# Supplementary material for: Comprehensive analysis of necroptotic patterns and associated immune landscapes in individualized treatment of skin cutaneous melanoma
Source: Sci Rep. 2023 Nov 30;13:21094. doi: 10.1038/s41598-023-48374-0 (PMC10689831; doi:10.1038/s41598-023-48374-0)
Supplement: Supplementary file 2 — Supplementary Information 2. [file 41598_2023_48374_MOESM2_ESM.xlsx]

## Sheet: Table S1
Table S1 Necroptosis-related Genes
Gene	Type
RIPK1	Necroptosis
MLKL	Necroptosis
RIPK3	Necroptosis
ZBP1	Necroptosis
CASP8	Necroptosis
TNF	Necroptosis
CYLD	Necroptosis
TMX2-CTNND1	Necroptosis
SOD2-OT1	Necroptosis
MAP3K7	Necroptosis
BDNF-AS	Necroptosis
IPMK	Necroptosis
ITPK1	Necroptosis
CASP6	Necroptosis
TRPM7	Necroptosis
PELI1	Necroptosis
MIR500A	Necroptosis
SPATA2	Necroptosis
PGLYRP1	Necroptosis
FADD	Necroptosis
MIR425	Necroptosis
LINC01672	Necroptosis
MIR7-3HG	Necroptosis
CRMA	Necroptosis
HMGB1	Necroptosis
PVT1	Necroptosis
CERNA3	Necroptosis
MIR141	Necroptosis
MIR200A	Necroptosis
SIRT3	Necroptosis
STING1	Necroptosis
TNIP1	Necroptosis
MIR148A	Necroptosis
TRC-GCA24-1	Necroptosis
LINC02605	Necroptosis
MEFV	Necroptosis
AIM2	Necroptosis
LINC00861	Necroptosis
TNFRSF1A	Necroptosis
TP53	Necroptosis
LINC01355	Necroptosis
SNHG1	Necroptosis
LINC00665	Necroptosis
H19	Necroptosis
MIR223	Necroptosis
MIR331	Necroptosis
BIRC2	Necroptosis
MIR7-1	Necroptosis
MIR181D	Necroptosis
TNFAIP3	Necroptosis
UCHL1	Necroptosis
MIR181A2	Necroptosis
MIR181A1	Necroptosis
MIR16-1	Necroptosis
MIR16-2	Necroptosis
LINC01094	Necroptosis
SCARNA5	Necroptosis
PGR-AS1	Necroptosis
SERTAD1	Necroptosis
MEG3	Necroptosis
MIR493HG	Necroptosis
ENSG00000276919	Necroptosis
NFKB1	Necroptosis
ZFAS1	Necroptosis
SFTPA1	Necroptosis
KLHDC10	Necroptosis
XIST	Necroptosis
ZKSCAN2-DT	Necroptosis
ENSG00000277577	Necroptosis
TRAF2	Necroptosis
CTSB	Necroptosis
MAPK14	Necroptosis
MIR155	Necroptosis
CFLAR	Necroptosis
PWAR4	Necroptosis
MIR214	Necroptosis
MIR22	Necroptosis
MIR221	Necroptosis
MIR101-1	Necroptosis
MIR101-2	Necroptosis
MIR21	Necroptosis
LINC01871	Necroptosis
FAS	Necroptosis
GAS5	Necroptosis
CAMTA1-AS3	Necroptosis
LINC03054	Necroptosis
RAB35-AS1	Necroptosis
SLC39A13-AS1	Necroptosis
KCNQ1OT1	Necroptosis
HCG27	Necroptosis
LINC00504	Necroptosis
TTTY10	Necroptosis
LINC02882	Necroptosis
ARF4-AS1	Necroptosis
LINC01258	Necroptosis
LINC01725	Necroptosis
LINC02955	Necroptosis
LINC02895	Necroptosis
ENSG00000230490	Necroptosis
ENSG00000245768	Necroptosis
ENSG00000250519	Necroptosis
ENSG00000258081	Necroptosis
ENSG00000235450	Necroptosis
ENSG00000251216	Necroptosis
LOC101927560	Necroptosis
ENSG00000253288	Necroptosis
lnc-IQCM-2	Necroptosis
lnc-HMGXB4-8	Necroptosis
MK280073-022	Necroptosis
MK280073-023	Necroptosis
MK280073-058	Necroptosis
MK280073-120	Necroptosis
MK280073-197	Necroptosis
MK280073-202	Necroptosis
MK280073-346	Necroptosis
MK280073-501	Necroptosis
MK280073-521	Necroptosis
MK280073-008	Necroptosis
MK280073-013	Necroptosis
MK280073-020	Necroptosis
MK280073-025	Necroptosis
MK280073-049	Necroptosis
MK280073-052	Necroptosis
MK280073-055	Necroptosis
MK280073-059	Necroptosis
MK280073-060	Necroptosis
MK280073-063	Necroptosis
MK280073-083	Necroptosis
MK280073-093	Necroptosis
MK280073-121	Necroptosis
MK280073-164	Necroptosis
MK280073-175	Necroptosis
MK280073-199	Necroptosis
MK280073-203	Necroptosis
MK280073-206	Necroptosis
MK280073-216	Necroptosis
MK280073-273	Necroptosis
MK280073-296	Necroptosis
MK280073-300	Necroptosis
MK280073-334	Necroptosis
MK280073-351	Necroptosis
MK280073-353	Necroptosis
MK280073-460	Necroptosis
MK280073-461	Necroptosis
MK280073-475	Necroptosis
MK280073-493	Necroptosis
MK280073-510	Necroptosis
MK280073-513	Necroptosis
MK280073-522	Necroptosis
MK280073-524	Necroptosis
MK280073-527	Necroptosis
MK280073-571	Necroptosis
MK280073-621	Necroptosis
MK280073-623	Necroptosis
MK280073-001	Necroptosis
MK280073-007	Necroptosis
MK280073-018	Necroptosis
MK280073-027	Necroptosis
MK280073-028	Necroptosis
MK280073-030	Necroptosis
MK280073-037	Necroptosis
MK280073-040	Necroptosis
MK280073-044	Necroptosis
MK280073-046	Necroptosis
MK280073-047	Necroptosis
MK280073-051	Necroptosis
MK280073-053	Necroptosis
MK280073-056	Necroptosis
MK280073-057	Necroptosis
MK280073-071	Necroptosis
MK280073-072	Necroptosis
MK280073-073	Necroptosis
MK280073-075	Necroptosis
MK280073-079	Necroptosis
MK280073-081	Necroptosis
MK280073-082	Necroptosis
MK280073-089	Necroptosis
MK280073-090	Necroptosis
MK280073-091	Necroptosis
MK280073-092	Necroptosis
MK280073-103	Necroptosis
MK280073-106	Necroptosis
MK280073-115	Necroptosis
MK280073-116	Necroptosis
MK280073-117	Necroptosis
MK280073-119	Necroptosis
MK280073-123	Necroptosis
MK280073-125	Necroptosis
MK280073-140	Necroptosis
MK280073-149	Necroptosis
MK280073-150	Necroptosis
MK280073-153	Necroptosis
MK280073-154	Necroptosis
MK280073-168	Necroptosis
MK280073-174	Necroptosis
MK280073-176	Necroptosis
MK280073-179	Necroptosis
MK280073-180	Necroptosis
MK280073-182	Necroptosis
MK280073-183	Necroptosis
MK280073-185	Necroptosis
MK280073-190	Necroptosis
MK280073-194	Necroptosis
MK280073-205	Necroptosis
MK280073-207	Necroptosis
MK280073-208	Necroptosis
MK280073-221	Necroptosis
MK280073-233	Necroptosis
MK280073-243	Necroptosis
MK280073-247	Necroptosis
MK280073-258	Necroptosis
MK280073-280	Necroptosis
MK280073-283	Necroptosis
MK280073-295	Necroptosis
MK280073-301	Necroptosis
MK280073-302	Necroptosis
MK280073-313	Necroptosis
MK280073-345	Necroptosis
MK280073-349	Necroptosis
MK280073-352	Necroptosis
MK280073-354	Necroptosis
MK280073-355	Necroptosis
MK280073-357	Necroptosis
MK280073-359	Necroptosis
MK280073-364	Necroptosis
MK280073-384	Necroptosis
MK280073-389	Necroptosis
MK280073-396	Necroptosis
MK280073-397	Necroptosis
MK280073-414	Necroptosis
MK280073-434	Necroptosis
MK280073-445	Necroptosis
MK280073-453	Necroptosis
MK280073-455	Necroptosis
MK280073-456	Necroptosis
MK280073-464	Necroptosis
MK280073-465	Necroptosis
MK280073-466	Necroptosis
MK280073-467	Necroptosis
MK280073-468	Necroptosis
MK280073-470	Necroptosis
MK280073-473	Necroptosis
MK280073-476	Necroptosis
MK280073-486	Necroptosis
MK280073-487	Necroptosis
MK280073-490	Necroptosis
MK280073-495	Necroptosis
MK280073-496	Necroptosis
MK280073-499	Necroptosis
MK280073-500	Necroptosis
MK280073-512	Necroptosis
MK280073-515	Necroptosis
MK280073-516	Necroptosis
MK280073-519	Necroptosis
MK280073-523	Necroptosis
MK280073-525	Necroptosis
MK280073-530	Necroptosis
MK280073-531	Necroptosis
MK280073-532	Necroptosis
MK280073-533	Necroptosis
MK280073-538	Necroptosis
MK280073-540	Necroptosis
MK280073-543	Necroptosis
MK280073-544	Necroptosis
MK280073-551	Necroptosis
MK280073-554	Necroptosis
MK280073-556	Necroptosis
MK280073-557	Necroptosis
MK280073-558	Necroptosis
MK280073-559	Necroptosis
MK280073-561	Necroptosis
MK280073-564	Necroptosis
MK280073-574	Necroptosis
MK280073-578	Necroptosis
MK280073-585	Necroptosis
MK280073-586	Necroptosis
MK280073-590	Necroptosis
MK280073-592	Necroptosis
MK280073-593	Necroptosis
MK280073-596	Necroptosis
MK280073-597	Necroptosis
MK280073-609	Necroptosis
MK280073-618	Necroptosis
MK280073-655	Necroptosis
MK280073-659	Necroptosis
MK280073-688	Necroptosis
MK280073-689	Necroptosis
lnc-LRP5L-15	Necroptosis
MK280073-002	Necroptosis
MK280073-003	Necroptosis
MK280073-004	Necroptosis
MK280073-005	Necroptosis
MK280073-006	Necroptosis
MK280073-009	Necroptosis
MK280073-010	Necroptosis
MK280073-011	Necroptosis
MK280073-012	Necroptosis
MK280073-014	Necroptosis
MK280073-015	Necroptosis
MK280073-016	Necroptosis
MK280073-017	Necroptosis
MK280073-019	Necroptosis
MK280073-021	Necroptosis
MK280073-024	Necroptosis
MK280073-026	Necroptosis
MK280073-029	Necroptosis
MK280073-031	Necroptosis
MK280073-032	Necroptosis
MK280073-033	Necroptosis
MK280073-034	Necroptosis
MK280073-035	Necroptosis
MK280073-036	Necroptosis
MK280073-038	Necroptosis
MK280073-039	Necroptosis
MK280073-041	Necroptosis
MK280073-042	Necroptosis
MK280073-043	Necroptosis
MK280073-045	Necroptosis
MK280073-048	Necroptosis
MK280073-050	Necroptosis
MK280073-054	Necroptosis
MK280073-061	Necroptosis
MK280073-062	Necroptosis
MK280073-064	Necroptosis
MK280073-065	Necroptosis
MK280073-066	Necroptosis
MK280073-068	Necroptosis
MK280073-069	Necroptosis
MK280073-070	Necroptosis
MK280073-074	Necroptosis
MK280073-076	Necroptosis
MK280073-077	Necroptosis
MK280073-078	Necroptosis
MK280073-080	Necroptosis
MK280073-084	Necroptosis
MK280073-085	Necroptosis
MK280073-086	Necroptosis
MK280073-087	Necroptosis
MK280073-088	Necroptosis
MK280073-094	Necroptosis
MK280073-095	Necroptosis
MK280073-096	Necroptosis
MK280073-097	Necroptosis
MK280073-098	Necroptosis
MK280073-101	Necroptosis
MK280073-102	Necroptosis
MK280073-104	Necroptosis
MK280073-105	Necroptosis
MK280073-107	Necroptosis
MK280073-108	Necroptosis
MK280073-109	Necroptosis
MK280073-110	Necroptosis
MK280073-111	Necroptosis
MK280073-112	Necroptosis
MK280073-113	Necroptosis
MK280073-114	Necroptosis
MK280073-118	Necroptosis
MK280073-122	Necroptosis
MK280073-124	Necroptosis
MK280073-126	Necroptosis
MK280073-127	Necroptosis
MK280073-128	Necroptosis
MK280073-131	Necroptosis
MK280073-132	Necroptosis
MK280073-133	Necroptosis
MK280073-134	Necroptosis
MK280073-135	Necroptosis
MK280073-136	Necroptosis
MK280073-137	Necroptosis
MK280073-138	Necroptosis
MK280073-139	Necroptosis
MK280073-141	Necroptosis
MK280073-142	Necroptosis
MK280073-143	Necroptosis
MK280073-144	Necroptosis
MK280073-145	Necroptosis
MK280073-146	Necroptosis
MK280073-147	Necroptosis
MK280073-148	Necroptosis
MK280073-151	Necroptosis
MK280073-152	Necroptosis
MK280073-155	Necroptosis
MK280073-156	Necroptosis
MK280073-157	Necroptosis
MK280073-158	Necroptosis
MK280073-159	Necroptosis
MK280073-160	Necroptosis
MK280073-161	Necroptosis
MK280073-162	Necroptosis
MK280073-163	Necroptosis
MK280073-165	Necroptosis
MK280073-169	Necroptosis
MK280073-170	Necroptosis
MK280073-171	Necroptosis
MK280073-172	Necroptosis
MK280073-173	Necroptosis
MK280073-177	Necroptosis
MK280073-178	Necroptosis
MK280073-181	Necroptosis
MK280073-184	Necroptosis
MK280073-186	Necroptosis
MK280073-187	Necroptosis
MK280073-188	Necroptosis
MK280073-189	Necroptosis
MK280073-191	Necroptosis
MK280073-192	Necroptosis
MK280073-193	Necroptosis
MK280073-195	Necroptosis
MK280073-196	Necroptosis
MK280073-198	Necroptosis
MK280073-200	Necroptosis
MK280073-201	Necroptosis
MK280073-204	Necroptosis
MK280073-209	Necroptosis
MK280073-210	Necroptosis
MK280073-211	Necroptosis
MK280073-212	Necroptosis
MK280073-213	Necroptosis
MK280073-214	Necroptosis
MK280073-215	Necroptosis
MK280073-217	Necroptosis
MK280073-218	Necroptosis
MK280073-219	Necroptosis
MK280073-220	Necroptosis
MK280073-222	Necroptosis
MK280073-224	Necroptosis
MK280073-225	Necroptosis
MK280073-226	Necroptosis
MK280073-227	Necroptosis
MK280073-228	Necroptosis
MK280073-229	Necroptosis
MK280073-230	Necroptosis
MK280073-231	Necroptosis
MK280073-232	Necroptosis
MK280073-234	Necroptosis
MK280073-235	Necroptosis
MK280073-236	Necroptosis
MK280073-237	Necroptosis
MK280073-238	Necroptosis
MK280073-239	Necroptosis
MK280073-240	Necroptosis
MK280073-241	Necroptosis
MK280073-242	Necroptosis
MK280073-244	Necroptosis
MK280073-245	Necroptosis
MK280073-246	Necroptosis
MK280073-248	Necroptosis
MK280073-249	Necroptosis
MK280073-250	Necroptosis
MK280073-251	Necroptosis
MK280073-252	Necroptosis
MK280073-253	Necroptosis
MK280073-255	Necroptosis
MK280073-257	Necroptosis
MK280073-259	Necroptosis
MK280073-260	Necroptosis
MK280073-261	Necroptosis
MK280073-262	Necroptosis
MK280073-264	Necroptosis
MK280073-265	Necroptosis
MK280073-266	Necroptosis
MK280073-267	Necroptosis
MK280073-268	Necroptosis
MK280073-269	Necroptosis
MK280073-270	Necroptosis
MK280073-271	Necroptosis
MK280073-272	Necroptosis
MK280073-274	Necroptosis
MK280073-275	Necroptosis
MK280073-276	Necroptosis
MK280073-277	Necroptosis
MK280073-278	Necroptosis
MK280073-279	Necroptosis
MK280073-281	Necroptosis
MK280073-282	Necroptosis
MK280073-284	Necroptosis
MK280073-285	Necroptosis
MK280073-286	Necroptosis
MK280073-287	Necroptosis
MK280073-288	Necroptosis
MK280073-289	Necroptosis
MK280073-290	Necroptosis
MK280073-291	Necroptosis
MK280073-292	Necroptosis
MK280073-293	Necroptosis
MK280073-294	Necroptosis
MK280073-297	Necroptosis
MK280073-298	Necroptosis
MK280073-299	Necroptosis
MK280073-303	Necroptosis
MK280073-304	Necroptosis
MK280073-305	Necroptosis
MK280073-306	Necroptosis
MK280073-307	Necroptosis
MK280073-308	Necroptosis
MK280073-309	Necroptosis
MK280073-310	Necroptosis
MK280073-311	Necroptosis
MK280073-312	Necroptosis
MK280073-314	Necroptosis
MK280073-315	Necroptosis
MK280073-316	Necroptosis
MK280073-317	Necroptosis
MK280073-318	Necroptosis
MK280073-319	Necroptosis
MK280073-320	Necroptosis
MK280073-321	Necroptosis
MK280073-322	Necroptosis
MK280073-323	Necroptosis
MK280073-324	Necroptosis
MK280073-325	Necroptosis
MK280073-326	Necroptosis
MK280073-328	Necroptosis
MK280073-329	Necroptosis
MK280073-330	Necroptosis
MK280073-331	Necroptosis
MK280073-332	Necroptosis
MK280073-333	Necroptosis
MK280073-335	Necroptosis
MK280073-336	Necroptosis
MK280073-337	Necroptosis
MK280073-338	Necroptosis
MK280073-339	Necroptosis
MK280073-340	Necroptosis
MK280073-341	Necroptosis
MK280073-342	Necroptosis
MK280073-343	Necroptosis
MK280073-344	Necroptosis
MK280073-347	Necroptosis
MK280073-348	Necroptosis
MK280073-350	Necroptosis
MK280073-356	Necroptosis
MK280073-358	Necroptosis
MK280073-360	Necroptosis
MK280073-361	Necroptosis
MK280073-362	Necroptosis
MK280073-363	Necroptosis
MK280073-365	Necroptosis
MK280073-366	Necroptosis
MK280073-367	Necroptosis
MK280073-368	Necroptosis
MK280073-369	Necroptosis
MK280073-370	Necroptosis
MK280073-371	Necroptosis
MK280073-372	Necroptosis
MK280073-373	Necroptosis
MK280073-374	Necroptosis
MK280073-375	Necroptosis
MK280073-376	Necroptosis
MK280073-377	Necroptosis
MK280073-378	Necroptosis
MK280073-379	Necroptosis
MK280073-380	Necroptosis
MK280073-381	Necroptosis
MK280073-382	Necroptosis
MK280073-383	Necroptosis
MK280073-385	Necroptosis
MK280073-386	Necroptosis
MK280073-387	Necroptosis
MK280073-388	Necroptosis
MK280073-390	Necroptosis
MK280073-391	Necroptosis
MK280073-395	Necroptosis
MK280073-398	Necroptosis
MK280073-399	Necroptosis
MK280073-402	Necroptosis
MK280073-403	Necroptosis
MK280073-404	Necroptosis
MK280073-405	Necroptosis
MK280073-406	Necroptosis
MK280073-407	Necroptosis
MK280073-409	Necroptosis
MK280073-410	Necroptosis
MK280073-411	Necroptosis
MK280073-412	Necroptosis
MK280073-413	Necroptosis
MK280073-415	Necroptosis
MK280073-416	Necroptosis
MK280073-417	Necroptosis
MK280073-418	Necroptosis
MK280073-419	Necroptosis
MK280073-420	Necroptosis
MK280073-427	Necroptosis
MK280073-428	Necroptosis
MK280073-430	Necroptosis
MK280073-431	Necroptosis
MK280073-432	Necroptosis
MK280073-433	Necroptosis
MK280073-435	Necroptosis
MK280073-436	Necroptosis
MK280073-437	Necroptosis
MK280073-438	Necroptosis
MK280073-439	Necroptosis
MK280073-440	Necroptosis
MK280073-441	Necroptosis
MK280073-442	Necroptosis
MK280073-443	Necroptosis
MK280073-444	Necroptosis
MK280073-446	Necroptosis
MK280073-447	Necroptosis
MK280073-448	Necroptosis
MK280073-449	Necroptosis
MK280073-450	Necroptosis
MK280073-451	Necroptosis
MK280073-452	Necroptosis
MK280073-454	Necroptosis
MK280073-457	Necroptosis
MK280073-458	Necroptosis
MK280073-459	Necroptosis
MK280073-462	Necroptosis
MK280073-463	Necroptosis
MK280073-469	Necroptosis
MK280073-471	Necroptosis
MK280073-472	Necroptosis
MK280073-474	Necroptosis
MK280073-477	Necroptosis
MK280073-478	Necroptosis
MK280073-479	Necroptosis
MK280073-480	Necroptosis
MK280073-481	Necroptosis
MK280073-482	Necroptosis
MK280073-483	Necroptosis
MK280073-484	Necroptosis
MK280073-485	Necroptosis
MK280073-488	Necroptosis
MK280073-491	Necroptosis
MK280073-492	Necroptosis
MK280073-494	Necroptosis
MK280073-497	Necroptosis
MK280073-498	Necroptosis
MK280073-502	Necroptosis
MK280073-503	Necroptosis
MK280073-504	Necroptosis
MK280073-505	Necroptosis
MK280073-506	Necroptosis
MK280073-507	Necroptosis
MK280073-508	Necroptosis
MK280073-509	Necroptosis
MK280073-511	Necroptosis
MK280073-514	Necroptosis
MK280073-517	Necroptosis
MK280073-518	Necroptosis
MK280073-526	Necroptosis
MK280073-528	Necroptosis
MK280073-529	Necroptosis
MK280073-534	Necroptosis
MK280073-535	Necroptosis
MK280073-536	Necroptosis
MK280073-537	Necroptosis
MK280073-541	Necroptosis
MK280073-542	Necroptosis
MK280073-545	Necroptosis
MK280073-546	Necroptosis
MK280073-547	Necroptosis
MK280073-548	Necroptosis
MK280073-549	Necroptosis
MK280073-550	Necroptosis
MK280073-552	Necroptosis
MK280073-553	Necroptosis
MK280073-555	Necroptosis
MK280073-560	Necroptosis
MK280073-562	Necroptosis
MK280073-563	Necroptosis
MK280073-565	Necroptosis
MK280073-566	Necroptosis
MK280073-567	Necroptosis
MK280073-568	Necroptosis
MK280073-569	Necroptosis
MK280073-570	Necroptosis
MK280073-572	Necroptosis
MK280073-573	Necroptosis
MK280073-575	Necroptosis
MK280073-577	Necroptosis
MK280073-579	Necroptosis
MK280073-580	Necroptosis
MK280073-581	Necroptosis
MK280073-582	Necroptosis
MK280073-583	Necroptosis
MK280073-584	Necroptosis
MK280073-588	Necroptosis
MK280073-589	Necroptosis
MK280073-591	Necroptosis
MK280073-594	Necroptosis
MK280073-595	Necroptosis
MK280073-598	Necroptosis
MK280073-606	Necroptosis
MK280073-615	Necroptosis
MK280073-624	Necroptosis
MK280073-625	Necroptosis
MK280073-629	Necroptosis
MK280073-654	Necroptosis
MK280073-656	Necroptosis
MK280073-670	Necroptosis
MK280073-674	Necroptosis
MK280073-676	Necroptosis
MK280073-678	Necroptosis
MK280073-683	Necroptosis
MK280073-686	Necroptosis
MK280073-691	Necroptosis
MK280073-067	Necroptosis
MK280073-099	Necroptosis
MK280073-100	Necroptosis
MK280073-129	Necroptosis
MK280073-130	Necroptosis
MK280073-166	Necroptosis
MK280073-167	Necroptosis
MK280073-223	Necroptosis
MK280073-254	Necroptosis
MK280073-256	Necroptosis
MK280073-263	Necroptosis
MK280073-327	Necroptosis
MK280073-392	Necroptosis
MK280073-393	Necroptosis
MK280073-394	Necroptosis
MK280073-400	Necroptosis
MK280073-401	Necroptosis
MK280073-408	Necroptosis
MK280073-421	Necroptosis
MK280073-422	Necroptosis
MK280073-423	Necroptosis
MK280073-424	Necroptosis
MK280073-425	Necroptosis
MK280073-426	Necroptosis
MK280073-429	Necroptosis
MK280073-489	Necroptosis
MK280073-520	Necroptosis
MK280073-539	Necroptosis
MK280073-576	Necroptosis
MK280073-587	Necroptosis
MK280073-599	Necroptosis
MK280073-600	Necroptosis
MK280073-601	Necroptosis
MK280073-602	Necroptosis
MK280073-603	Necroptosis
MK280073-604	Necroptosis
MK280073-605	Necroptosis
MK280073-607	Necroptosis
MK280073-608	Necroptosis
MK280073-610	Necroptosis
MK280073-611	Necroptosis
MK280073-612	Necroptosis
MK280073-613	Necroptosis
MK280073-614	Necroptosis
MK280073-616	Necroptosis
MK280073-617	Necroptosis
MK280073-619	Necroptosis
MK280073-620	Necroptosis
MK280073-622	Necroptosis
MK280073-626	Necroptosis
MK280073-627	Necroptosis
MK280073-628	Necroptosis
MK280073-630	Necroptosis
MK280073-631	Necroptosis
MK280073-632	Necroptosis
MK280073-633	Necroptosis
MK280073-634	Necroptosis
MK280073-635	Necroptosis
MK280073-636	Necroptosis
MK280073-637	Necroptosis
MK280073-638	Necroptosis
MK280073-639	Necroptosis
MK280073-640	Necroptosis
MK280073-641	Necroptosis
MK280073-642	Necroptosis
MK280073-643	Necroptosis
MK280073-644	Necroptosis
MK280073-645	Necroptosis
MK280073-646	Necroptosis
MK280073-647	Necroptosis
MK280073-648	Necroptosis
MK280073-649	Necroptosis
MK280073-650	Necroptosis
MK280073-651	Necroptosis
MK280073-652	Necroptosis
MK280073-653	Necroptosis
MK280073-657	Necroptosis
MK280073-658	Necroptosis
MK280073-660	Necroptosis
MK280073-661	Necroptosis
MK280073-662	Necroptosis
MK280073-663	Necroptosis
MK280073-664	Necroptosis
MK280073-665	Necroptosis
MK280073-666	Necroptosis
MK280073-667	Necroptosis
MK280073-668	Necroptosis
MK280073-669	Necroptosis
MK280073-671	Necroptosis
MK280073-672	Necroptosis
MK280073-673	Necroptosis
MK280073-675	Necroptosis
MK280073-677	Necroptosis
MK280073-679	Necroptosis
MK280073-680	Necroptosis
MK280073-681	Necroptosis
MK280073-682	Necroptosis
MK280073-684	Necroptosis
MK280073-685	Necroptosis
MK280073-687	Necroptosis
MK280073-690	Necroptosis
MK280073-692	Necroptosis
MK280073-693	Necroptosis
MK280073-694	Necroptosis
MK280073-695	Necroptosis
MK280073-696	Necroptosis
MK280073-697	Necroptosis
MK280073-698	Necroptosis
MK280073-699	Necroptosis
MK280073-700	Necroptosis
MK280073-701	Necroptosis
MK280073-702	Necroptosis
MK280073-703	Necroptosis
MK280073-704	Necroptosis
MK280073-705	Necroptosis
MK280073-706	Necroptosis
MK280073-707	Necroptosis
MK280073-708	Necroptosis
MK280073-709	Necroptosis
MK280073-710	Necroptosis
MK280073-711	Necroptosis
MK280073-712	Necroptosis
MK280073-713	Necroptosis
MK280073-714	Necroptosis
MK280073-715	Necroptosis
MK280073-716	Necroptosis
MK280073-717	Necroptosis
MK280073-718	Necroptosis
MK280073-719	Necroptosis
MK280073-720	Necroptosis
MK280073-721	Necroptosis
MK280073-722	Necroptosis
AIFM1	Necroptosis
TRADD	Necroptosis
ADAR	Necroptosis
GSK3B	Necroptosis
XIAP	Necroptosis
SNHG7	Necroptosis
MYC	Necroptosis
TNIP3	Necroptosis
MIR495	Necroptosis
MIR383	Necroptosis
MIR496	Necroptosis
MIR498	Necroptosis
MIR3163	Necroptosis
TLR4	Necroptosis
GJB1	Necroptosis
LINC00511	Necroptosis
LINC00426	Necroptosis
SRD5A3-AS1	Necroptosis
LINC00673	Necroptosis
RNF139-DT	Necroptosis
RAP2C-AS1	Necroptosis
DNM1L	Necroptosis
PTGES3	Necroptosis
UVRAG	Necroptosis
MIR324	Necroptosis
JUN	Necroptosis
MYD88	Necroptosis
BRD4	Necroptosis
IRX2-DT	Necroptosis
MIR193A	Necroptosis
MIR7-3	Necroptosis
MIR381	Necroptosis
MIR7-2	Necroptosis
SLCO4A1-AS1	Necroptosis
LINC01303	Necroptosis
RB1	Necroptosis
PPP6C	Necroptosis
FAM13A-AS1	Necroptosis
SNHG14	Necroptosis
LINC00900	Necroptosis
MT-TP	Necroptosis
ENSG00000276003	Necroptosis
SIRT2	Necroptosis
IKBKB	Necroptosis
DAPK1	Necroptosis
FKBP1A	Necroptosis
NLRP3	Necroptosis
CD274	Necroptosis
EZH2	Necroptosis
NFE2L2	Necroptosis
TRAF6	Necroptosis
CHMP4B	Necroptosis
CXCL5	Necroptosis
LINC00472	Necroptosis
C8orf44	Necroptosis
MIR29B1	Necroptosis
ZNF436-AS1	Necroptosis
MAP3K14-AS1	Necroptosis
LINC01936	Necroptosis
STAG3L5P-PVRIG2P-PILRB	Necroptosis
LINC01833	Necroptosis
AREL1	Necroptosis
AXL	Necroptosis
MERTK	Necroptosis
TYRO3	Necroptosis
SIRT6	Necroptosis
SLC39A7	Necroptosis
NAT2	Necroptosis
USP22	Necroptosis
CGAS	Necroptosis
LINC00339	Necroptosis
MAPT-AS1	Necroptosis
VIM-AS1	Necroptosis
MIR655	Necroptosis
HEIH	Necroptosis
LINC02576	Necroptosis
MIR4458	Necroptosis
ENSG00000285959	Necroptosis
BCL2	Necroptosis
LASTR	Necroptosis
LINC03058	Necroptosis
PANX1	Necroptosis
NAT1	Necroptosis
PDCD6IP	Necroptosis
FLOT1	Necroptosis
FLOT2	Necroptosis
IL37	Necroptosis
MIR181B2	Necroptosis
MIR181B1	Necroptosis
MIR181C	Necroptosis
FASN	Necroptosis
HNRNPA1	Necroptosis
CDK9	Necroptosis
SIRPA	Necroptosis
FERMT1	Necroptosis
TIMM50	Necroptosis
SLC25A37	Necroptosis
PPP1R3G	Necroptosis
LNCOG	Necroptosis
ENSG00000269966	Necroptosis
TRE-TTC3-1	Necroptosis
DIABLO	Necroptosis
MYCNOS	Necroptosis
TLX1NB	Necroptosis
NFKBIA	Necroptosis
NGFR	Necroptosis
AURKC	Necroptosis
FMR1	Necroptosis
SMAD5-AS1	Necroptosis

## Sheet: Table S2
Table S2 Immune Checkpoints
VTCN1
TNFRSF9
TNFRSF4
TNFRSF18
PTPRC
PDCD1LG2
CD274
LGALS9
LDHA
LAMA3
LAG3
JAK2
JAK1
IL12B
IL12A
IFNG
ICOSLG
ICOS
HAVCR2
FGL1
CTLA4
CD8A
CD86
CD80
CD40LG
CD40
CD28
B2M
BTLA
CD200
CD27
CTLA4
LAG3

## Sheet: Table S3
Table S3 Gene Set Variation Analysis between distinct angiogenesis subtype
ID	TCGA_TCGA-EE-A2GJ-06A	TCGA_TCGA-EE-A2GI-06A	TCGA_TCGA-WE-A8ZM-06A	TCGA_TCGA-DA-A1IA-06A	TCGA_TCGA-D3-A51H-06A	TCGA_TCGA-XV-A9VZ-01A	TCGA_TCGA-FS-A1ZE-06A	TCGA_TCGA-D3-A8GB-06A	TCGA_TCGA-D3-A8GL-06A	TCGA_TCGA-BF-A5EP-01A	TCGA_TCGA-FS-A1ZS-06A	TCGA_TCGA-ER-A19D-06A	TCGA_TCGA-D3-A2J6-06A	TCGA_TCGA-EE-A3AF-06A	TCGA_TCGA-BF-AAP6-01A	TCGA_TCGA-D3-A8GM-06A	TCGA_TCGA-D9-A3Z3-06A	TCGA_TCGA-EE-A2MH-06A	TCGA_TCGA-EE-A2GC-06A	TCGA_TCGA-WE-A8K5-06A	TCGA_TCGA-EE-A17Z-06A	TCGA_TCGA-ER-A19T-01A	TCGA_TCGA-FS-A4FC-06A	TCGA_TCGA-XV-A9W5-01A	TCGA_TCGA-ER-A42H-01A	TCGA_TCGA-EB-A44P-01A	TCGA_TCGA-D3-A3C1-06A	TCGA_TCGA-FS-A1ZT-06A	TCGA_TCGA-GN-A8LK-06A	TCGA_TCGA-FR-A729-06A	TCGA_TCGA-D3-A51J-06A	TCGA_TCGA-EB-A57M-01A	TCGA_TCGA-WE-A8ZN-06A	TCGA_TCGA-EE-A2MD-06A	TCGA_TCGA-DA-A1I1-06A	TCGA_TCGA-EB-A82B-01A	TCGA_TCGA-FS-A4FB-06A	TCGA_TCGA-EE-A3J8-06A	TCGA_TCGA-D3-A1Q7-06A	TCGA_TCGA-GN-A267-06A	TCGA_TCGA-GN-A266-06A	TCGA_TCGA-D3-A8GC-06A	TCGA_TCGA-BF-AAOX-01A	TCGA_TCGA-D3-A5GS-06A	TCGA_TCGA-EB-A42Z-01A	TCGA_TCGA-EB-A42Y-01A	TCGA_TCGA-Z2-AA3S-06A	TCGA_TCGA-ER-A3EV-06A	TCGA_TCGA-EB-A5FP-01A
KEGG_N_GLYCAN_BIOSYNTHESIS	0.0673367	-0.142429	-0.00357052	0.283156	-0.451875	-0.480319	0.0155458	-0.470211	0.138225	0.326219	-0.0710745	-0.20071	0.337175	0.334776	0.43246	0.121518	0.338764	-0.00478838	0.0141015	-0.346585	-0.01139	0.0814577	0.0221809	0.0786259	0.0222797	0.137152	0.250137	-0.106876	-0.0288451	-0.13268	-0.042649	-0.108212	-0.420878	0.138504	0.029258	-0.125212	0.0274091	-0.00292785	-0.155317	-0.365091	-0.153221	0.224923	-0.249463	-0.171913	-0.0228148	-0.048726	0.137883	0.168499	0.193349
KEGG_OTHER_GLYCAN_DEGRADATION	0.130729	-0.402963	0.542329	0.652416	-0.214743	-0.75658	-0.459484	-0.284463	0.351738	0.210771	-0.473462	-0.57789	0.0467809	0.527852	0.303509	0.189898	0.546735	-0.135212	-0.206734	-0.373741	-0.352529	-0.525033	0.430183	0.0177426	-0.13855	-0.218431	0.57727	-0.61468	-0.0382552	0.0730215	0.345307	-0.204087	-0.16243	0.0409286	0.372072	-0.549878	-0.134205	-0.424561	-0.056764	-0.569038	-0.423247	-0.504017	-0.229071	-0.0526512	0.66843	-0.0590312	0.0779787	0.188548	0.0878311
KEGG_O_GLYCAN_BIOSYNTHESIS	-0.0163943	-0.148969	0.126966	-0.181514	0.0958834	-0.320685	-0.0401012	0.156328	-0.267958	-0.000365207	0.285474	-0.0239072	0.206692	-0.126597	-0.0699645	-0.0235888	0.194286	0.218032	0.233838	-0.032501	-0.207378	0.323294	0.128902	0.165074	-0.426031	-0.226207	0.132104	-0.202801	-0.0944822	-0.215646	0.0584497	-0.0548898	-0.150991	0.250093	0.345227	-0.426703	-0.27869	-0.0789855	-0.113456	-0.388399	-0.041899	-0.355308	-0.335766	0.0648612	0.0642101	-0.29355	-0.394439	-0.0291323	0.238916
KEGG_GLYCOSAMINOGLYCAN_DEGRADATION	-0.12649	-0.161331	0.287269	0.42611	-0.407312	-0.621955	-0.521506	-0.297849	-0.101535	0.264802	-0.0255809	-0.250085	0.183129	0.515864	0.320886	0.356005	0.368854	0.203073	0.0177835	-0.448558	-0.349343	-0.0482592	0.428552	0.376321	0.19303	-0.167999	0.339127	-0.657362	-0.123874	-0.409109	0.389467	0.219303	0.0977679	-0.421035	0.428841	-0.407667	0.256466	-0.394946	-0.186124	-0.27785	-0.317176	-0.417562	-0.122289	0.226896	0.44829	-0.083335	-0.4075	-0.377534	-0.099712
KEGG_GLYCOSAMINOGLYCAN_BIOSYNTHESIS_KERATAN_SULFATE	-0.0556608	0.0278685	-0.0138585	0.516094	-0.317133	-0.291506	-0.34837	-0.0571669	-0.345891	0.471998	0.243877	0.252701	0.172809	0.176568	0.465322	-0.1536	0.151568	0.419997	-0.320245	-0.0554518	-0.183632	0.0123915	-0.259193	0.523452	-0.478095	0.229798	0.656048	-0.209869	-0.452487	-0.478446	0.172285	0.144858	-0.391919	-0.298733	0.404706	-0.377911	0.00857645	-0.432989	-0.182733	-0.372023	-0.0352395	-0.31018	-0.297537	0.0993164	0.529312	-0.53883	-0.516002	-0.321679	0.309313
KEGG_GLYCEROLIPID_METABOLISM	-0.327823	-0.170133	0.0961278	0.185156	0.00088016	-0.0548516	-0.0916029	0.279151	-0.219814	-0.139026	-0.118559	-0.166937	0.252397	0.0611644	-0.18679	0.149748	0.367379	0.0726483	-0.00583016	-0.0857852	0.206374	0.0632215	-0.0160614	0.148997	0.0106184	-0.313509	-0.156522	-0.0974977	0.237821	-0.0401456	-0.0203029	0.334279	0.400644	-0.03626	0.0229903	0.0304434	0.0529562	-0.287642	0.165808	0.183945	-0.300215	-0.134748	0.0111632	-0.157447	0.198349	-0.0942883	-0.267549	0.068661	0.0864176
KEGG_GLYCOSYLPHOSPHATIDYLINOSITOL_GPI_ANCHOR_BIOSYNTHESIS	-0.0522556	-0.0130412	0.475257	0.256672	-0.484889	-0.281683	0.101692	-0.65271	-0.00758832	0.117706	-0.444461	-0.44924	0.187009	0.344215	0.438635	-0.225926	0.0902431	-0.0667749	0.193866	-0.0393199	-0.13751	0.0575114	0.21078	0.135698	0.46552	0.253798	-0.245733	-0.228006	-0.367117	-0.444965	0.190977	-0.116368	-0.519968	0.214666	0.07243	-0.356006	0.491221	-0.118116	-0.363189	-0.332067	-0.27829	-0.0455441	0.166435	-0.28493	0.462504	0.224097	0.212905	-0.0477483	0.564902
KEGG_GLYCEROPHOSPHOLIPID_METABOLISM	0.0973007	-0.0577171	0.203376	0.0814545	-0.236886	-0.15328	0.277995	0.149053	0.166194	0.132226	-0.0443459	-0.279152	-0.117396	0.0169318	0.116219	-0.230001	0.0954377	0.00983842	0.129524	-0.0970276	-0.176467	0.161599	0.13185	0.0610184	0.0529396	-0.0274548	0.050631	0.121542	0.246532	-0.0633445	0.171021	0.0954411	0.207284	-0.234166	0.275162	-0.282211	-0.0432573	-0.291421	-0.188281	0.0932838	-0.306039	-0.0597169	0.134546	-0.04084	0.0325932	-0.176863	0.0354702	-0.314581	-0.0882702
KEGG_ETHER_LIPID_METABOLISM	0.11276	-0.0755107	-0.0378258	-0.366644	0.026162	-0.229065	0.145687	0.265699	-0.159268	-0.269544	0.32419	-0.154705	-0.399773	0.0274152	0.0959224	-0.132838	-0.245621	0.00457251	0.0144389	-0.180191	-0.526968	-0.32042	0.0533768	0.0744887	-0.167503	-0.117218	0.0736823	-0.105785	-0.12025	0.120904	0.247902	-0.0470162	-0.0718932	0.195593	0.325639	-0.295421	-0.129953	-0.0378107	0.165914	-0.0894431	0.0387211	0.223656	-0.307269	0.163269	0.0145294	-0.286402	0.126143	-0.234718	-0.265313
KEGG_ARACHIDONIC_ACID_METABOLISM	-0.241698	-0.153107	0.0963204	0.110826	0.475421	0.0789251	-0.332806	0.504719	-0.48174	-0.292777	-0.380573	-0.300334	-0.102542	0.0741297	-0.175271	-0.12197	0.144359	0.0180531	-0.0817626	0.162184	-0.189471	-0.44337	-0.019493	0.374516	-0.126469	-0.17307	0.304268	-0.27326	-0.201782	-0.000627903	0.362022	0.388355	0.529517	-0.254755	0.16891	0.00111635	-0.0822578	-0.21921	0.0944999	0.312982	-0.142669	-0.341372	0.221748	0.161327	-0.0613209	-0.265063	-0.467861	0.0279658	-0.204605
KEGG_LINOLEIC_ACID_METABOLISM	-0.148767	-0.115357	0.492247	-0.29303	0.473888	0.29955	0.128965	0.698327	-0.382024	-0.318058	-0.202364	-0.220834	-0.481691	-0.605517	-0.173193	-0.137936	-0.172646	0.152608	0.135234	-0.186168	-0.137114	-0.327615	0.307193	0.585687	-0.00474614	0.118126	0.382936	0.0672986	-0.067289	0.271592	0.401489	0.168486	0.366993	-0.076848	0.14303	-0.315881	-0.0284089	0.349619	0.0230568	0.436253	-0.309952	0.0700737	0.0535115	-0.0038923	0.112891	-0.560318	-0.252447	-0.0884684	-0.141711
KEGG_SPHINGOLIPID_METABOLISM	0.0139649	-0.242071	-0.301	0.157596	-0.120629	-0.297601	-0.219077	-0.019005	-0.169681	0.421571	-0.0475603	-0.358251	0.0325994	0.0816419	0.0238947	0.188589	0.173695	-0.381992	0.00212121	-0.34924	-0.143522	-0.221509	0.212368	-0.2481	-0.34654	-0.180638	-0.147058	0.0051137	-0.0666399	-0.213706	-0.306513	-0.132812	-0.0463059	-0.0133173	0.304187	0.0402467	0.0553945	-0.35651	-0.175036	-0.162048	0.173173	-0.0743766	0.496378	0.110871	0.068105	-0.0574127	-0.151139	-0.246888	0.475275
KEGG_GLYCOSPHINGOLIPID_BIOSYNTHESIS_LACTO_AND_NEOLACTO_SERIES	0.149412	-0.0657481	0.036985	0.397559	-0.389493	-0.169338	-0.0134534	0.0323456	0.0122413	0.385162	0.0439094	-0.353453	0.081241	0.410383	0.378971	-0.00945136	-0.248169	-0.143846	-0.249306	-0.173716	0.179763	0.135018	0.30216	0.104719	-0.280075	0.226161	0.340598	-0.392699	-0.00311736	-0.49666	-0.0300671	0.1798	-0.0383685	0.263213	-0.00633485	-0.0149917	-0.0655463	-0.115067	-0.336087	0.276565	-0.435817	0.00106272	0.194043	-0.157912	0.143164	0.021901	-0.339041	-0.0507742	0.520698
KEGG_GLYCOSPHINGOLIPID_BIOSYNTHESIS_GLOBO_SERIES	0.0702906	-0.554666	0.338564	0.312871	-0.185926	-0.405414	0.179265	0.0346779	-0.391198	0.681688	0.0532797	-0.0228833	0.206117	0.298278	0.376627	-0.135863	0.0995485	0.306525	-0.347276	-0.458318	-0.298934	0.0981644	0.176032	-0.118011	-0.0567764	-0.260765	0.246515	-0.298432	-0.128929	-0.116968	0.244132	0.443202	0.209165	-0.0129934	0.0681761	-0.2019	-0.239671	-0.283995	-0.129762	0.0667532	-0.199754	-0.253694	-0.1123	-0.146768	0.0751718	0.00971794	-0.391749	0.277456	0.0745926
KEGG_GLYCOSPHINGOLIPID_BIOSYNTHESIS_GANGLIO_SERIES	-0.256407	-0.384192	0.408836	0.322224	-0.219223	-0.590031	-0.0466834	0.0653041	-0.3431	0.575313	-0.442827	-0.0812285	0.0973946	0.207827	0.279189	-0.00142563	0.302407	0.395287	-0.215866	-0.299778	-0.601449	-0.302979	0.0749771	0.43591	-0.405844	0.0899593	0.306645	-0.351445	-0.163587	-0.180946	0.30164	-0.0070875	-0.28839	0.0774979	0.225131	-0.456793	-0.255729	-0.122503	-0.139937	-0.207909	-0.405855	-0.486232	-0.266695	0.318762	0.454051	-0.46423	-0.318802	-0.0651298	0.289693
KEGG_RIBOFLAVIN_METABOLISM	-0.0631898	-0.12624	-0.235041	0.00205781	-0.109704	-0.349975	-0.155718	-0.143062	0.0847881	-0.257765	-0.181105	-0.457762	0.146339	0.485668	0.394094	0.465438	-0.124921	-0.414903	-0.0484678	0.336695	0.22769	-0.261016	0.295053	0.0247398	-0.337356	0.248085	-0.270062	0.0695958	0.321844	-0.00982264	-0.148305	-0.479009	-0.203075	0.337852	-0.434727	0.331216	0.0441902	-0.26627	0.244353	0.178832	-0.223129	0.494504	0.497843	0.353081	0.153026	-0.25947	0.33165	-0.254212	0.320774
KEGG_NICOTINATE_AND_NICOTINAMIDE_METABOLISM	-0.32329	-0.156813	-0.0536235	-0.137995	0.296674	-0.0843361	0.177763	0.300892	-0.317403	-0.0775403	0.00357435	-0.462951	0.204912	0.440691	-0.203542	-0.203605	0.330282	-0.336564	-0.0497997	-0.164724	-0.334031	0.0379413	0.21605	-0.279988	0.0230069	-0.347028	0.34834	-0.288642	-0.334204	0.0689557	0.350047	0.494985	0.167417	-0.187363	-0.491668	0.2917	0.151935	-0.241913	0.0297066	0.0941113	-0.145276	0.00478602	0.301281	-0.0658067	0.183432	0.121987	-0.240774	-0.278559	-0.190188
KEGG_PANTOTHENATE_AND_COA_BIOSYNTHESIS	0.392714	0.338387	-0.302896	-0.172784	0.288988	-0.243475	0.0631284	-0.141081	-0.249772	-0.416315	0.130914	-0.20317	-0.28895	0.277456	-0.279042	0.187022	-0.0742787	-0.282084	0.301098	-0.20556	0.0130796	-0.340226	-0.108945	-0.338896	-0.169276	-0.38529	-0.275539	0.0695782	-0.266058	0.477112	0.544207	-0.208256	-0.116122	-0.00854231	-0.272146	0.155387	-0.306011	0.222472	0.291535	-0.223064	0.181904	0.38511	-0.093739	-0.0404775	-0.35752	-0.119289	0.0780636	-0.332367	-0.306988
KEGG_AMINOACYL_TRNA_BIOSYNTHESIS	0.271501	0.452567	-0.25017	0.308799	-0.567252	-0.148015	0.199851	-0.59357	0.587694	0.359976	-0.444575	-0.125447	0.478335	0.697599	0.597684	0.596699	-0.167472	-0.264371	-0.2325	0.0438255	0.521655	0.236323	-0.271016	-0.656031	0.274615	-0.107256	-0.322012	0.345646	0.385417	-0.220319	-0.318216	-0.061438	-0.586468	0.572826	-0.346028	-0.253491	0.308358	0.10193	-0.373942	-0.406546	-0.367205	0.263605	0.222053	-0.0337192	-0.378345	0.118749	0.346265	0.320709	0.386101
KEGG_BASAL_TRANSCRIPTION_FACTORS	0.16244	0.33886	-0.167258	-0.274955	-0.120718	0.192254	0.154421	-0.49249	0.418416	0.119677	0.151945	-0.140226	-0.303792	0.0725213	0.453749	0.276532	-0.36501	-0.113452	0.143647	0.143319	0.296954	0.119887	-0.0615969	-0.343496	0.426869	0.254989	-0.337285	0.187247	0.0983126	0.0838368	-0.117394	-0.396166	-0.497345	0.214229	-0.171302	-0.338427	-0.262655	0.466129	-0.08908	-0.188684	0.00805672	0.244711	0.0493058	-0.289233	-0.316626	0.335296	0.544016	-0.347553	0.432885
KEGG_NON_HOMOLOGOUS_END_JOINING	0.0317263	0.273589	0.0643301	-0.294859	-0.0198863	0.0918994	0.587212	-0.439447	0.519243	-0.182509	0.156394	-0.318534	-0.00513916	0.0447355	0.10498	0.304978	-0.331423	-0.24818	0.0875423	0.26748	0.143691	0.124209	0.291662	-0.379653	0.467223	-0.144045	-0.597202	0.368987	-0.327921	0.294934	0.13665	-0.583709	-0.559825	0.322744	-0.129812	-0.0674539	-0.0296536	0.158902	0.0831441	-0.0797975	-0.121695	0.491423	-0.0913446	-0.25917	0.36274	0.617323	0.498422	-0.223049	0.0916093
KEGG_SNARE_INTERACTIONS_IN_VESICULAR_TRANSPORT	0.257803	-0.255945	-0.50443	-0.18773	-0.166011	-0.270579	0.154206	-0.253322	0.203881	-0.157926	0.400207	-0.329913	-0.299568	0.0803388	-0.0374605	0.00203723	0.21737	0.231445	0.312571	0.134379	-0.399165	-0.439379	0.180275	0.238101	0.226523	0.0831396	0.00455737	-0.0256651	0.112495	-0.133386	0.129532	-0.312227	-0.385364	0.145678	0.0389635	-0.117753	-0.017067	-0.231182	0.0925098	-0.331785	0.430756	0.166815	-0.00833415	0.231329	0.012769	0.205473	0.314068	-0.248265	0.16094
KEGG_LYSOSOME	0.345292	-0.209517	-0.25155	0.370714	-0.386322	-0.569015	-0.190969	-0.260949	-0.0975839	0.246578	-0.254866	-0.444907	0.36045	0.528485	0.275396	0.210574	0.360177	0.237971	0.0879142	-0.404464	-0.359369	-0.390206	0.414181	-0.265293	-0.232675	-0.196519	0.291683	-0.380463	0.0641114	-0.245242	0.209013	-0.02898	0.0248807	0.157203	0.326078	-0.0829111	-0.0106142	-0.414059	-0.00534573	-0.37508	-0.188364	0.183049	0.20804	0.15887	0.244082	-0.00908392	-0.140866	-0.0468476	0.0620806
KEGG_CARDIAC_MUSCLE_CONTRACTION	-0.161626	0.458621	-0.117076	0.142982	-0.00400337	0.112878	-0.195491	0.29247	0.0920535	-0.165914	-0.351612	-0.220725	0.344858	-0.192886	-0.228802	-0.413038	0.209915	0.323397	-0.31498	0.329221	-0.0215842	0.289856	0.215766	-0.0698317	0.388536	-0.203296	0.132969	-0.374429	0.564078	-0.116451	0.11826	0.176006	0.408081	-0.266417	-0.277375	0.0114708	0.371868	0.0777162	0.117751	0.416437	-0.327061	-0.151722	0.369802	0.26888	-0.238461	0.037528	-0.110625	0.335373	-0.445437
KEGG_RENIN_ANGIOTENSIN_SYSTEM	0.133468	-0.626207	0.37337	0.0218483	0.314384	0.160649	0.0072704	0.486625	-0.257998	-0.242035	0.410779	0.10828	-0.207861	0.12924	0.0715572	-0.309911	-0.0423065	-0.286307	-0.266155	0.037684	0.0283506	0.183308	0.402877	-0.23231	-0.493512	-0.711719	-0.15895	-0.261901	-0.304606	0.160833	-0.124211	0.55956	0.464297	-0.0395914	0.0727107	0.362459	-0.164251	-0.516146	0.623926	0.0111732	0.00803464	-0.248535	0.279337	-0.519039	0.41675	0.0297613	-0.387122	0.109432	-0.351329
KEGG_TASTE_TRANSDUCTION	-0.0877564	-0.330604	0.52679	-0.00714199	0.36264	0.34197	0.24081	0.333947	0.368881	0.102719	-0.0490311	0.393084	-0.391111	-0.427506	-0.402101	-0.341562	-0.250849	0.0690782	0.0434227	0.134963	0.0425247	0.404613	0.0177833	0.14083	0.307805	-0.191335	-0.0735174	0.0688327	-0.0499164	0.388856	0.292094	-0.000394455	0.407203	-0.46226	-0.407456	0.112638	0.369033	0.349345	0.144441	0.547643	0.202466	-0.141393	0.136858	-0.00936109	-0.469523	-0.0907325	-0.00614243	0.162636	-0.236838
KEGG_PROXIMAL_TUBULE_BICARBONATE_RECLAMATION	-0.115542	0.355056	0.403464	0.0401982	-0.247209	-0.280732	0.135521	0.297434	0.0108266	0.271399	-0.352766	-0.0375778	0.256297	-0.413835	-0.415683	-0.0160428	-0.173029	0.165772	-0.226071	0.0928544	-0.245646	-0.160991	0.320966	0.312304	-0.153104	-0.228511	0.170122	-0.264837	0.0350289	-0.0842683	0.00351127	0.361441	0.483019	-0.264794	0.167076	-0.223147	0.410337	0.335906	0.390143	0.477939	-0.403122	-0.280959	0.120076	0.567444	0.103103	-0.135442	-0.107193	0.0770031	-0.188425
KEGG_PATHOGENIC_ESCHERICHIA_COLI_INFECTION	0.302453	0.105234	-0.453715	-0.13847	-0.20663	-0.369387	-0.0371701	-0.247889	-0.128278	-0.0713447	0.382915	0.0788676	0.23804	-0.191302	-0.244226	0.0546373	0.129853	0.140753	0.209326	0.186435	0.0213125	0.0691986	-0.0463458	0.350038	-0.312402	-0.213801	0.123172	-0.0346302	-0.122659	-0.375282	-0.139559	0.0389555	-0.0845517	-0.141617	-0.200899	0.253285	-0.0958695	-0.130695	0.107187	-0.254189	0.320369	-0.0763082	0.163664	0.208572	0.254268	-0.033737	-0.246621	-0.140883	0.0185142
KEGG_SYSTEMIC_LUPUS_ERYTHEMATOSUS	0.395662	0.353807	-0.512472	-0.383227	0.508009	-0.49276	-0.634028	0.547194	-0.559229	-0.412337	-0.208653	-0.048574	-0.00273075	0.15908	-0.568955	-0.0396653	0.313723	0.373712	0.502615	0.00190919	-0.645112	-0.696629	-0.383171	-0.342732	-0.43452	-0.545546	0.358692	0.121731	-0.605872	0.42601	0.433262	0.236785	0.575208	-0.0309012	0.39368	0.478435	-0.611179	-0.482375	0.559671	0.372642	0.512544	-0.368089	-0.311881	0.309575	-0.207858	-0.379752	-0.418789	0.122127	-0.594378
KEGG_PRIMARY_IMMUNODEFICIENCY	0.0387928	0.526908	-0.620759	-0.211985	0.730584	-0.552611	-0.535606	0.622119	-0.57596	-0.595832	-0.452794	-0.131704	-0.0325732	0.130552	-0.634813	0.288368	0.477756	0.532943	0.387207	0.0559649	-0.498233	-0.601231	-0.350313	-0.314229	-0.530787	-0.403029	-0.00267832	0.378763	-0.50115	0.635136	0.551611	0.127354	0.511196	0.139105	0.213927	0.460472	-0.602768	-0.570673	0.743622	0.385684	0.507161	-0.277382	-0.364767	-0.0252079	-0.389026	-0.578979	0.120983	0.234391	-0.70089
KEGG_HYPERTROPHIC_CARDIOMYOPATHY_HCM	0.220233	-0.133332	0.200595	0.0466812	0.0334539	0.109717	0.0201921	0.219086	-0.191844	-0.263386	0.29721	0.182562	-0.201412	-0.211726	-0.189845	-0.159284	0.240737	-0.124179	0.230513	0.173073	-0.277511	0.171652	0.17563	0.204558	-0.0486843	-0.15358	0.00219264	-0.0758747	-0.271691	0.0538025	0.0291307	0.39591	0.141571	-0.344761	0.25188	-0.0357988	-0.113963	0.112282	0.0803143	-0.127293	0.413174	-0.0473939	-0.203194	0.290447	-0.0372279	-0.18746	-0.388795	0.0950617	-0.262779
KEGG_ARRHYTHMOGENIC_RIGHT_VENTRICULAR_CARDIOMYOPATHY_ARVC	0.176675	-0.19453	0.156809	0.167773	-0.105167	0.241278	0.178902	0.209473	-0.134608	0.00822048	0.412502	0.194484	-0.163508	-0.293438	-0.338577	-0.243188	0.140389	-0.107385	0.203973	0.113938	-0.0664621	0.230157	0.304776	0.336109	-0.131586	-0.139624	0.161351	-0.136131	-0.163718	-0.255384	-0.284333	0.436213	0.170393	-0.147236	0.216853	0.0312535	-0.169467	0.00489702	0.0880764	-0.219015	0.272939	-0.00714555	-0.192851	0.164173	0.0833738	-0.3069	-0.444108	0.0680567	-0.0785374
KEGG_DILATED_CARDIOMYOPATHY	0.0904839	-0.124056	0.238714	0.144495	0.0376831	0.0234515	0.0520791	0.286045	-0.18685	-0.191643	0.275756	0.238436	-0.142126	-0.291116	-0.156602	-0.120384	0.229759	-0.0709291	0.123216	0.0942163	-0.221653	0.186187	0.151855	0.222275	-0.0328275	-0.237638	0.0206469	0.0296793	-0.190183	-0.0673508	0.0639658	0.387498	0.216073	-0.347698	0.348524	-0.0600873	-0.069242	0.0990359	0.153262	-0.00943229	0.301868	-0.104864	-0.194549	0.223963	0.0675577	-0.229058	-0.456921	0.083641	-0.25285
KEGG_GLYCOLYSIS_GLUCONEOGENESIS	-0.143637	0.286368	-0.21353	0.279245	-0.309936	-0.384255	-0.177537	-0.16521	-0.00571364	0.137394	-0.130435	-0.405656	0.249338	0.143458	0.089341	0.137168	0.0713481	-0.166553	-0.232282	-0.119508	0.246427	-0.145549	0.0904908	0.104468	-0.060762	-0.111999	0.0628499	-0.318312	0.174678	-0.271217	0.015255	0.0680827	0.23216	-0.123878	-0.0065006	0.356447	0.427162	-0.223355	0.0799848	0.0053628	-0.422276	-0.203022	0.4367	0.285352	-0.0355432	0.0254225	-0.289183	0.169412	-0.0030919
KEGG_CITRATE_CYCLE_TCA_CYCLE	0.109933	0.40258	-0.510112	0.312339	-0.533092	-0.542875	-0.00172263	-0.497179	0.438914	-0.0114045	-0.0846273	-0.541786	0.466588	0.563311	0.491509	0.403939	0.366435	-0.220332	-0.327686	0.321981	0.356442	0.0299908	0.21663	-0.473906	0.359644	-0.31745	-0.300933	-0.296957	0.443109	-0.482359	0.0774663	0.00598062	-0.30924	0.174872	-0.434591	-0.214772	0.503135	-0.149487	0.218266	-0.0404951	-0.453264	0.312159	0.344473	0.196717	-0.0811087	0.466531	0.258662	0.0770581	0.0821458
KEGG_PENTOSE_PHOSPHATE_PATHWAY	0.206314	0.273287	-0.4051	0.371963	-0.23648	-0.407017	-0.364293	-0.309869	0.0303877	0.143132	-0.352628	-0.494879	0.406563	0.258357	-0.129671	-0.0520263	-0.0853591	-0.255792	-0.0938309	-0.116327	0.408632	0.0566441	-0.297351	-0.102726	0.0386784	-0.122321	0.0432284	-0.234827	0.253965	-0.212426	0.00306827	0.00773928	0.113762	0.129269	-0.0358038	0.357622	0.329059	-0.308116	-0.120723	-0.215878	-0.309221	0.197426	0.415606	0.112423	-0.108165	0.015166	-0.373974	0.181968	0.0412479
KEGG_PENTOSE_AND_GLUCURONATE_INTERCONVERSIONS	-0.176376	0.179357	0.0135666	0.378095	-0.271928	0.0213473	-0.217883	0.261662	0.00584821	0.482089	-0.331915	-0.498775	0.00957526	0.400007	0.24572	0.107794	0.284965	0.367063	-0.228783	-0.382282	-0.124558	-0.103067	0.00108215	0.16252	-0.229341	0.0346602	0.13226	-0.0769914	0.186939	-0.303174	0.173098	-0.32767	0.185558	-0.10028	0.213535	0.321339	0.131247	-0.308339	-0.38708	0.201337	-0.479445	0.215977	0.288374	-0.094431	0.502678	0.0214242	0.0772363	-0.0237061	0.381824
KEGG_FRUCTOSE_AND_MANNOSE_METABOLISM	0.0131745	-0.0189341	-0.197966	0.323518	-0.25859	-0.45653	-0.204834	-0.0922483	-0.120087	0.160065	-0.207471	-0.52481	0.373559	0.384705	0.14425	0.211935	-0.0196956	-0.24383	-0.281765	-0.301713	0.199735	-0.227178	0.332835	0.196534	-0.0861505	-0.0784122	0.141641	-0.371128	0.172659	-0.0950944	0.00548988	0.013977	-0.0635243	-0.239194	0.15677	0.0819518	0.360421	-0.383406	-0.236155	-0.331548	-0.225731	0.213399	0.310081	-0.174211	-0.0544628	0.046882	-0.336489	0.277064	-0.0132938
KEGG_GALACTOSE_METABOLISM	0.0587822	0.253577	-0.491501	0.468838	-0.52676	-0.457809	-0.287244	-0.133425	0.161536	0.276647	-0.365303	-0.558056	0.450378	0.33976	0.25964	0.363455	-0.0604829	0.177277	-0.284878	-0.264739	0.0936684	0.0956651	0.224065	0.182978	-0.0370032	-0.412476	0.167913	-0.393973	0.0675445	-0.375161	0.0417508	0.0335526	0.12176	-0.258042	0.244679	0.424625	0.343729	-0.463834	-0.00214743	-0.418583	-0.410035	0.245145	0.269814	0.140741	0.220809	-0.14608	0.00126508	-0.198981	-0.0245426
KEGG_ASCORBATE_AND_ALDARATE_METABOLISM	0.0576365	0.374613	0.265237	0.356901	-0.0175615	0.340387	-0.00466041	0.262452	-0.386767	-0.405821	-0.322179	0.00422661	0.0470907	0.201227	-0.0732168	0.0477609	0.568864	0.0176522	-0.0238907	-0.215372	0.416574	-0.0413489	0.0213807	0.0613537	-0.383154	-0.065314	0.0400729	0.457775	0.0597852	-0.288152	-0.480198	0.197022	0.159581	0.0724242	0.58042	0.485991	0.563143	-0.315264	0.144959	0.202627	-0.303096	-0.179803	0.504058	0.452533	0.105272	-0.350321	-0.197263	0.144564	0.183389
KEGG_FATTY_ACID_METABOLISM	-0.129036	0.0666164	0.0725784	0.19851	-0.250571	-0.279109	-0.00906492	-0.0708591	0.196703	-0.254533	0.00691028	-0.375557	0.289936	0.170693	0.134752	0.285755	0.199279	0.207111	-0.310274	-0.222851	0.0754578	-0.266118	0.11048	-0.252436	-0.126257	-0.08082	-0.204006	-0.116349	0.183667	-0.282857	0.260001	-0.101938	-0.0294493	0.105643	0.350854	-0.0436781	0.454758	-0.255061	0.231449	0.115005	-0.323379	0.0985017	0.479443	0.226701	0.136321	-0.0720983	0.0799946	-0.179799	-0.266461
KEGG_STEROID_BIOSYNTHESIS	-0.101162	0.0286957	-0.0672073	0.290947	0.0872732	-0.0032811	-0.306608	-0.323819	-0.10245	-0.244916	-0.0516413	-0.495525	0.552293	0.359578	0.222198	-0.215192	0.641216	0.352228	-0.280035	-0.444808	0.221652	-0.396985	0.380128	-0.293329	-0.146171	0.149486	0.458695	-0.342783	0.473657	-0.530432	-0.189922	-0.231167	0.50193	0.227438	0.238858	-0.0453562	0.329719	-0.434226	-0.241056	-0.379038	-0.301079	0.169686	0.29521	-0.236123	-0.0499162	0.0791817	-0.482781	0.491752	0.249382
KEGG_PRIMARY_BILE_ACID_BIOSYNTHESIS	0.00318261	0.3799	0.299546	0.094155	-0.0403788	-0.1249	-0.261635	0.280367	-0.277695	0.0529533	-0.478922	-0.488467	0.142019	-0.0844341	-0.348361	0.0803462	0.140684	0.235991	0.000138453	-0.393875	-0.0739087	-0.392501	0.356737	0.0618516	-0.148221	-0.093622	0.362123	-0.371219	-0.181081	-0.0194618	0.103777	-0.115595	0.00225095	-0.107653	0.166439	-0.159383	0.157797	-0.439762	-0.0106671	0.178041	-0.207931	0.0739929	0.0615782	0.270578	0.258789	-0.683579	0.0926413	0.0791273	-0.215547
KEGG_STEROID_HORMONE_BIOSYNTHESIS	-0.407348	-0.171855	0.406385	0.0214358	0.23645	0.282242	0.212153	0.30126	-0.35534	0.209616	-0.23474	-0.162537	0.0262641	0.0259282	-0.344105	-0.385944	0.16792	0.11086	0.0935889	-0.329119	-0.184503	-0.288232	0.516421	0.170636	0.0560915	0.0972432	0.109239	-0.394129	0.0907849	-0.161623	-0.220127	0.178474	0.543515	0.0260406	-0.166066	0.111315	0.279987	-0.00698796	-0.0457535	0.393059	-0.0739065	-0.23311	0.415924	0.361108	-0.189011	-0.135135	-0.154875	0.268648	0.0640649
KEGG_OXIDATIVE_PHOSPHORYLATION	-0.238465	0.415337	-0.494161	0.131704	-0.204134	-0.474974	-0.210094	-0.00719168	0.241901	0.140553	-0.544926	-0.595429	0.523239	0.389213	0.163921	-0.213819	0.096768	0.339767	-0.410754	0.332012	-0.12681	-0.132703	0.318447	-0.261919	0.434025	0.135637	0.173243	-0.550967	0.633967	-0.435979	0.358067	-0.289885	0.370756	0.00377868	-0.447409	-0.0214968	0.405481	-0.346812	-0.247491	0.343973	-0.5804	0.231422	0.506779	0.156307	0.279745	0.325798	0.12456	-0.277626	-0.181429
KEGG_PURINE_METABOLISM	-0.209087	0.222495	-0.0728856	0.166666	-0.012289	-0.286683	0.0104547	-0.185442	0.137148	0.111885	-0.0843947	-0.228635	0.29319	0.200473	0.246941	0.100839	-0.0248797	-0.0998605	-0.107604	0.0703588	0.152417	-0.089927	-0.0211051	-0.0871314	0.162509	-0.278928	-0.232103	-0.0622866	0.270735	-0.0743349	-0.101484	-0.0826888	-0.0220113	0.191615	-0.19359	-0.0603646	-0.00133853	0.0195975	-0.0808571	0.0573192	-0.1863	0.0686056	0.112589	-0.105215	0.00727602	0.131521	0.0984381	0.075589	0.161675
KEGG_PYRIMIDINE_METABOLISM	-0.154998	0.305088	-0.2694	0.216449	-0.250568	-0.13645	-0.0992927	-0.361933	0.206074	0.242153	-0.201365	-0.329938	0.26891	0.351768	0.272101	0.122883	-0.10449	0.0226929	-0.283849	0.175654	0.14891	-0.0939656	0.0570824	-0.0673964	0.305482	-0.199045	-0.206128	-0.00205912	0.297933	-0.0529448	-0.111311	-0.228578	-0.129305	0.0551621	-0.253215	-0.114292	0.094057	-0.0379706	-0.308793	-0.0847545	-0.200263	0.118005	0.239227	-0.202535	0.130309	0.349122	0.116469	-0.113934	0.385687
KEGG_ALANINE_ASPARTATE_AND_GLUTAMATE_METABOLISM	-0.378828	0.16339	0.145378	0.134145	-0.201226	-0.268988	-0.217231	0.249267	-0.0105823	0.237326	-0.243366	-0.224817	0.291916	0.0250292	-0.0581751	-0.0393758	-0.0715984	0.0345478	-0.177897	-0.030136	-0.0469388	-0.159929	0.0450507	0.0255152	-0.211099	-0.0592816	-0.0650147	-0.406436	0.165956	0.0610763	0.158123	0.0867333	0.120457	-0.322345	-0.19673	-0.0495293	0.167908	0.0987555	-0.273425	0.0955233	-0.3857	0.21095	-0.0723709	0.155343	0.267773	0.0434418	-0.35178	-0.0255079	-0.118297
KEGG_GLYCINE_SERINE_AND_THREONINE_METABOLISM	-0.444146	0.266088	0.258504	0.311971	-0.263029	-0.150632	-0.188355	-0.0543807	-0.32302	0.0108674	-0.432579	-0.190144	0.297973	0.118384	0.123025	0.377589	0.302776	0.409269	-0.237446	0.0688738	0.0136526	-0.199971	-0.0291979	0.357558	0.119017	-0.0283922	0.126251	-0.50543	-0.188797	-0.0197845	-0.00931034	0.363948	0.343064	-0.273217	-0.384381	0.367232	0.224307	-0.21758	-0.0364206	0.366111	-0.147281	0.150037	0.116866	0.394557	0.530567	0.153672	-0.315865	-0.0419651	-0.025395
KEGG_CYSTEINE_AND_METHIONINE_METABOLISM	-0.173325	0.344721	-0.185808	0.159662	-0.338676	-0.34128	-0.264023	-0.217818	0.334418	-0.00980019	-0.278703	-0.148091	0.235303	0.215407	0.082782	0.13513	-0.435224	-0.089634	-0.0391594	0.394787	0.268981	0.322137	0.0503021	-0.175548	0.144631	0.0940098	-0.181373	-0.0385696	0.162851	0.0351603	-0.0440262	-0.0697222	-0.122421	0.16543	-0.220572	0.442184	0.188674	0.152652	-0.0411194	0.224115	-0.36718	0.178641	0.134374	0.113266	-0.175784	0.198108	0.125429	0.248993	0.0619832
KEGG_VALINE_LEUCINE_AND_ISOLEUCINE_DEGRADATION	0.0337676	0.185886	-0.0612302	-0.0957335	-0.291124	-0.072146	0.244652	-0.450469	0.145583	-0.18776	-0.275859	-0.309518	0.35935	0.297408	0.306605	0.291459	0.247837	-0.0210592	-0.0423066	-0.204266	0.0623772	-0.349815	0.11906	-0.176036	0.0347805	0.3249	-0.116951	-0.257816	0.0275549	-0.282499	0.26871	-0.291929	-0.369124	0.165815	0.270722	-0.268213	0.5081	-0.142527	0.138821	-0.230871	-0.11816	0.229877	0.0807316	0.178575	0.322247	0.267162	-0.146479	-0.330469	-0.0100037
KEGG_LYSINE_DEGRADATION	-0.0832973	0.323044	-0.0916064	0.24853	-0.440397	0.00862468	-0.010752	-0.430657	0.122273	-0.331133	-0.112373	0.0903065	0.101574	0.367559	0.227022	0.215085	-0.02484	-0.287035	-0.266676	0.191039	0.474161	0.102881	0.0849454	-0.138159	0.0529757	0.14769	-0.118622	0.0942197	0.133246	-0.225475	-0.183602	0.046804	-0.338456	0.143113	0.131288	-0.0985298	0.32951	-0.0991948	0.057478	-0.242492	-0.176611	-0.168639	-0.0692055	0.101475	0.132493	0.261609	0.113266	0.126921	0.060457
KEGG_ARGININE_AND_PROLINE_METABOLISM	-0.0627427	0.416342	-0.0447778	0.266775	-0.48967	-0.267067	-0.15583	-0.227342	-0.0838392	0.267144	-0.208386	-0.298889	0.279053	0.0624393	-0.0456339	-0.184991	0.338403	0.0496181	-0.120423	-0.314831	0.158377	-0.0129574	-0.112767	-0.0979798	-0.190847	-0.154893	-0.014373	-0.456907	0.249585	-0.0837028	-0.194298	0.215174	0.160024	-0.349494	0.0112109	0.377658	0.572703	-0.173339	-0.196358	-0.0521491	-0.288925	-0.0248227	0.385108	-0.0391743	0.255462	0.174238	-0.326209	0.0722461	0.0938835
KEGG_HISTIDINE_METABOLISM	-0.17583	0.383527	0.0899166	0.225868	-0.108937	0.120308	-0.340796	0.272373	-0.279624	-0.329502	-0.387566	-0.329462	-0.00516593	-0.183723	-0.0990547	-0.168146	0.526206	-0.185012	-0.294526	-0.0759488	-0.0895109	-0.0519709	-0.0163035	0.195407	-0.358979	0.0558995	0.123181	-0.302308	0.115548	-0.134652	-0.264687	0.397558	0.307058	-0.315321	-0.0947884	0.24113	0.17592	-0.041151	-0.138869	-0.0174611	-0.329887	-0.218615	0.428841	0.457793	0.365451	-0.152187	-0.328257	-0.0614903	0.2954
KEGG_TYROSINE_METABOLISM	-0.182817	0.378508	0.0424156	0.188492	-0.0770842	-0.129709	-0.18185	0.183121	-0.122687	0.152018	-0.385218	-0.346378	0.252119	0.172924	-0.00365754	-0.11392	0.243325	-0.125081	-0.290779	0.0399632	-0.0237438	-0.378362	0.299957	-0.0305724	-0.0999474	0.0213182	0.167781	-0.379226	0.0842636	-0.0828947	-0.239948	0.430947	0.434465	-0.194868	-0.344527	0.280285	-0.0543793	-0.142548	-0.0527098	0.190938	-0.329092	-0.151244	0.372098	0.3112	0.210108	-0.050052	-0.209706	0.207515	0.0527445
KEGG_PHENYLALANINE_METABOLISM	-0.218123	0.501413	-0.0929552	0.401431	-0.154615	-0.373315	-0.409093	0.308072	-0.334773	-0.0779683	-0.432729	-0.426056	0.20462	-0.245468	-0.243557	-0.584084	0.36784	-0.190465	-0.297145	-0.0258416	-0.139554	-0.137883	0.181665	0.310183	-0.410001	-0.0747872	0.214898	-0.533234	0.278296	-0.307904	-0.0134141	0.580502	0.615067	-0.299439	-0.385502	0.429403	-0.0202714	-0.508637	0.0563478	0.146853	-0.378539	-0.0564725	0.391453	0.493846	0.519044	-0.0696964	-0.666535	0.0850809	-0.232762
KEGG_TRYPTOPHAN_METABOLISM	0.0165134	0.358226	-0.056087	0.184901	0.195961	-0.068662	-0.290288	0.162282	-0.0297248	-0.159481	-0.218479	-0.240874	0.149986	0.0476626	0.105339	0.0281337	-0.0543914	0.214879	-0.233636	-0.091601	-0.263365	-0.289232	-0.0444676	-0.232866	-0.187546	0.14561	0.0824362	-0.0172485	-0.0623462	-0.056862	-0.116095	0.0333084	0.137934	0.232962	0.20272	0.119779	0.362853	-0.258931	0.148996	0.0627278	-0.146939	0.120059	-0.0417562	0.349145	0.0755021	0.185277	-0.428662	0.0754202	-0.093536
KEGG_BETA_ALANINE_METABOLISM	0.258886	0.494071	0.118545	0.279441	-0.170372	0.0593183	0.0129966	-0.150117	-0.2226	-0.270079	-0.378874	-0.185644	0.0741749	-0.0424326	-0.204209	-0.220866	0.300799	0.296349	-0.00437036	-0.254767	0.26493	-0.401225	0.117893	-0.248615	-0.267693	-0.0152783	0.00370006	0.145284	0.160102	0.16033	-0.0322039	0.0631671	0.195287	-0.10786	0.0585184	0.148905	0.527285	-0.0994317	0.00230443	0.167054	-0.183001	0.125106	0.2118	0.295265	-0.119875	-0.353724	-0.0989062	0.10854	-0.354864
KEGG_SELENOAMINO_ACID_METABOLISM	-0.215524	0.34261	-0.0103418	0.217213	-0.292183	-0.233786	-0.134234	-0.469132	0.470843	0.154751	-0.240028	-0.0824915	0.572768	0.411829	0.100069	0.363042	-0.211975	-0.0675785	-0.251305	0.17055	-0.0565526	-0.0504926	0.0557957	-0.450084	0.302242	-0.162791	-0.00484618	-0.21523	-0.0145285	0.0120544	-0.140251	-0.0539435	-0.467968	0.312846	-0.414697	-0.290768	0.196826	0.507219	-0.444121	-0.328973	-0.461319	0.381266	-0.0157319	0.00553973	-0.229653	0.230732	0.358988	0.042131	0.358998
KEGG_GLUTATHIONE_METABOLISM	-0.167667	0.0541431	-0.453234	0.370185	-0.189492	-0.34614	-0.403168	-0.0024136	-0.119015	0.204065	-0.323406	-0.382584	0.36438	0.287305	0.248816	0.168392	0.19676	-0.0220817	-0.412149	-0.119418	0.180039	-0.0993401	-0.310321	-0.0576454	-0.114168	-0.327637	-0.0112504	-0.360572	0.175414	-0.391065	0.11921	0.00676471	0.395573	-0.149843	-0.237207	0.118476	0.437995	-0.144559	-0.0290572	0.0886536	-0.346481	-0.0847376	0.32634	-0.0915915	0.0663828	-0.183649	-0.263878	-0.0264274	0.185868
KEGG_STARCH_AND_SUCROSE_METABOLISM	0.176187	0.265483	-0.1474	0.140083	-0.313861	-0.472235	-0.125055	-0.0151271	-0.120537	0.131476	0.191603	-0.453262	0.246608	0.219584	-0.0458339	0.302021	-0.105738	0.105798	0.0986865	-0.217196	0.018562	0.108625	0.344409	0.217254	-0.234906	-0.0661977	-0.142377	-0.140188	-0.176756	-0.317156	-0.0106001	-0.172393	-0.201531	0.279187	0.265538	0.368885	0.308861	0.0120746	-0.152774	-0.262005	-0.292768	0.18825	0.287399	0.116742	0.273552	-0.133805	-0.0877526	-0.180214	-0.200847
KEGG_AMINO_SUGAR_AND_NUCLEOTIDE_SUGAR_METABOLISM	0.167928	0.0403113	-0.289356	0.245773	-0.511152	-0.648148	-0.157763	-0.374659	0.217737	0.269624	-0.218308	-0.594724	0.259962	0.31666	0.300481	0.374976	-0.0861527	0.11386	-0.185646	-0.159541	0.060916	-0.338679	0.0166418	-0.237083	0.0217292	-0.214383	0.0990164	-0.151634	0.148829	-0.296857	-0.00945014	-0.320161	-0.321121	0.0842409	0.259745	0.108428	0.305991	-0.362536	-0.1692	-0.374602	-0.162004	0.403165	0.269929	-0.0976546	0.268972	-0.181417	0.1685	0.169111	0.275716
KEGG_GLYCOSAMINOGLYCAN_BIOSYNTHESIS_CHONDROITIN_SULFATE	-0.188486	-0.543581	0.205092	0.490134	-0.254585	0.459018	-0.0837313	0.428903	-0.120628	0.487355	-0.103333	0.226439	0.366133	0.173329	-0.118877	-0.495847	-0.114396	-0.268279	-0.345451	-0.174921	0.101381	0.272037	-0.0022949	0.128916	0.117986	0.127995	0.499306	-0.464297	0.0693406	-0.140268	-0.0357841	0.226981	-0.130824	-0.395164	0.0254817	-0.543501	-0.409387	-0.430963	-0.228449	0.174544	-0.16695	-0.304886	-0.25935	-0.347689	0.654283	-0.00115936	-0.367435	-0.53049	-0.43011
KEGG_GLYCOSAMINOGLYCAN_BIOSYNTHESIS_HEPARAN_SULFATE	-0.151203	-0.329042	0.162489	0.346646	-0.181769	0.0664045	0.0621656	0.0950235	-0.00941331	0.468215	0.168007	0.280715	-0.0505841	0.132748	-0.246493	-0.335118	-0.189078	0.19137	-0.158131	-0.247036	0.102099	0.0422041	0.0545945	0.115039	-0.26823	0.0170061	0.528779	-0.31734	-0.0462696	-0.189955	0.280192	0.213094	-0.177519	-0.306456	0.225414	-0.393559	-0.107736	-0.251955	-0.243633	-0.121466	-0.0472101	-0.31123	-0.193356	-0.277719	0.28759	-0.0497286	-0.271307	-0.17423	-0.305796
KEGG_INOSITOL_PHOSPHATE_METABOLISM	0.00751529	-0.14596	-0.0848081	0.354825	-0.186528	-0.214189	-0.0339541	-0.248945	0.309045	-0.0828346	0.117666	-0.0490018	0.366005	-0.162735	0.0712269	0.227177	0.145945	-0.144162	-0.280496	-0.356423	-0.147415	0.246865	-0.207017	-0.303247	-0.175003	-0.0858205	0.0380483	0.260174	-0.0812728	-0.210932	0.116126	-0.0153224	-0.175548	0.11122	0.0441907	-0.168634	0.0579389	0.144833	0.300135	-0.258332	-0.221507	-0.0394343	-0.166115	-0.172243	-0.0707526	0.0449281	-0.153065	-0.256732	0.0450172
KEGG_PYRUVATE_METABOLISM	-0.208585	0.254506	-0.334113	0.352687	-0.37425	-0.346096	0.0270527	-0.15158	0.228469	0.101908	-0.324321	-0.444147	0.290618	0.43322	0.352598	0.264957	0.201479	-0.0367863	-0.20904	0.0582399	0.186718	-0.326384	0.101455	-0.21058	-0.167621	-0.182024	-0.332936	-0.262093	0.261586	-0.388731	0.121388	0.00675797	0.126094	0.138533	-0.219638	-0.0159312	0.570933	-0.265328	0.107446	0.0265188	-0.408733	0.0225749	0.430606	0.291148	0.285867	0.00659185	-0.0856134	0.070275	0.238449
KEGG_GLYOXYLATE_AND_DICARBOXYLATE_METABOLISM	-0.0313886	0.41981	-0.359341	0.279367	-0.566342	-0.484635	-0.130602	-0.433935	0.518654	0.333988	0.249339	-0.630079	0.532286	0.517864	0.199031	0.41336	-0.0157748	-0.0827596	-0.298569	0.453722	0.350146	0.319039	0.380933	-0.27996	0.421733	-0.131133	-0.256393	-0.0292249	0.197651	-0.331417	-0.246785	0.00476576	-0.383919	0.206617	-0.319485	-0.0769748	0.335521	0.130787	-0.344898	-0.038372	-0.212366	0.501617	0.595631	0.0142602	0.155192	0.443245	-0.176698	-0.0577658	0.182357
KEGG_PROPANOATE_METABOLISM	-0.0351286	0.263533	-0.133083	0.190194	-0.407808	-0.0549187	0.234692	-0.458353	0.331615	-0.155295	-0.313203	-0.332631	0.152462	0.254028	0.401901	0.107385	0.201798	-0.0722577	-0.123379	-0.150165	0.342635	-0.429928	0.273378	-0.146233	-0.054213	0.184127	-0.14628	-0.0782597	0.188696	-0.305034	0.121331	-0.246818	-0.385816	0.267824	0.0212682	-0.242429	0.582938	-0.190432	0.0471942	-0.200566	-0.385287	0.0135521	0.395599	0.40188	0.362384	0.0704206	0.0154807	0.275801	-0.122148
KEGG_BUTANOATE_METABOLISM	0.0232965	0.142302	0.135162	0.125929	-0.124529	0.217783	0.0641361	-0.353668	-0.145586	-0.164179	-0.320595	-0.38548	0.242507	-0.0398428	0.159347	0.147341	0.103221	0.227422	-0.112954	-0.263359	0.383168	-0.220178	-0.0232574	-0.0728032	-0.266191	0.286345	0.00765084	-0.30419	0.274658	-0.264468	-0.0296067	-0.149738	0.170396	-0.0967003	0.139144	0.117629	0.569288	0.0397486	-0.146274	0.000420338	-0.320697	0.107657	0.110236	0.312967	0.247383	0.189048	-0.411577	-0.0719182	0.186169
KEGG_ONE_CARBON_POOL_BY_FOLATE	-0.0933691	-0.127195	0.0249781	-0.0321996	-0.319353	-0.247135	-0.108138	-0.438937	0.65937	-0.0177897	-0.267929	-0.12327	0.181011	-0.0269128	0.444745	0.484013	0.0660966	-0.194083	-0.356469	0.567581	0.341942	0.0713822	0.115088	-0.038287	0.51814	0.115105	-0.275753	0.0762011	0.0811365	0.0246562	-0.324755	-0.211073	-0.433565	0.0433482	-0.377817	0.353524	0.390842	0.403641	-0.0235255	0.111822	-0.399879	0.0999327	0.419667	-0.155966	-0.00671166	0.266048	-0.162151	0.12198	0.188718
KEGG_RETINOL_METABOLISM	-0.234164	-0.0580171	0.356333	-0.0845095	0.288863	0.153462	-0.0466801	0.481339	-0.341291	0.371686	-0.328955	0.112713	0.10463	-0.191119	-0.284911	-0.0785789	0.214677	0.31654	-0.281429	0.0360575	-0.0768127	-0.216844	0.1022	0.0644217	0.063622	-0.232609	0.328584	-0.123367	-0.237325	0.370293	0.103274	0.183626	0.416814	-0.171065	-0.439285	0.219162	0.361408	0.172741	0.171495	0.490255	-0.170433	-0.387798	0.371222	0.0530402	-0.231861	-0.299811	0.168377	0.394328	-0.0199194
KEGG_PORPHYRIN_AND_CHLOROPHYLL_METABOLISM	0.0984061	-0.0955817	-0.40187	0.523249	-0.249123	-0.30266	-0.343938	-0.125274	0.0959507	-0.0596134	-0.391926	-0.480439	0.473233	0.456026	0.231408	0.287565	0.374972	-0.115247	-0.267444	0.23112	0.0511129	-0.28027	0.46698	0.0283877	-0.0107386	-0.248391	-0.00807154	-0.251373	0.438887	-0.463659	-0.0861385	0.032712	0.0505935	-0.0833043	-0.325723	-0.0556451	-0.0213483	-0.468736	-0.178259	-0.096931	-0.38489	0.229673	0.426469	0.115084	0.495437	0.381894	-0.0685927	-0.0991741	0.27595
KEGG_TERPENOID_BACKBONE_BIOSYNTHESIS	0.479983	0.238934	-0.529423	0.112887	-0.248855	-0.225884	0.27655	-0.545153	0.537515	-0.385484	-0.18059	-0.519062	0.103033	0.314145	0.366314	0.352412	-0.0785675	-0.382051	0.222912	0.147589	0.385644	-0.23387	0.437477	-0.268471	0.301593	-0.23513	-0.476799	-0.0315896	0.4514	-0.344666	-0.185163	-0.444564	-0.321233	0.310912	0.545515	0.280022	0.496705	-0.325604	0.108129	-0.475998	0.068584	0.145015	0.146466	0.447634	-0.337251	0.440459	0.0108592	-0.101011	0.336826
KEGG_NITROGEN_METABOLISM	-0.255062	0.192708	0.237203	-0.0831489	-0.32705	-0.193439	-0.19839	0.383332	-0.0126397	0.0294692	-0.247144	-0.155116	-0.0117214	-0.257939	-0.0254945	-0.0758589	-0.183829	0.14082	-0.130605	-0.297685	0.0335533	-0.124849	0.212964	0.180533	-0.116938	-0.145596	-0.152691	-0.0230337	-0.0920694	0.0549748	-0.12864	0.53389	0.351047	-0.355953	-0.0933101	-0.163624	0.0866821	0.347284	-0.273185	0.203871	-0.0707265	-0.108353	0.289125	0.53213	-0.0892726	-0.309151	-0.0347503	0.230421	0.14311
KEGG_METABOLISM_OF_XENOBIOTICS_BY_CYTOCHROME_P450	-0.398505	-0.296118	0.133003	0.368961	-0.0183692	0.139533	-0.251038	0.527532	-0.330986	-0.0554556	-0.364018	-0.209888	0.149452	0.0548534	-0.0855703	0.0212404	0.361333	-0.119221	-0.422252	-0.123649	-0.0452771	-0.244937	0.209734	0.157952	-0.0262715	-0.0685381	0.347745	-0.268687	0.0394904	-0.368587	-0.0561173	0.471249	0.566037	-0.107818	-0.234937	0.082358	0.0720257	-0.115803	-0.143187	0.469707	-0.470428	-0.347764	0.42816	0.136114	-0.0319362	-0.269414	-0.308318	0.246722	0.0203436
KEGG_DRUG_METABOLISM_CYTOCHROME_P450	-0.378534	-0.107958	0.157872	0.351815	0.0846207	0.0768001	-0.179569	0.530389	-0.403928	-0.236646	-0.39413	-0.268751	-0.0722249	-0.168183	-0.143608	-0.110138	0.366223	-0.0455494	-0.351511	-0.153032	0.0345487	-0.253983	0.259735	0.0282893	-0.0443747	-0.149911	0.265879	-0.255869	-0.049105	-0.277514	-0.0521724	0.426958	0.504598	-0.136927	-0.136218	0.0284298	0.0833666	-0.155658	0.00607953	0.444713	-0.426547	-0.451406	0.286569	0.163079	0.170161	-0.412312	-0.216479	0.225004	-0.0907888
KEGG_DRUG_METABOLISM_OTHER_ENZYMES	-0.202663	0.254867	0.00178523	0.272524	-0.0161541	-0.225653	-0.167087	-0.0596935	-0.169627	0.0101858	-0.298351	-0.302845	-0.0266413	0.140155	-0.173604	0.150799	-0.0702641	0.399792	-0.388456	0.139748	-0.137937	-0.256588	0.254882	0.285567	0.0954144	-0.303933	0.0512015	-0.219944	-0.0525648	0.124505	0.284194	-0.118197	0.223872	-0.130505	-0.405451	-0.181388	-0.1102	-0.0270478	-0.248676	0.0220014	-0.327104	0.0832714	0.0893889	-0.138534	0.122472	0.101446	-0.362999	-0.168187	0.292141
KEGG_BIOSYNTHESIS_OF_UNSATURATED_FATTY_ACIDS	-0.366427	-0.219551	-0.0110454	0.235253	-0.297029	-0.45538	-0.127232	-0.405709	0.105259	0.222692	0.00473553	-0.491265	0.458335	-0.305269	0.139267	-0.0468525	0.0586311	0.14469	-0.287355	-0.378704	-0.0043095	0.0462016	-0.0948503	-0.26975	-0.137974	0.144737	-0.215053	-0.0473744	0.149009	-0.434364	0.107982	-0.394958	-0.0218224	-0.124066	0.463878	0.287946	0.465999	-0.230263	0.127903	0.104428	-0.32329	-0.354032	0.147404	0.361438	0.299693	-0.0938383	-0.309048	-0.207281	-0.0153328
KEGG_ABC_TRANSPORTERS	0.162264	-0.138058	0.175281	0.144997	0.16451	-0.249622	-0.125233	0.363806	-0.256239	-0.170035	-0.382648	-0.323093	0.132393	-0.0346433	-0.157085	0.218352	0.142297	0.39441	0.210425	-0.163763	-0.204149	0.175127	-0.075819	0.228759	-0.0739737	-0.121817	-0.288962	-0.19415	-0.0658358	0.169246	0.301039	0.12211	0.2219	0.0771187	0.0498369	-0.094608	0.0696888	-0.172693	0.0981818	0.356047	-0.220897	-0.111885	0.100179	0.380494	-0.213879	-0.336344	-0.182107	0.012053	-0.0867538
KEGG_RIBOSOME	-0.783677	0.292379	-0.215743	0.247812	0.499314	0.745745	0.384556	-0.0275791	0.435478	0.104327	-0.521103	-0.232309	-0.228213	-0.048159	-0.615361	-0.859587	-0.743729	-0.13656	-0.628961	0.628161	0.560677	0.634644	-0.389691	-0.278081	0.742311	-0.416785	0.492075	0.35749	0.11702	0.448998	-0.780287	-0.302117	0.597306	-0.369598	-0.693545	0.298524	-0.660638	0.716021	-0.830175	0.486395	-0.562349	0.613566	0.188937	-0.558342	-0.635503	0.471354	0.693291	0.544777	-0.675711
KEGG_RNA_DEGRADATION	0.0396416	0.269554	-0.121301	-0.355512	0.119087	0.147376	0.0311922	-0.467977	0.482058	0.257209	-0.0896246	0.198294	-0.0747537	0.0870052	0.329345	0.0305551	-0.334022	-0.148637	0.0855565	0.279833	0.190662	-0.328986	-0.273469	-0.252622	0.442808	0.167587	-0.308507	0.0560254	0.135688	0.0985193	-0.11376	-0.558377	-0.361865	0.0497543	-0.203916	-0.206389	0.0442791	0.420799	-0.30922	-0.0264554	0.0731779	0.391767	0.0689739	-0.266665	-0.261606	0.307196	0.181638	0.00308238	0.242352
KEGG_RNA_POLYMERASE	-0.183944	0.383575	-0.224511	0.273245	-0.454319	-0.189963	-0.0142658	-0.405061	0.478649	0.455898	-0.256434	-0.348862	0.198107	0.3414	0.498374	-0.13252	-0.315597	0.151874	-0.302979	0.07024	0.395152	-0.0493734	-0.106008	-0.301197	0.313217	0.113751	0.141034	0.0312394	0.42617	0.00840051	-0.379669	-0.386897	-0.383043	0.0647035	-0.130522	-0.291683	0.0431786	0.415878	-0.535348	0.0802938	-0.408487	0.399303	0.10153	-0.385959	0.112154	0.381463	0.448694	0.182526	0.20095
KEGG_DNA_REPLICATION	-0.142184	0.513224	-0.633482	0.347945	-0.169585	0.0207051	-0.288568	-0.568102	-0.215607	0.0789286	-0.377838	-0.296257	0.425811	0.572954	0.409455	0.516908	0.240391	0.0244326	-0.48552	0.526798	0.47729	-0.0395608	-0.386979	0.150191	0.570533	-0.38488	-0.653986	0.0181054	0.395346	-0.0840903	0.189889	-0.188081	-0.12244	0.157533	-0.47122	0.445684	0.096025	0.0329783	0.265232	0.229004	0.0927991	-0.0343544	0.358238	-0.409076	-0.252159	0.549833	0.24528	0.0836582	0.654904
KEGG_SPLICEOSOME	-0.15427	0.499055	-0.195449	-0.0179278	-0.116584	0.343629	-0.171299	-0.583126	0.379412	0.0307866	-0.0254318	0.197514	-0.130605	0.268257	0.0234739	0.0682921	-0.257142	-0.336588	-0.165812	0.238962	0.446588	-0.134954	-0.209274	-0.115145	0.434741	0.339457	-0.255019	0.18293	0.3254	-0.021827	-0.307676	-0.403999	-0.305124	0.254524	-0.374693	-0.0168021	-0.199924	0.448197	-0.266968	-0.329978	0.0303489	0.341182	0.0224381	-0.335469	-0.295103	0.371546	0.41308	0.148128	0.261581
KEGG_PROTEASOME	-0.131815	0.590178	-0.590209	-0.0390803	-0.228797	-0.49738	-0.438755	-0.460755	-0.01384	-0.0917118	0.0703882	-0.358868	0.344736	0.286863	-0.231626	0.26151	-0.1377	0.0408273	0.0232715	0.112598	-0.135533	-0.447617	-0.185484	0.110542	-0.317915	0.157562	-0.25894	-0.453182	0.461001	-0.279828	0.164061	-0.415751	-0.174713	0.264603	-0.445451	0.493486	-0.340651	0.145977	0.153728	-0.461806	0.325179	0.357103	0.138204	0.255333	0.295382	0.560843	0.16316	0.391354	0.035069
KEGG_PROTEIN_EXPORT	-0.0687472	0.2648	-0.293013	-0.216124	-0.511401	-0.2956	-0.439565	-0.322506	0.0691746	0.420943	0.2527	-0.240767	0.484723	-0.0203775	0.283031	0.143744	-0.0586869	0.114839	0.0874104	0.276085	-0.363621	0.114473	-0.0561452	0.186154	0.416946	0.345755	-0.113245	0.169434	0.130459	-0.269913	-0.378013	-0.310696	-0.310647	0.197808	-0.46529	-0.0102474	0.209941	0.371645	-0.182334	-0.530792	0.066192	0.480743	0.255157	0.277664	0.179221	-0.0195429	0.546228	0.334091	0.431541
KEGG_PPAR_SIGNALING_PATHWAY	-0.262319	0.0952059	0.261452	0.195415	-0.327781	-0.351161	-0.0019418	0.24784	-0.0643109	-0.0106287	-0.10304	-0.345643	0.231779	-0.0268263	-0.0980644	-0.149983	0.219397	0.118519	-0.264219	-0.279529	-0.254696	-0.0873631	-0.0119365	0.0838112	-0.179685	-0.156068	0.128806	-0.288567	-0.0629929	-0.160928	0.11083	0.148108	0.257765	-0.106474	0.10856	-0.0529079	0.313102	-0.0648394	0.206261	0.186695	-0.161365	0.00412011	0.222215	0.149653	0.0879555	-0.232352	-0.130923	-0.00283436	-0.15849
KEGG_BASE_EXCISION_REPAIR	-0.157242	0.427676	-0.508755	0.330696	-0.0593111	0.149485	-0.104545	-0.522771	0.191335	0.11812	-0.263826	-0.119781	0.122935	0.556239	0.432861	0.328237	0.196217	-0.251329	-0.508342	0.467851	0.449877	-0.145681	-0.0639769	-0.117422	0.553609	-0.166526	-0.33926	-0.199204	0.335169	0.190784	-0.129417	-0.0502192	-0.238676	-0.130558	-0.438509	0.0411039	0.284759	-0.287745	-0.34511	-0.252246	0.0869425	-0.208177	0.368772	-0.398299	0.105557	0.366496	0.406886	-0.0868353	0.437414
KEGG_NUCLEOTIDE_EXCISION_REPAIR	-0.0741613	0.287668	-0.401401	-0.0110626	-0.231322	0.125687	0.146857	-0.489339	0.120149	0.0483589	-0.0105197	-0.265528	0.28624	0.449072	0.451939	0.309931	-0.0587315	-0.321323	-0.130619	0.302472	0.387137	-0.194328	0.118021	0.169261	0.469512	0.154482	-0.465847	-0.0478222	0.231405	-0.179187	-0.106973	-0.374591	-0.27767	0.184036	-0.385594	0.44366	0.0802721	0.137685	-0.228213	-0.248526	0.107029	0.293061	0.285053	-0.221465	-0.0620914	0.362171	0.268534	-0.193776	0.539333
KEGG_MISMATCH_REPAIR	-0.130323	0.484565	-0.545344	-0.0523222	-0.148	0.0323422	-0.249413	-0.528551	-0.122192	-0.118497	-0.319567	-0.249073	0.396765	0.489521	0.583355	0.4753	0.153557	0.0919609	-0.217522	0.314213	0.245673	-0.0772919	-0.247077	0.116565	0.538725	-0.228121	-0.633529	0.148983	0.352864	-0.192797	0.239179	-0.227662	-0.267298	0.146772	-0.282333	0.358804	0.0684155	-0.0577595	0.110915	0.0693391	0.0268709	0.115981	0.0804643	-0.329414	-0.250448	0.468018	0.455065	0.0141298	0.650943
KEGG_HOMOLOGOUS_RECOMBINATION	-0.171975	0.148042	-0.248093	-0.181643	-0.112574	-0.106664	-0.23199	-0.363026	0.0972246	0.0738694	-0.346709	-0.321938	0.478131	0.433786	0.538011	0.429562	0.230976	-0.0497397	-0.436622	0.3634	0.244635	0.0547577	-0.338126	0.11581	0.546348	-0.282748	-0.605671	0.109488	0.366699	0.174025	0.475434	-0.320559	-0.0284303	0.112406	-0.467132	0.280671	0.124239	-0.186445	-0.283188	-0.0841147	0.00697773	0.266733	0.189887	-0.502703	0.0454566	0.481834	0.549633	-0.192699	0.666131
KEGG_MAPK_SIGNALING_PATHWAY	0.21253	-0.159554	-0.137088	-0.0497154	0.222196	-0.0354312	3.22648e-05	0.142204	-0.129243	-0.0566986	0.228224	0.0341079	-0.150272	-0.057962	-0.092809	0.0571067	0.0134501	0.0291578	0.128677	0.000954315	-0.0580348	0.0745758	0.076075	-0.0759605	-0.108625	-0.112527	0.127814	0.0516716	-0.136471	-0.0798632	0.137126	0.132688	0.00387896	-0.0625538	0.252962	0.222149	-0.258823	-0.133155	0.292866	-0.100772	0.259427	0.039497	-0.196767	-0.0451061	-0.0810507	0.0230525	-0.130486	-0.0636047	-0.219021
KEGG_ERBB_SIGNALING_PATHWAY	0.0687142	-0.118919	-0.199499	0.123712	-0.199375	-0.150038	0.235397	-0.254467	0.175456	0.0664559	0.342281	0.0572737	-0.0278549	0.00330019	0.104966	0.120242	-0.120033	-0.11279	0.279672	-0.240684	0.259588	0.314444	0.111584	-0.0669528	-0.0411761	0.114945	0.15943	0.122922	-0.00821843	-0.286813	0.0142244	0.0757727	-0.379936	0.201062	0.207121	-0.0265144	-0.0470044	-0.20753	0.0968949	-0.239369	-0.0238047	-0.118258	-0.215707	-0.0700678	0.0722989	-0.0699557	0.0133288	-0.133803	-0.0336071
KEGG_CALCIUM_SIGNALING_PATHWAY	-0.113774	-0.164914	0.232536	0.154749	0.210433	-0.0479844	-0.0792445	0.263121	-0.143419	-0.158221	0.138213	0.194513	-0.0320755	-0.189379	-0.1867	-0.180338	0.178356	0.101204	-0.233838	-0.262173	-0.181587	0.0267085	-0.00998	0.00511528	0.0299872	-0.289187	0.0864514	-0.0313541	-0.255594	-0.100002	0.0542618	0.396491	0.212676	-0.120804	0.118831	0.0416917	0.019213	-0.0127874	0.294839	0.197918	0.078438	-0.302946	-0.0329519	-0.0320786	0.0777925	-0.077918	-0.39128	-0.00301725	-0.295966
KEGG_CYTOKINE_CYTOKINE_RECEPTOR_INTERACTION	0.0273152	-0.0216512	-0.296595	-0.295411	0.441017	-0.198148	-0.462718	0.554521	-0.545759	-0.308931	-0.125781	0.0326355	-0.101364	-0.133359	-0.325019	-0.0613351	0.41098	0.410836	0.075169	-0.112553	-0.460575	-0.472458	-0.228611	0.0770003	-0.49216	-0.26816	0.228775	0.111183	-0.479493	0.358194	0.367117	0.313424	0.478348	-0.197127	0.327726	0.35937	-0.40381	-0.391861	0.484299	0.352106	0.333324	-0.246238	-0.278431	0.0222095	-0.299417	-0.234897	-0.346936	0.1104	-0.496865
KEGG_CHEMOKINE_SIGNALING_PATHWAY	0.131335	0.0787149	-0.429244	-0.070594	0.236231	-0.371711	-0.224835	0.205235	-0.294968	-0.199271	0.0462501	0.0213175	-0.139505	-0.0504266	-0.138037	0.21736	0.168984	0.223919	0.209323	-0.164891	-0.377223	-0.311304	-0.186409	-0.00804381	-0.332453	-0.0227924	0.149395	0.129494	-0.378506	0.19762	0.397707	0.0804561	0.153465	-0.0880791	0.278995	0.299918	-0.381489	-0.309012	0.447291	0.0245017	0.209877	-0.221161	-0.296254	0.0108503	-0.0473235	-0.178781	-0.1608	-0.201417	-0.31837
KEGG_PHOSPHATIDYLINOSITOL_SIGNALING_SYSTEM	0.0611713	-0.211591	0.0113056	0.284131	0.0663875	-0.262695	0.00878893	-0.149614	0.259541	-0.213357	0.179778	-0.107092	0.29013	-0.140857	-0.0140028	0.22367	0.213308	-0.0546114	-0.0411462	-0.313599	-0.145182	0.259413	-0.000974062	-0.106499	-0.227537	-0.0514878	0.0507514	0.213935	-0.106823	-0.125607	0.0997621	0.0874439	-0.0962029	0.0542758	0.153266	-0.130242	-0.0458558	0.0860412	0.307598	-0.202483	-0.192785	-0.121832	-0.17329	0.00716775	0.0467733	-0.0026653	-0.160435	-0.325524	-0.0185492
KEGG_NEUROACTIVE_LIGAND_RECEPTOR_INTERACTION	-0.0238469	-0.181515	0.166908	0.045502	0.347694	0.0584395	-0.032787	0.516941	-0.399986	-0.196428	0.0520968	0.208338	0.00297207	-0.15792	-0.329499	-0.390858	0.151844	0.184529	-0.028109	-0.11134	-0.234894	-0.141516	-0.0543565	0.1706	-0.0456315	-0.35698	0.150761	-0.228341	-0.230425	0.0543308	0.0288799	0.398092	0.514792	-0.160466	0.0800162	0.250308	-0.276359	0.000560309	0.219777	0.444646	0.207313	-0.251484	-0.0844143	0.0273092	-0.262262	-0.216889	-0.315669	0.220186	-0.379188
KEGG_CELL_CYCLE	-0.118171	0.115905	-0.393617	-0.112111	0.0381587	-0.0223396	0.118417	-0.465218	0.137721	-0.000431428	0.0756853	0.113964	0.285828	0.220371	0.308761	0.345057	-0.200202	-0.192811	-0.0101665	0.36517	0.403123	0.258449	-0.293497	0.0790487	0.333041	0.0891789	-0.42043	0.0765564	-0.0594136	-0.206007	0.0121031	-0.314784	-0.177365	0.299912	-0.368336	0.200247	0.0197972	0.0792247	0.252934	0.196794	0.0909632	0.00395498	-0.0139644	-0.351882	-0.173715	0.380294	0.206727	-0.0260563	0.367
KEGG_OOCYTE_MEIOSIS	0.020941	-0.0225159	-0.381949	-0.13965	0.0487921	-0.276489	0.105866	-0.283352	0.201839	0.145129	0.260715	-0.0747522	0.216872	0.188566	0.259786	0.379911	-0.117073	0.00377504	0.0966052	0.125863	0.219849	0.0922204	-0.12127	-0.126373	0.177621	-0.15949	-0.351504	0.0324908	0.111422	-0.301742	-0.162257	-0.220566	-0.234383	0.209344	-0.105657	0.0122307	-0.0494116	-0.0325797	0.182517	-0.112148	0.0886039	0.12719	0.0465136	-0.198483	0.0763516	0.320199	-0.0715307	0.0550228	0.29748
KEGG_P53_SIGNALING_PATHWAY	-0.127125	-0.0241116	-0.383972	-0.118535	0.154868	0.0474115	-0.121207	0.033639	-0.0997449	0.209172	0.238419	-0.130125	0.252942	0.156844	0.381206	0.231046	-0.0838441	0.186109	0.0385703	0.21471	0.0712848	0.143674	0.102816	0.0840138	0.187456	0.0731249	0.00164196	-0.208975	-0.299815	-0.245268	0.0350499	-0.298618	0.00167967	-0.00999028	-0.192681	-0.0258854	0.195417	-0.0698106	0.300434	0.25309	-0.0231787	-0.104036	-0.228727	-0.0355484	-0.135592	0.266076	-0.032743	-0.186135	0.163521
KEGG_UBIQUITIN_MEDIATED_PROTEOLYSIS	0.142049	0.0536611	-0.282863	-0.0954151	-0.188347	0.145173	0.160258	-0.41774	0.29613	-0.100698	0.26353	0.149169	0.13019	0.184352	0.346716	0.22198	-0.216135	-0.102704	0.149608	-0.00414306	0.244503	0.0917393	0.0976743	-0.211722	0.0243112	0.270669	-0.160789	0.163858	0.0587344	-0.0256834	-0.136487	-0.332511	-0.466705	0.271107	0.0141891	-0.0898519	-0.134541	0.117516	-0.0693556	-0.349315	-0.0773262	0.131174	-0.0448174	-0.202443	0.0255439	0.284154	0.378243	-0.259518	0.223931
KEGG_REGULATION_OF_AUTOPHAGY	0.0802498	0.0147514	-0.130644	-0.261194	-0.167049	-0.167841	0.186328	-0.182789	-0.0601873	-0.258784	0.0268049	-0.0697213	-0.0844749	0.000876708	-0.213068	0.210503	-0.0499914	0.0149918	0.267291	0.26223	-0.0521164	-0.154059	0.348814	-0.0658962	0.0719157	0.438723	-0.00650348	0.239286	0.190099	-0.200907	0.253801	-0.351084	-0.193341	0.126844	0.204006	-0.122965	-0.007098	-0.0634977	0.227832	-0.0383097	0.032372	0.31444	0.0309845	-0.0936193	0.365241	0.105037	0.324427	-0.321322	-0.037154
KEGG_ENDOCYTOSIS	0.117291	-0.0521148	-0.309183	0.120725	-0.216489	-0.0839822	0.057068	-0.166999	-0.0190081	-0.125539	0.275342	-0.0885418	0.141633	0.0891393	-0.0861578	0.065147	0.094345	0.0900298	0.0963229	-0.136843	-0.0654798	0.0635709	0.159182	-0.0695443	-0.295856	-0.0544679	0.207935	-0.04448	0.0933212	-0.177625	0.0507979	0.0416542	-0.094499	-0.000828553	0.210948	0.14884	-0.266703	-0.3593	0.137253	-0.274492	0.0267301	-0.00669189	0.0330353	0.11371	0.0610985	-0.0222267	-0.112309	-0.023531	-0.113382
KEGG_PEROXISOME	0.0347239	0.252867	-0.118926	0.255509	-0.225066	-0.275939	-0.128086	-0.121286	0.0139877	0.241447	-0.240958	-0.431818	0.216925	0.238522	0.0746842	0.0421137	0.0950343	-0.0664658	-0.223071	0.0467392	0.0590081	-0.32432	0.0185794	-0.0970579	-0.17311	0.162442	0.0949443	-0.339023	0.211673	-0.0924796	0.31312	-0.199539	-0.188684	0.0875244	-0.145509	-0.0302287	0.216406	-0.336976	-0.0478333	-0.212414	-0.250453	0.177304	0.356767	0.249666	0.324138	-0.101066	0.0509536	-0.230627	0.0812504
KEGG_MTOR_SIGNALING_PATHWAY	0.182188	-0.00370324	-0.183786	-0.171237	0.00239934	-0.0586994	0.307667	-0.173759	0.0880408	0.104726	0.139048	0.00334644	-0.0471139	-0.0564906	0.16848	0.247757	-0.204987	-0.178034	0.176812	-0.151559	0.139096	0.0893599	0.224264	-0.114306	0.219224	0.179322	0.10883	0.198804	0.015729	-0.280661	-0.125756	-0.276141	-0.238585	0.230856	0.282578	-0.220702	0.155942	-0.0756932	-0.0489715	-0.0688734	-0.0238321	-0.0220337	0.0267832	-0.196335	-0.191869	0.272548	0.122725	-0.325988	0.124442
KEGG_APOPTOSIS	0.1211	-0.171574	-0.317626	-0.140988	0.195436	-0.147725	-0.120156	-0.0383705	0.0376394	-0.155046	0.163777	-0.253426	-0.114669	0.117169	0.192376	0.137023	0.118851	0.0647046	0.13009	-0.0251779	-0.255633	-0.142809	0.0603616	-0.151075	-0.222546	0.00311432	-0.0102528	0.0543661	-0.234557	0.0616567	0.241915	-0.0163799	-0.159105	-0.144975	0.253576	0.152358	-0.100405	-0.250143	0.172474	-0.0130216	0.233804	-0.099728	0.0175	-0.184761	0.0616458	0.170176	-0.148161	-0.344781	-0.144098
KEGG_VASCULAR_SMOOTH_MUSCLE_CONTRACTION	0.0689517	-0.141622	0.187299	0.0121983	0.216363	-0.232558	0.237766	0.169616	-0.000222072	-0.14831	0.302155	0.150278	-0.191402	-0.252287	-0.0227686	-0.0274285	0.138068	-0.028166	-0.0193636	-0.0914869	-0.0549209	0.129572	0.151854	0.178877	0.0309655	-0.247016	-0.0655559	0.264763	-0.166185	-0.1313	0.0115741	0.31786	0.105861	-0.210027	0.263749	-0.0233798	-0.118239	-0.0721552	0.32405	-0.0584625	0.193316	-0.180883	-0.192918	0.177311	0.119103	-0.112839	-0.211031	-0.153967	-0.252915
KEGG_WNT_SIGNALING_PATHWAY	0.00684548	-0.211089	0.115041	-0.0191976	-0.160638	0.308347	0.303028	-0.108454	0.107952	0.104472	0.298906	0.274251	-0.222811	-0.0788139	-0.111456	-0.151374	-0.105085	-0.19689	0.111876	-0.0232846	0.0707932	0.354311	-0.0473946	-0.124359	-0.0290866	-0.0549819	0.00441853	0.177945	-0.11197	-0.203201	-0.229474	0.211215	-0.103903	-0.219048	0.244362	0.00663375	-0.198886	0.160932	0.0764056	-0.0897169	0.0530729	-0.162057	-0.231842	-0.137278	0.0217259	0.123661	-0.171573	-0.0148399	-0.0525868
KEGG_DORSO_VENTRAL_AXIS_FORMATION	0.355066	-0.129933	0.228521	-0.105075	0.129121	-0.0284508	0.0389336	0.0497214	0.123586	-0.0280216	0.353359	0.212692	-0.139186	-0.0881218	-0.234835	0.0534324	0.210022	-0.193494	0.207199	-0.182117	0.183201	0.255064	0.225812	-0.202677	0.00737214	-0.201478	-0.303738	0.0602416	-0.226564	-0.0190383	-0.278054	0.0772667	-0.244334	0.269218	0.392596	-0.0344364	-0.310359	-0.32467	0.421906	-0.0709693	0.488251	-0.0206295	-0.0685619	0.105444	-0.33055	0.106577	0.0476565	0.109516	0.29657
KEGG_NOTCH_SIGNALING_PATHWAY	0.0328999	0.0799767	0.111849	0.182331	-0.209733	0.149916	0.0692884	-0.218715	-0.1411	0.220982	0.106699	0.262406	-0.0611564	-0.0681139	-0.0942577	0.0191241	0.392785	-0.259264	-0.139268	-0.0941942	0.2852	0.28411	0.0660295	-0.0108588	0.255925	-0.297179	0.13727	0.32706	0.0852292	-0.158363	-0.343315	0.344897	-0.266957	-0.027398	0.350469	-0.0401804	-0.303496	-0.279932	0.108252	-0.260374	0.166187	-0.274997	0.0554183	0.188999	-0.215114	0.101212	-0.204142	0.0653482	0.106298
KEGG_HEDGEHOG_SIGNALING_PATHWAY	-0.13231	-0.203607	0.251682	0.172719	-0.162473	0.467485	0.0821226	0.117383	-0.155278	-0.250481	0.0761759	0.428908	0.0182194	-0.220012	-0.359084	-0.225741	-0.190939	-0.213082	-0.0344479	0.0894046	0.204986	0.430812	-0.00098579	0.089843	0.0154835	0.0389402	0.185125	0.0596597	-0.113943	-0.0573575	-0.126851	0.450262	0.0651507	-0.200793	0.286219	0.120002	-0.22565	0.208886	0.219192	0.0707716	0.0902594	-0.215384	-0.240446	-0.0512223	0.0363525	0.204007	0.0696328	0.128398	-0.325377
KEGG_TGF_BETA_SIGNALING_PATHWAY	0.141834	-0.183842	0.22772	-0.388704	-0.132695	0.355877	0.256761	0.0566291	0.0301408	-0.0479059	0.388347	0.432013	-0.21292	-0.178745	-0.0345472	0.0543549	0.0040678	-0.177685	0.0622982	-0.0338451	0.102616	0.28129	0.100273	0.0468046	-0.122285	0.00918595	0.0591149	0.21039	-0.37101	-0.185999	0.0915133	0.236984	-0.0431184	0.00131209	0.283372	-0.0485402	-0.111771	0.115311	0.157154	-0.0503572	0.324946	-0.123891	-0.27261	-0.033852	-0.0764438	0.324964	-0.124306	0.0588582	-0.118768
KEGG_AXON_GUIDANCE	0.0240517	-0.259923	0.0599152	0.068448	-0.195014	0.0703306	0.0188433	-0.00553129	-0.174793	0.113421	0.350803	0.392752	-0.0131928	-0.0116566	-0.00255173	-0.0690777	0.0705043	-0.14426	-0.109393	-0.143208	0.0301379	0.134484	0.0971477	0.194675	-0.102307	-0.222408	0.300624	0.0164316	-0.195945	-0.155663	0.00670211	0.306844	0.100365	-0.17971	0.292092	-0.117701	-0.187968	-0.208306	0.146522	-0.145711	0.146067	-0.154173	-0.146978	0.101478	0.136923	-0.0430048	-0.341356	0.0837161	-0.0928559
KEGG_VEGF_SIGNALING_PATHWAY	-0.0573578	-0.0679557	-0.0686866	0.0171907	-0.025463	-0.126414	0.110555	-0.085127	0.0106501	0.167219	0.294449	-0.104968	-0.0979973	0.00360896	0.065881	-0.103845	-0.0338809	-0.176228	0.0787522	-0.118857	0.0428981	0.119259	0.0840155	0.1405	-0.0463628	0.168159	0.137679	0.141303	-0.0147652	0.0654081	0.1217	0.0954428	-0.0880378	-0.264914	0.125159	0.0614568	-0.0319296	-0.333221	0.0910463	-0.212143	0.0698118	0.0621805	-0.0943875	-0.0899952	-0.0110757	-0.11868	-0.224197	-0.231795	0.0521922
KEGG_FOCAL_ADHESION	0.16627	-0.165253	-0.0749728	-0.0250344	-0.277194	-0.0568505	0.124433	0.101395	-0.179413	0.0726927	0.459431	0.246551	-0.116478	-0.0740733	-0.120041	-0.0183866	0.200083	-0.21508	0.13649	0.0718198	-0.0316586	0.225214	0.0969874	0.225422	-0.168529	-0.165152	0.185748	-0.0411534	-0.267389	-0.17447	-0.0808027	0.382549	0.0225762	-0.218854	0.257307	0.107903	-0.0287957	-0.251276	0.16135	-0.255937	0.344263	-0.193982	-0.288853	0.183427	0.169545	-0.00914185	-0.359735	-0.258527	-0.19877
KEGG_ECM_RECEPTOR_INTERACTION	-0.00487914	-0.17286	0.303496	0.0353293	-0.331593	0.0134663	-0.0413336	0.421696	-0.300798	0.180148	0.417676	0.361457	-0.110823	-0.205852	-0.0798371	-0.292118	0.307915	-0.291906	0.0876776	0.152749	-0.277725	0.34451	0.148476	0.518981	-0.31158	-0.262282	0.182486	-0.213212	-0.428808	-0.115013	-0.0652363	0.511581	0.317547	-0.331299	0.483297	0.0119345	0.11897	-0.239316	0.0864826	-0.176803	0.412803	-0.273486	-0.34301	0.20552	0.400893	-0.116463	-0.551766	-0.245748	-0.257505
KEGG_CELL_ADHESION_MOLECULES_CAMS	0.126585	0.20172	-0.329997	-0.0735214	0.39548	-0.362065	-0.378607	0.539844	-0.508146	-0.283474	-0.213963	0.102739	-0.125961	-0.00215414	-0.459004	-0.143596	0.404731	0.18283	0.362372	0.159782	-0.4167	-0.471264	-0.141197	0.194875	-0.375608	-0.325783	0.180049	0.0604433	-0.469018	0.306026	0.240874	0.328585	0.442113	-0.181409	0.36024	0.336374	-0.449037	-0.428634	0.477604	0.333816	0.391673	-0.367667	-0.337687	0.33314	0.0815118	-0.543156	-0.439471	0.20494	-0.445301
KEGG_ADHERENS_JUNCTION	0.324853	-0.253541	-0.13036	-0.0500087	-0.348121	-0.0438953	0.313625	-0.329348	0.060353	0.135469	0.351106	0.0829304	-0.0646815	0.0258616	-0.297067	0.0564159	0.0640738	-0.214598	0.274432	-0.151298	0.318448	0.226051	0.131304	-0.00266415	-0.182237	-0.0316217	0.103068	0.200351	-0.111349	-0.202981	-0.275159	0.200629	-0.125652	0.273442	0.0488463	0.225264	-0.273151	-0.00589468	0.195767	-0.32494	-0.0290514	0.0569332	-0.270732	-0.0750694	0.203431	0.0193113	-0.00267896	0.157155	0.161045
KEGG_TIGHT_JUNCTION	0.0197087	-0.0674871	-0.00304618	0.147536	-0.14601	0.0641536	0.094608	-0.090666	0.15177	0.012735	0.102605	0.0312817	-0.0499497	-0.00259661	-0.0907376	-0.0235243	0.038005	-0.217063	0.022562	-0.0879378	0.196148	0.00634245	0.0641666	-0.0365739	-0.0730492	-0.0550227	0.244767	-0.105655	0.166643	0.0718017	-0.152941	0.34564	-0.0470885	-0.0231266	-0.0538869	0.11849	-0.0324837	-0.0824746	0.137342	-0.149449	-0.0179432	-0.0424604	-0.0425885	0.0124108	-0.000597209	-0.19672	-0.206094	0.155211	0.0353584
KEGG_GAP_JUNCTION	0.162021	-0.11116	0.105887	0.0461949	-0.234993	-0.0849418	0.229134	-0.137408	-0.0361229	-0.0182716	0.386512	0.288794	-0.108553	-0.163171	-0.0840652	0.0525239	-0.111062	0.050896	0.0783656	-0.089141	0.0448772	0.315649	0.168694	0.0947532	-0.206757	-0.0181384	-0.0900178	0.137822	0.0196175	-0.242733	0.00776816	0.254946	0.0356841	-0.103142	0.140919	0.018053	0.00872354	-0.00197088	0.304706	-0.180819	0.166173	-0.270426	-0.13553	0.137146	0.17569	0.0230259	-0.152058	-0.228271	0.00447877
KEGG_COMPLEMENT_AND_COAGULATION_CASCADES	-0.00417405	-0.145565	0.326541	-0.27073	0.387585	-0.291716	-0.304391	0.654807	-0.548287	-0.252578	0.0381073	0.136761	-0.369386	-0.0404606	-0.479155	-0.117767	0.391078	0.177401	0.222071	-0.221809	-0.607939	-0.397799	0.0899147	0.0066601	-0.190321	-0.310596	0.361613	-0.147132	-0.510066	0.284635	0.141585	0.380385	0.476971	-0.241958	0.251002	0.244122	-0.296422	-0.176335	0.491774	0.388086	0.192949	-0.322641	-0.141927	0.255416	-0.198068	-0.322687	-0.47601	-0.0464916	-0.479424
KEGG_ANTIGEN_PROCESSING_AND_PRESENTATION	0.197249	0.475855	-0.517761	-0.20841	0.290992	-0.56556	-0.557207	0.34885	-0.433689	-0.43957	-0.439869	-0.191489	0.115805	0.355577	-0.621439	0.0647565	0.338292	0.291411	0.548644	0.111078	-0.437482	-0.572524	-0.363562	-0.126632	-0.465722	-0.323171	0.0635546	0.246171	-0.419859	0.413573	0.51154	-0.130112	0.387152	-0.0918897	0.437863	0.416906	-0.547044	-0.365622	0.605071	0.261481	0.397079	-0.336601	-0.176952	0.359372	0.0436489	-0.449568	-0.271795	0.373847	-0.514381
KEGG_TOLL_LIKE_RECEPTOR_SIGNALING_PATHWAY	0.278286	0.112496	-0.363493	-0.135481	0.319464	-0.359927	-0.343573	0.160488	-0.242516	-0.362184	0.161017	-0.163847	0.090608	0.134298	-0.0960826	0.389613	0.187257	0.00869042	0.335575	-0.217911	-0.311467	-0.155772	0.0241876	-0.200233	-0.32603	0.0350595	0.0806318	0.115919	-0.360865	0.244761	0.267248	0.0803492	-0.0298968	-0.036498	0.362532	0.297239	-0.289872	-0.344063	0.426793	-0.0305549	0.303115	-0.00365312	-0.187497	0.0707642	-0.145836	0.000254673	0.0754669	-0.283608	-0.163593
KEGG_NOD_LIKE_RECEPTOR_SIGNALING_PATHWAY	0.165641	0.00247273	-0.439743	-0.29068	0.354765	-0.285534	-0.312069	0.247944	-0.350834	-0.31047	0.0120279	-0.237318	-0.196312	0.131839	0.037947	0.304955	0.0161364	0.00380544	0.14566	-0.214654	-0.517052	-0.543456	-0.249984	-0.130983	-0.315985	0.147674	0.0741574	0.108554	-0.388018	0.381157	0.159038	0.160424	0.0286137	-0.223444	0.273284	0.362326	-0.413961	-0.210902	0.435544	-0.0717867	0.405206	-0.0435535	-0.131251	-0.152544	-0.0519395	0.0835896	-0.125433	-0.0357264	-0.225774
KEGG_RIG_I_LIKE_RECEPTOR_SIGNALING_PATHWAY	0.086884	-0.0503493	-0.239583	-0.136748	0.435346	-0.0944474	-0.167567	0.133968	0.00748208	-0.21996	0.149685	-0.246238	0.0674205	-0.33792	0.0832913	0.448438	0.0317239	-0.052889	0.119036	-0.0636363	-0.333612	-0.0226227	0.0853942	-0.0999699	-0.221291	0.337685	-0.0860924	0.119227	-0.190905	0.284002	0.0723419	-0.123025	-0.213435	-0.173583	0.257473	0.302621	-0.324578	-0.246445	0.390267	-0.0775374	0.174163	0.315986	-0.0276959	-0.146762	0.17078	0.184849	0.234869	-0.424743	0.0332032
KEGG_CYTOSOLIC_DNA_SENSING_PATHWAY	0.0502391	0.295619	-0.464261	-0.0543054	0.276327	-0.329906	-0.320104	0.0584302	-0.0923412	-0.265266	-0.150386	-0.397695	-0.0286864	0.234461	0.24822	0.339617	0.00260592	0.0937037	0.12769	-0.211702	-0.26106	-0.380309	-0.264977	-0.341612	-0.218879	0.0505085	0.067213	0.263447	-0.208639	0.326839	0.0361124	0.0434977	-0.0950797	-0.239727	0.234046	0.159842	-0.469623	-0.152596	0.382719	0.163927	0.0494503	0.0405692	0.0586323	-0.214333	-0.238172	0.121241	0.113115	-0.0598585	-0.199611
KEGG_JAK_STAT_SIGNALING_PATHWAY	0.182988	-0.182324	-0.249366	-0.10633	0.391532	-0.194486	-0.302833	0.313717	-0.25732	-0.216639	0.13566	0.104284	-0.0890443	0.0465146	-0.211773	0.000820612	0.222696	0.25106	0.205013	-0.256975	-0.221902	-0.273452	-0.127955	-0.148125	-0.392435	-0.0456938	0.292759	0.297643	-0.38919	0.288125	0.312722	0.107076	0.0554704	0.135845	0.388964	0.321936	-0.397566	-0.183857	0.399025	-0.0257548	0.15173	0.0422013	-0.218315	-0.0748727	-0.308443	-0.255362	-0.29181	-0.170025	-0.359614
KEGG_HEMATOPOIETIC_CELL_LINEAGE	0.255848	0.125212	-0.525986	-0.174795	0.589074	-0.424263	-0.519913	0.591394	-0.564583	-0.474383	-0.0910561	-0.0540018	-0.303885	0.0675683	-0.363874	-0.0805981	0.394173	0.460743	0.100642	-0.115549	-0.512962	-0.499046	-0.278979	-0.164692	-0.488121	-0.437281	0.245036	0.101388	-0.562706	0.408855	0.491052	0.372261	0.52505	-0.125002	0.42208	0.308381	-0.526401	-0.394088	0.565492	0.221375	0.385882	-0.251466	-0.348614	0.0428457	-0.273199	-0.408567	-0.40548	0.0284648	-0.539992
KEGG_NATURAL_KILLER_CELL_MEDIATED_CYTOTOXICITY	0.107736	0.202255	-0.456591	-0.168293	0.45477	-0.386384	-0.392434	0.328718	-0.38135	-0.235409	-0.0141679	-0.0844923	0.0759493	0.0379007	-0.339758	0.0851164	0.264348	0.278947	0.354995	-0.14589	-0.350797	-0.346299	-0.241259	-0.12115	-0.454331	-0.194521	-0.0217763	0.215899	-0.378342	0.29772	0.457364	-0.139468	0.297076	-0.0995485	0.240936	0.266295	-0.417978	-0.373289	0.497471	0.119107	0.249215	-0.205985	-0.339144	0.041475	-0.155001	-0.191396	-0.203618	-0.110371	-0.376765
KEGG_T_CELL_RECEPTOR_SIGNALING_PATHWAY	0.14331	0.114749	-0.440748	-0.235463	0.433171	-0.290071	-0.213408	0.079989	-0.291453	-0.319965	0.075529	0.0528656	-0.0367699	-0.0516904	-0.242106	0.232533	0.0659841	0.168406	0.310785	-0.199123	-0.314615	-0.268257	-0.0489845	-0.19008	-0.387552	-0.130787	0.0268363	0.325417	-0.371524	0.347307	0.37729	-0.107321	0.00229825	-0.00172907	0.321029	0.232153	-0.419014	-0.341478	0.438949	-0.0338798	0.288044	-0.00211909	-0.269979	-0.071299	-0.159271	-0.154599	0.0238317	-0.186493	-0.364842
KEGG_B_CELL_RECEPTOR_SIGNALING_PATHWAY	0.22053	0.2591	-0.445079	-0.194652	0.439104	-0.321764	-0.193856	0.0807675	-0.250319	-0.236742	0.0813932	0.0153713	-0.163965	0.0689901	-0.269722	0.097295	0.169133	0.21963	0.360475	-0.299779	-0.190875	-0.246031	-0.143731	-0.194655	-0.358163	-0.230883	0.0717376	0.247889	-0.255559	0.237691	0.325852	-0.0453556	-0.0589075	-0.0215364	0.356775	0.237158	-0.357417	-0.372092	0.388472	-0.234366	0.353663	0.0129228	-0.323001	0.006992	-0.260978	-0.0909865	0.0169756	-0.195777	-0.279602
KEGG_FC_EPSILON_RI_SIGNALING_PATHWAY	0.208471	0.0815856	-0.28207	-0.0924982	0.283782	-0.233006	0.0332932	0.0532555	-0.13562	-0.235702	0.177906	-0.0642556	-0.134902	-0.0496841	-0.0824648	0.187997	0.0180054	0.0842461	0.165314	0.00189921	0.0527997	-0.129803	0.0976563	-0.165265	-0.220463	-0.127467	0.0276447	0.22061	-0.116032	0.217912	0.351185	0.043222	0.00305008	0.0880937	0.214796	0.165909	-0.134709	-0.310067	0.294407	-0.173129	0.0967895	0.093023	-0.144368	0.0471496	0.0338105	-0.103229	0.123921	-0.0972701	-0.235548
KEGG_FC_GAMMA_R_MEDIATED_PHAGOCYTOSIS	0.213998	0.194684	-0.478011	0.140315	0.127041	-0.374664	-0.101869	-0.0420856	-0.197243	-0.206676	0.312347	0.044338	0.161025	0.0518179	-0.0150218	0.129317	0.221097	0.0119138	0.198749	-0.0375991	0.0622916	-0.156855	0.0136327	-0.166539	-0.169137	-0.165634	0.205125	0.122146	-0.109938	0.0163298	0.23114	0.151278	-0.0590009	0.0499194	0.131666	0.229168	-0.221495	-0.323573	0.240204	-0.280516	0.289852	0.00485022	-0.115478	0.0789576	0.00251231	0.0994699	0.0181813	-0.0898771	-0.21906
KEGG_LEUKOCYTE_TRANSENDOTHELIAL_MIGRATION	0.175445	-0.186265	-0.331788	-0.210677	0.275673	-0.214201	-0.161963	0.251326	-0.318947	-0.221072	0.225829	0.188629	-0.227602	-0.0558338	-0.304322	-0.0954363	0.215889	0.0417342	0.0690733	0.106227	-0.208318	-0.414013	-0.0397322	-0.153518	-0.130911	-0.29475	0.211317	-0.0540996	-0.361126	0.286461	0.233009	0.274704	0.21974	-0.107173	0.236369	0.255971	-0.0953591	-0.294407	0.428757	-0.0181514	0.367388	-0.0821239	-0.331873	-0.0055361	-0.0884741	-0.26425	-0.228347	-0.11504	-0.334211
KEGG_INTESTINAL_IMMUNE_NETWORK_FOR_IGA_PRODUCTION	0.321331	0.354393	-0.500885	-0.450753	0.699752	-0.469157	-0.695553	0.595721	-0.604276	-0.496041	-0.485357	-0.0439125	-0.312818	0.198259	-0.513185	-0.165219	0.528863	0.40643	0.636484	-0.0758842	-0.63021	-0.661228	-0.326106	-0.162545	-0.360906	-0.500923	0.222455	0.383029	-0.672527	0.582317	0.598837	0.158826	0.540971	-0.164356	0.519593	0.512976	-0.512289	-0.661391	0.648327	0.414419	0.523159	-0.352567	-0.312072	0.259906	-0.309372	-0.560404	-0.216759	0.164052	-0.631643
KEGG_LONG_TERM_POTENTIATION	0.186044	-0.116523	-0.0946048	-0.280442	0.276611	-0.165056	0.134245	-0.0234236	0.124779	-0.0296487	0.400542	0.0448701	-0.0877143	-0.190913	0.0160384	-0.0458284	-0.182682	0.0582784	0.0844895	-0.235289	-0.141708	0.213241	0.246626	-0.108723	-0.0968899	-0.192963	0.189629	0.238694	-0.296553	-0.129471	-0.078689	-0.181864	-0.212599	-0.0198085	0.299957	-0.0192413	-0.202147	0.200028	0.0501326	-0.206761	0.286731	0.0433167	-0.0781421	0.0572071	-0.0317093	0.101676	-0.338162	-0.251801	-0.122897
KEGG_NEUROTROPHIN_SIGNALING_PATHWAY	0.162906	-0.0606816	-0.261118	0.0238233	0.0105425	-0.242099	0.140493	-0.293453	0.142709	0.0188132	0.333319	0.025302	-0.0762292	0.224629	0.0048749	0.24769	-0.10472	-0.107141	0.186516	-0.113786	0.126969	0.155604	0.229022	-0.184973	0.0739896	0.0714281	0.135034	0.0229587	-0.0965217	-0.211896	-0.00595845	0.0766163	-0.353403	0.0160874	0.205145	0.177162	-0.141781	-0.0524026	0.180428	-0.274647	0.223003	-0.0375949	-0.0353541	-0.0795586	0.0554493	0.150797	-0.00432018	-0.275825	-0.0821322
KEGG_LONG_TERM_DEPRESSION	0.192172	-0.0614536	0.0472763	-0.0782614	-0.0878057	-0.182164	0.24519	-0.0421064	0.0518812	-0.140611	0.385245	0.0795439	-0.0505712	-0.019589	-0.104325	0.103216	-0.191263	0.0868994	0.243715	-0.239159	0.0551757	0.210973	0.162433	-0.15242	-0.181986	-0.0937979	0.125267	0.0194774	-0.0115989	-0.136021	0.111167	-0.0187842	-0.137426	0.184871	0.275408	0.0130143	-0.203931	0.0411186	0.110771	-0.0859956	0.12916	0.164617	-0.299956	0.0889098	-0.0278109	0.0715827	0.0482353	-0.238403	-0.0443975
KEGG_OLFACTORY_TRANSDUCTION	-0.120013	-0.0439638	-0.108391	0.144796	0.29615	0.132718	0.10162	0.498671	-0.413021	0.155318	0.0161168	-0.344608	0.196179	-0.00226416	-0.248796	-0.18859	-0.117075	0.200301	0.354284	-0.0312561	0.151979	0.111124	-0.323574	0.333368	0.0301067	-0.0677092	0.149298	-0.0470892	0.183005	-0.017099	-0.185568	0.30699	0.549817	-0.197944	-0.254376	0.22825	0.0615725	0.1864	-0.239668	0.570731	-0.0122454	-0.331777	0.363337	-0.0287794	0.0223308	-0.048611	-0.15938	0.271878	-0.0262952
KEGG_REGULATION_OF_ACTIN_CYTOSKELETON	0.231607	-0.132814	-0.289446	0.0435969	-0.049283	-0.129072	-0.100322	0.0324912	-0.236821	-0.0611375	0.389622	0.125523	-0.0277869	0.00336542	-0.10681	-0.0197599	0.0998779	-0.0889272	0.10942	0.0513537	-0.0283044	0.0311829	0.0470698	0.0749542	-0.185935	-0.213603	0.171845	-0.0503582	-0.192729	-0.221776	0.0999635	0.152396	0.0628959	-0.00176904	0.168428	0.103478	-0.105148	-0.247031	0.158914	-0.240408	0.259691	-0.0431199	-0.220926	0.127646	0.11529	-0.0261738	-0.277306	-0.182191	-0.0914868
KEGG_INSULIN_SIGNALING_PATHWAY	0.120882	0.102964	-0.169034	0.086892	-0.155699	-0.268076	0.189406	-0.219355	0.130736	0.0530812	0.130715	-0.136197	0.0551583	0.112044	0.0172533	0.251076	0.0447107	-0.12985	0.0649247	-0.175282	0.125673	0.142107	0.17705	-0.136237	-0.111434	0.147854	-0.0197718	0.195884	-0.0390606	-0.202683	-0.00519711	-0.0282877	-0.216406	0.226852	0.128327	-0.0180012	0.00986714	-0.0592371	-0.0263717	-0.250878	-0.0879779	0.0246654	0.121779	-0.0369445	-0.0711484	-0.00487981	-0.0139742	-0.275677	0.0218571
KEGG_GNRH_SIGNALING_PATHWAY	0.0744361	-0.23652	0.154241	-0.00869633	0.0859532	-0.134591	0.237079	0.0108204	0.0948091	-0.142007	0.400398	0.0842584	-0.114305	-0.0604157	0.0924702	0.0604634	-0.181145	-0.139566	0.0700897	-0.086922	-0.0509018	0.261423	0.237964	-0.0284761	-0.145414	0.00217693	-0.0269127	0.105481	-0.0119686	-0.00581679	0.22442	0.100172	-0.137995	-0.0762678	0.278482	-0.0914315	-0.0211437	-0.122669	0.26592	-0.114943	0.0752236	-0.0142392	-0.128745	0.0899646	0.155206	0.0299046	-0.125512	-0.237306	-0.206141
KEGG_PROGESTERONE_MEDIATED_OOCYTE_MATURATION	-0.103273	0.0110468	-0.264499	0.114987	-0.0576311	-0.239506	0.105595	-0.288245	0.172628	0.0420011	0.00407902	-0.0328015	0.259705	0.184701	0.199311	0.336158	0.161685	-0.108308	0.042768	0.12065	0.182953	0.173725	-0.218607	0.0243053	0.263681	0.00469756	-0.188931	0.0842047	0.151951	-0.248854	-0.0258014	-0.101883	-0.132407	0.257544	-0.0514766	0.0121607	0.0232089	-0.0311065	0.180441	-0.0704005	-0.0936529	0.165876	-0.0365889	-0.193452	0.0038065	0.229668	0.0287178	0.0219837	0.230054
KEGG_MELANOGENESIS	0.0834894	-0.199525	0.0256855	0.0827359	-0.160137	0.0825643	0.122308	-0.00444192	-0.045045	0.196851	0.134177	0.0846234	0.115269	-0.200473	0.0796282	0.0533577	-0.0503207	-0.0231613	-0.126303	-0.124234	0.203839	0.369705	-0.0396339	-0.0446421	0.0197124	-0.00929797	0.0868724	0.188248	-0.00102641	-0.191542	-0.00459833	0.279966	0.0957811	-0.250999	0.269572	0.0293216	-0.191868	-0.017266	0.162796	-0.101427	0.0267105	-0.307401	0.0767408	-0.00714322	-0.0231687	0.161555	-0.201785	0.0228069	0.0654107
KEGG_ADIPOCYTOKINE_SIGNALING_PATHWAY	0.0169614	0.0340604	-0.102589	0.126664	0.0499535	-0.23921	0.196495	0.0280702	0.0971175	-0.115129	0.0539126	-0.335524	-0.0552062	0.178756	-0.200608	0.29051	0.251451	-0.0532844	0.00654108	-0.1189	-0.246769	0.107643	0.107578	-0.0380768	-0.023036	-0.0494524	-0.0837938	-0.210626	-0.112917	-0.00123861	0.156406	0.24986	-0.0137747	0.0289646	0.193145	0.108889	-0.0513235	-0.101333	0.201528	-0.128357	-0.0355682	-0.0869884	0.311919	0.241182	-0.252161	0.0597612	0.0631379	-0.305157	-0.21119
KEGG_TYPE_II_DIABETES_MELLITUS	0.271368	-0.171832	-0.201836	0.302947	0.174703	-0.190203	0.231837	0.119287	-0.0435256	0.171007	-0.116151	-0.229566	0.2168	-0.0454137	-0.0656463	0.0928054	0.194293	-0.185661	0.251923	-0.0533752	0.0484356	0.023201	0.0740603	-0.247722	-0.230234	-0.0111015	0.0379531	0.0391016	0.0482794	-0.123046	-0.038672	0.213392	0.0260299	0.185784	0.258674	0.16288	-0.288786	-0.168807	0.381021	0.022907	-0.0875975	0.0412682	0.00988887	0.161583	0.00515566	-0.175717	-0.071833	0.0958992	-0.152303
KEGG_TYPE_I_DIABETES_MELLITUS	0.210271	0.348017	-0.548562	-0.441855	0.607124	-0.504723	-0.649475	0.622453	-0.636556	-0.569091	-0.422958	-0.361565	0.139957	-0.0771613	-0.63945	-0.189154	0.461813	0.457235	0.531969	0.280068	-0.649254	-0.658118	-0.315983	0.038422	-0.604594	-0.326311	0.201667	0.0200095	-0.651583	0.53273	0.557771	0.0552092	0.592764	-0.293497	0.446524	0.505499	-0.685334	-0.462022	0.603026	0.474728	0.559567	-0.373319	-0.318076	0.469772	0.096535	-0.414741	-0.432029	0.381905	-0.684867
KEGG_MATURITY_ONSET_DIABETES_OF_THE_YOUNG	-0.280288	-0.128892	0.698966	0.524898	0.123685	-0.372556	0.00776044	0.554742	-0.153556	0.190315	-0.403253	-0.222437	-0.31302	-0.449368	-0.493882	0.0682696	0.203941	0.0649621	0.105284	-0.280438	0.295415	0.269411	-0.359644	0.102767	-0.199482	-0.314289	-0.300474	-0.515283	0.510119	-0.290379	-0.270889	-0.100931	0.442898	0.0830145	-0.21543	0.213928	0.157506	-0.188809	0.28779	0.542444	0.123784	-0.164053	0.225569	0.067925	-0.121563	-0.468308	0.0996178	0.258749	0.00316574
KEGG_ALDOSTERONE_REGULATED_SODIUM_REABSORPTION	0.178156	-0.0419928	-0.0460301	-0.0100751	-0.203661	0.0105845	0.387018	0.0313819	0.0933423	-0.08235	0.0207026	-0.0414704	0.162506	-0.00941714	-0.268929	-0.00875713	-0.0538513	-0.153227	0.0374473	-0.362914	0.0315577	-0.0270956	0.391852	-0.169801	-0.342402	-0.000995564	0.14839	0.111797	-0.0225148	-0.155773	-0.0382755	0.380192	0.156501	0.166367	0.332448	-0.128145	-0.0525283	0.0127484	0.0135912	0.0581096	-0.112323	-0.050536	0.00755569	0.16677	-0.132867	-0.20831	-0.286149	0.166119	0.187099
KEGG_VASOPRESSIN_REGULATED_WATER_REABSORPTION	0.166165	0.193396	-0.0381175	0.19855	-0.470783	-0.191768	0.196068	-0.429905	0.131977	-0.227395	0.367503	0.155808	-0.0106511	0.0243673	-0.215108	0.0660975	-0.168285	-0.0420778	0.179724	-0.211251	0.324904	-0.0866445	0.260472	-0.00195608	-0.0643616	0.107579	0.118752	-0.198462	0.0467165	-0.459952	0.229804	-0.0564745	-0.356735	0.00484066	0.186907	-0.276868	0.258757	-0.0336334	-0.0900381	-0.436533	0.22847	0.00444509	0.0701004	0.329259	0.202273	0.0867725	0.270394	0.19339	-0.062477
KEGG_ALZHEIMERS_DISEASE	0.0602416	0.233371	-0.38751	0.127658	-0.22092	-0.400929	-0.156845	-0.0317624	0.239113	0.167211	-0.33178	-0.4728	0.380359	0.246357	0.255794	-0.278911	0.194975	0.158283	-0.305088	0.16285	-0.158099	-0.0561062	0.215795	-0.183196	0.236534	-0.0649038	0.155482	-0.411347	0.341046	-0.335923	0.0654944	-0.225818	0.173808	-0.164519	-0.275383	-0.0639844	0.25668	-0.199574	-0.0990994	0.109721	-0.398212	0.00215186	0.337893	0.106914	0.259364	0.355976	0.00257955	-0.177877	-0.112126
KEGG_PARKINSONS_DISEASE	-0.236097	0.4284	-0.545423	0.0844711	-0.216856	-0.382207	-0.113656	0.0361368	0.143052	0.166925	-0.539375	-0.494089	0.465978	0.298435	-0.0393027	-0.328077	0.0771565	0.359839	-0.332827	0.505528	-0.0764348	-0.0565905	0.181229	-0.118171	0.482131	0.0561094	0.0934602	-0.525855	0.606342	-0.435104	0.228307	-0.321055	0.308272	-0.0950882	-0.499732	0.160944	0.417116	-0.259674	-0.133834	0.257565	-0.540199	0.161205	0.42046	0.143804	0.259041	0.342743	0.159978	-0.179961	-0.142328
KEGG_AMYOTROPHIC_LATERAL_SCLEROSIS_ALS	0.102312	-0.269522	-0.0900554	-0.0349169	0.170395	-0.201679	-0.255755	-0.0633237	-0.087435	0.211502	0.133261	-0.0791585	-0.00544328	0.145	0.126052	-0.163614	0.183414	0.140728	-0.0966941	0.0642172	0.00951879	-0.188521	-0.0631191	-0.0793815	-0.04714	-0.0338137	0.237558	-0.0548591	0.181447	-0.0658173	0.189314	0.00690829	0.0464637	-0.154509	-0.172668	0.137121	0.0971305	-0.167684	-0.13078	-0.127948	0.148072	0.0285924	0.109622	-0.136066	0.192994	0.152454	-0.170013	0.0578115	0.152364
KEGG_HUNTINGTONS_DISEASE	-0.168801	0.359198	-0.392856	0.108709	-0.268888	-0.256521	-0.0897122	-0.0873217	0.298303	0.0605858	-0.313118	-0.333995	0.33904	0.27264	0.123604	-0.208149	-0.0589903	0.20075	-0.302003	0.288695	0.0405068	-0.0563277	0.145808	-0.0740615	0.386068	0.0942851	0.103063	-0.33637	0.423585	-0.316312	0.129613	-0.292489	0.142543	-0.0118542	-0.330723	-0.0944853	0.244286	-0.0490269	-0.119598	0.0762384	-0.349738	0.0778547	0.234593	0.135133	0.198257	0.331474	0.178553	-0.183687	-0.110841
KEGG_PRION_DISEASES	0.236655	0.0195997	-0.223549	0.0674299	0.0271118	-0.57095	-0.413624	0.123439	-0.382625	-0.0527666	0.167797	0.0750299	0.0355922	0.155361	-0.243443	-0.207926	0.0684073	0.213363	0.0378687	-0.0255481	0.0155385	-0.422675	-0.200977	0.186745	-0.20879	-0.116053	0.406108	-0.222928	-0.291915	-0.0606247	0.207263	0.0682974	0.00249567	0.148494	0.133181	0.197983	-0.396369	-0.319353	0.214507	0.0447576	0.300288	-0.101272	0.0206234	-0.0199463	0.0164937	-0.265852	-0.269323	0.00768948	-0.385809
KEGG_VIBRIO_CHOLERAE_INFECTION	-0.16506	-0.110627	-0.236435	0.277117	-0.332711	-0.60535	-0.333416	-0.367094	-0.165959	0.291489	0.198686	-0.419757	0.424064	0.354956	-0.0312666	0.1489	0.240682	0.419838	-0.177797	-0.0829925	-0.166567	-0.18179	-0.110722	-0.239557	0.0464638	-0.0317166	0.216018	-0.31018	0.43098	-0.389342	0.339863	0.0587065	-0.216994	0.0884884	-0.0257939	0.196563	0.148684	-0.197883	-0.0344394	-0.202918	-0.305683	0.374666	0.330228	0.139262	0.20874	-0.0319143	-0.0130116	0.204192	0.064911
KEGG_EPITHELIAL_CELL_SIGNALING_IN_HELICOBACTER_PYLORI_INFECTION	0.101094	-0.143006	-0.149517	0.0860209	-0.0541211	-0.36117	0.0243964	-0.176023	-0.136571	-0.0264761	0.220178	-0.326288	0.114186	0.224038	0.0685708	0.312618	0.283709	0.0945555	0.0943508	-0.165502	-0.185228	-0.125078	0.0967775	-0.320506	-0.0965284	-0.0769912	0.103159	-0.130576	0.238506	-0.0645283	0.299901	0.137132	-0.22667	0.192116	0.0410466	0.0560133	-0.13847	-0.197304	0.255839	-0.000849503	-0.157447	0.145829	0.0641505	-0.0278034	0.13854	-0.143844	0.19388	0.0431396	-0.0677118
KEGG_LEISHMANIA_INFECTION	0.275934	0.19271	-0.511853	-0.237378	0.477387	-0.434487	-0.535248	0.359359	-0.545292	-0.370597	0.0206204	0.0568714	-0.212796	0.153175	-0.321482	0.104622	0.246736	0.17676	0.344472	-0.182811	-0.507753	-0.497259	-0.22683	-0.202607	-0.459627	-0.329773	0.298233	0.0778173	-0.62818	0.284149	0.38448	0.148186	0.297735	-0.133475	0.481736	0.38816	-0.566428	-0.486511	0.535731	-0.127871	0.583876	-0.162001	-0.313445	0.0305278	-0.183098	-0.233684	-0.318381	-0.112034	-0.523709
KEGG_PATHWAYS_IN_CANCER	0.108458	-0.192602	-0.18025	0.0455148	-0.0850354	0.0924055	0.0231956	-0.0510222	-0.0566199	0.0512852	0.204663	0.198749	-0.0270508	-0.0263559	-0.0812413	0.105711	0.120805	-0.187224	0.0591679	0.0417109	0.0585946	0.166204	-0.0108896	0.0347183	-0.101491	-0.0977767	0.0800895	0.10897	-0.12353	-0.0609487	-0.0520604	0.211801	-0.0673562	-0.018633	0.21891	0.158993	-0.229221	-0.0941933	0.266967	-0.146199	0.173726	-0.119849	-0.132725	-0.0365227	-0.0516365	0.134808	-0.144408	0.0100135	0.00347758
KEGG_COLORECTAL_CANCER	0.0690151	-0.186028	-0.293031	0.00837679	-0.211313	0.0244664	0.333532	-0.368201	0.0966291	0.138711	0.254802	0.0947732	0.0948791	0.157161	0.0921	0.323052	0.00542965	-0.210552	0.22447	0.048611	0.22303	0.28907	0.0730501	0.103079	-0.105418	0.206902	0.0206917	0.277652	0.0456199	-0.394209	-0.173766	-0.0517093	-0.176349	0.0905427	0.146939	0.200689	-0.102289	-0.120545	0.0887045	-0.261761	0.132155	-0.0505949	-0.00677806	-0.144647	0.104362	0.261107	0.082404	-0.194125	0.280193
KEGG_RENAL_CELL_CARCINOMA	0.283896	-0.0750754	-0.337488	-0.154346	-0.222277	-0.238429	0.214088	-0.321256	0.140655	0.0386105	0.260617	0.124754	-0.135449	0.103219	0.128819	0.2994	-0.11505	-0.301721	0.32799	-0.18036	0.285317	0.14863	0.234518	-0.0950767	0.0557513	0.0402176	-0.128164	0.209975	0.0567815	-0.233585	-0.170499	0.00268612	-0.334672	0.0269086	0.384926	0.115901	0.0569233	-0.124345	0.205083	-0.329377	0.280462	-0.0541881	-0.130234	0.124192	-0.30044	0.13077	0.112531	-0.126919	0.0666343
KEGG_PANCREATIC_CANCER	0.0990883	-0.152046	-0.341548	-0.000752551	-0.230126	-0.0693593	0.185338	-0.36787	0.0142247	-0.0781989	0.241299	0.0834441	0.013361	0.0933127	-0.103323	0.205875	0.167644	-0.166933	0.224592	-0.0591776	0.0386633	0.154734	0.118755	-0.0331696	-0.214234	0.00413581	0.0251545	0.0417739	-0.0689212	-0.249866	-0.000852492	-0.016183	-0.221356	0.0771351	0.199103	0.153459	-0.0358085	-0.0689382	0.13472	-0.332277	0.315816	-0.0189573	-0.205167	-0.188724	0.0778724	0.195479	-0.0705864	-0.180594	0.191505
KEGG_ENDOMETRIAL_CANCER	0.140133	-0.0568502	-0.309628	0.141629	-0.283824	-0.0141019	0.307826	-0.377656	0.237717	0.177518	0.354118	-0.0270157	0.104492	0.0738011	0.0197169	0.181871	-0.0784368	-0.18027	0.211907	-0.179328	0.308764	0.321888	0.268617	-0.117473	-0.222238	0.246266	0.132774	0.109827	0.184424	-0.329517	-0.285211	0.0832549	-0.145128	0.16002	0.206404	0.0113542	-0.0757036	-0.139904	-0.0774393	-0.479515	-0.0524442	0.0601673	-0.0648269	-0.0620521	0.0645229	0.186847	0.0433814	-0.398208	0.289814
KEGG_GLIOMA	0.0484788	-0.172565	-0.348165	0.029569	-0.0235859	-0.217251	0.134817	-0.0965575	0.0558276	0.105953	0.343329	0.151301	0.0169695	0.059695	-0.0906901	0.0779817	0.0528093	-0.0741095	0.219406	-0.0727412	0.0918195	0.322547	0.186121	-0.0075816	-0.0601164	0.0265807	-0.00515645	0.0111674	-0.146908	-0.277861	0.0307187	0.0172712	-0.227483	-0.0142001	0.186315	-0.0258822	0.0205036	-0.0238316	0.220757	-0.175095	0.114118	-0.157791	-0.114603	-0.132225	-0.00271766	0.00297014	-0.296589	-0.218829	-0.0138446
KEGG_PROSTATE_CANCER	0.0216256	-0.153027	-0.243993	0.0905583	-0.191201	-0.032291	0.216101	-0.245381	0.131094	0.136991	0.242084	0.16167	0.0196745	0.119289	-0.0567936	0.118901	0.0459609	-0.191029	0.141586	-0.0249906	0.0949579	0.163378	0.0805369	-0.0721087	-0.134352	-0.0672594	-0.0242103	0.179215	-0.0362779	-0.172215	-0.190811	-0.0131005	-0.168548	0.0736792	0.179442	0.0387152	-0.0900457	-0.0596013	0.0793898	-0.321701	0.062113	-0.0849124	-0.155266	-0.0895313	-0.0691958	0.1479	0.0248476	-0.196298	0.155761
KEGG_THYROID_CANCER	0.0892849	-0.0538052	-0.109393	0.153467	-0.0777067	0.050942	0.186097	-0.300408	0.242269	0.361877	0.223014	0.000657882	0.228773	-0.0104588	-0.148797	-0.0650555	-0.131414	-0.315963	-0.220101	-0.0337539	0.17059	0.34934	-0.0797983	-0.0916219	-0.135322	-0.0900156	-0.0921997	0.338916	0.0845805	-0.339974	-0.349463	0.0310207	-0.0610376	0.328714	0.151123	0.0400801	-0.262158	-0.0298187	-0.0215661	-0.330109	0.0302424	0.103527	-0.0573838	-0.11598	-0.0559205	-0.0357725	-0.135323	-0.074178	0.244215
KEGG_BASAL_CELL_CARCINOMA	-0.275007	-0.316335	0.346381	0.341737	-0.316924	0.553568	0.0869479	0.0958446	-0.170979	0.126918	0.051534	0.269398	-0.00587807	-0.158555	-0.135468	-0.29321	0.00444923	-0.242107	-0.306499	0.110253	0.35445	0.563333	-0.0945645	0.04374	-0.0401706	-0.0480915	0.342919	0.108585	0.114867	-0.0769805	-0.158228	0.485304	0.248921	-0.416115	0.224743	0.12906	-0.265319	-0.10119	0.0591702	-0.11546	-0.100827	-0.344979	-0.012661	0.00243328	-0.00989223	0.313339	-0.184403	0.147785	-0.231021
KEGG_MELANOMA	-0.00508896	-0.235911	-0.287467	0.0860057	0.0157487	0.0311074	0.152988	0.0791578	-0.0711517	0.05789	0.188102	0.133111	0.00769673	0.0100203	-0.235922	-0.0437666	0.158561	-0.0829187	0.199578	0.110896	-0.0248325	0.117896	0.0985169	0.048819	-0.0858875	-0.125005	0.0922289	-0.109656	-0.0962738	-0.276423	0.035938	0.127546	0.180286	0.0496727	0.156237	0.0416122	0.0615078	-0.0212201	0.132236	-0.031934	0.117296	-0.0986747	-0.186718	0.0944317	-0.0795428	0.0454192	-0.18985	-0.173661	-0.0617629
KEGG_BLADDER_CANCER	-0.187172	-0.225313	-0.352398	0.0181559	-0.163659	-0.0295529	0.176037	-0.185846	-0.0981115	0.186728	0.0830842	0.00120142	0.0700452	0.0116176	0.0889847	-0.0753401	0.0582506	-0.170892	-0.0346268	0.0363513	0.118551	0.0189563	0.124079	0.0335066	0.0502424	-0.113011	-0.0991484	-0.131786	-0.00733194	-0.180089	-0.305541	0.139543	0.0979434	-0.119281	0.201727	0.310973	0.216063	-0.315166	0.016104	-0.105285	0.241082	-0.184177	0.0877047	-0.126926	-0.127348	0.117257	-0.351734	-0.106188	0.0751616
KEGG_CHRONIC_MYELOID_LEUKEMIA	0.104581	-0.106231	-0.319307	0.0830139	-0.206706	-0.157391	0.273234	-0.386777	0.248396	0.0305841	0.312103	0.0860268	-0.191916	0.219727	0.156686	0.311024	-0.00599413	-0.295081	0.205566	-0.079018	0.299217	0.299389	0.200009	-0.0931531	-0.0273702	0.203853	0.0893243	0.11377	-0.0743668	-0.232398	0.0481048	-0.0431427	-0.332251	0.0856603	0.156012	0.0343463	-0.107958	-0.000751884	0.0970409	-0.277431	0.0505254	-0.005869	-0.206709	-0.220626	0.020237	0.143817	0.124978	-0.271766	0.0499618
KEGG_ACUTE_MYELOID_LEUKEMIA	0.199278	-0.0701261	-0.332118	0.153456	0.0963616	-0.0313165	0.0548717	-0.102984	0.11429	0.0660287	0.253073	-0.132271	-0.160706	0.302015	-0.209076	0.15072	0.0894133	-0.218562	0.10632	-0.184763	0.169015	0.0384675	0.104238	-0.230351	-0.137966	0.024572	0.081837	0.0912664	0.132853	-0.0971395	-0.0359716	0.126374	-0.109959	0.124302	0.280409	0.135269	-0.26874	-0.324748	0.143303	-0.370775	0.0382928	-0.0371584	-0.0483504	-0.225199	-0.139476	0.0984865	-0.0307456	-0.274089	0.121814
KEGG_SMALL_CELL_LUNG_CANCER	0.175712	-0.128932	-0.152514	0.0785362	-0.196121	-0.0448469	0.196387	-0.25651	0.164001	-0.0330903	0.141373	0.100428	-0.0913509	-0.0326042	0.12135	0.146705	0.129421	-0.287565	0.124984	0.163304	0.203504	0.246746	0.184842	0.196361	-0.094642	0.057876	-0.0261042	0.203637	-0.285746	0.0135315	-0.0977516	0.147216	-0.288583	0.101374	0.248849	0.137651	-0.0626452	0.0392535	0.180656	-0.139429	0.0966508	-0.0917135	-0.103553	0.0585437	0.0275231	0.077439	-0.107566	-0.178059	0.139005
KEGG_NON_SMALL_CELL_LUNG_CANCER	0.0494276	0.0052301	-0.270086	0.12509	-0.107901	-0.107691	0.257612	-0.328857	0.15758	-0.112731	0.177142	0.0694123	-0.0813539	0.0516412	-0.0991642	0.0672862	0.0414863	-0.117258	0.201436	-0.0969268	0.276251	0.133088	0.0270304	-0.114054	-0.176313	0.0340146	-0.073188	0.195938	0.053702	-0.0556099	0.0056074	0.0273639	-0.249718	0.0659432	0.277738	0.0831544	-0.035638	-0.0455659	0.0405676	-0.358087	0.0641007	-0.010122	-0.0197146	-0.101045	-0.00311535	-0.0655001	-0.113307	-0.254575	0.105814
KEGG_ASTHMA	0.518218	0.260616	-0.59395	-0.461812	0.709017	-0.266206	-0.648388	0.636008	-0.657408	-0.605406	-0.479973	-0.079303	0.0111221	0.281841	-0.297939	-0.144275	0.522909	0.455019	0.560024	0.152733	-0.760013	-0.743599	-0.159693	-0.206759	-0.379423	-0.460632	0.503152	-0.0662965	-0.694007	0.413142	0.568657	0.337442	0.699073	-0.245917	0.56084	0.514826	-0.653242	-0.645403	0.481576	0.532458	0.53862	-0.337551	-0.326372	0.330455	0.09805	-0.433203	-0.433302	0.00422728	-0.75134
KEGG_AUTOIMMUNE_THYROID_DISEASE	0.183088	0.431618	-0.63907	-0.399876	0.662715	-0.450756	-0.744662	0.690581	-0.656251	-0.572366	-0.469589	-0.187275	0.166413	0.127265	-0.661375	0.100524	0.533126	0.487201	0.667129	0.287778	-0.674194	-0.704834	-0.382311	-0.125535	-0.587902	-0.538101	0.0635423	0.378842	-0.670677	0.525453	0.660931	0.104757	0.648827	-0.240358	0.53738	0.61696	-0.772869	-0.664225	0.718401	0.501379	0.504768	-0.511964	-0.356532	0.340683	-0.00449045	-0.444297	-0.260703	0.363843	-0.656928
KEGG_ALLOGRAFT_REJECTION	0.251974	0.47817	-0.691111	-0.521313	0.690589	-0.612875	-0.766763	0.645082	-0.69516	-0.641246	-0.512478	-0.318447	0.163406	0.112554	-0.691227	-0.0610613	0.555335	0.516594	0.690483	0.282549	-0.776494	-0.722921	-0.279866	-0.0143617	-0.674036	-0.589822	0.0357215	0.225242	-0.753415	0.591041	0.679332	-0.102863	0.64437	-0.358324	0.569093	0.617941	-0.788952	-0.640274	0.737083	0.490972	0.615727	-0.493313	-0.421491	0.481939	0.0669929	-0.530452	-0.420846	0.395771	-0.755908
KEGG_GRAFT_VERSUS_HOST_DISEASE	0.232574	0.411912	-0.712872	-0.425253	0.674794	-0.638537	-0.746493	0.651186	-0.683393	-0.594083	-0.540766	-0.349107	0.103002	0.0205021	-0.643102	-0.0744334	0.519676	0.429747	0.637351	0.208744	-0.722674	-0.738491	-0.493549	0.133064	-0.662874	-0.303095	0.163902	0.257994	-0.736738	0.505041	0.62785	0.138502	0.654237	-0.3487	0.527712	0.634922	-0.77536	-0.671275	0.671412	0.473115	0.610325	-0.554997	-0.227084	0.411137	0.0177896	-0.512838	-0.44253	0.388914	-0.729628
KEGG_VIRAL_MYOCARDITIS	0.274663	0.226531	-0.334005	-0.0925544	0.217667	-0.394624	-0.355045	0.261455	-0.408088	-0.307787	-0.20756	-0.243298	0.141289	0.151817	-0.451388	0.041616	0.463961	0.227452	0.500878	0.063076	-0.344949	-0.272508	-0.263382	-0.0251514	-0.402577	-0.237805	0.193431	0.0562866	-0.433983	0.356033	0.359429	0.195254	0.381603	-0.120631	0.334025	0.356181	-0.507611	-0.409859	0.495948	0.195598	0.362776	-0.0783841	-0.218301	0.37298	0.253455	-0.368594	-0.362034	0.165532	-0.388651
[truncated: 838 more columns]

## Sheet: Table S4
Table S4 Functional enrichment of the differentially expressed genes between the two necroptosis subypes.
GO Terms													KEGG Pathway
ONTOLOGY	ID	Description	GeneRatio	BgRatio	pvalue	p.adjust	qvalue	geneID	Count				ID	Description	GeneRatio	BgRatio	pvalue	p.adjust	qvalue	geneID	Count
BP	GO:0007159	leukocyte cell-cell adhesion	86/428	414/18903	3.69155e-58	1.46961e-54	1.04102e-54	PTPN22/CD86/LAPTM5/PTPRC/AIF1/IL7R/LYN/ALOX5/CCR2/HAVCR2/DOCK8/VAV1/LILRB2/IL2RA/SEMA4D/LAX1/RAC2/HLA-DMB/IRF1/ITGB2/HLA-DPB1/HLA-DRA/HLA-DOA/PECAM1/ITGAL/CD1D/PTPN6/SYK/ICOS/HLA-DMA/VCAM1/CORO1A/CD6/LILRB1/FGL2/RASGRP1/CD300A/CD74/PDCD1LG2/CCL5/HLA-DPA1/HLA-DQA1/SOCS1/SELPLG/IFNG/LILRB4/TNFSF13B/SELL/SIRPG/TNFAIP8L2/CD3E/LCK/IL2RG/PTAFR/MAP3K8/CD4/IL12RB1/CCL2/HLA-DOB/CARD11/ITGB7/EBI3/CD5/LAG3/…	86				hsa04640	Hematopoietic cell lineage	32/277	99/8464	7.0358e-24	1.7097e-21	1.27385e-21	IL7R/CD3G/CD2/IL2RA/CD38/HLA-DMB/CSF1R/HLA-DPB1/HLA-DRA/HLA-DOA/CD1D/HLA-DMA/CD3D/CD8A/HLA-DPA1/HLA-DQA1/CD7/CD3E/CD4/CD14/CD37/HLA-DOB/CD5/HLA-DQB1/ITGAM/CD8B/CD19/MS4A1/ITGA4/CSF2RA/IL1B/CR2	32
BP	GO:0050863	regulation of T cell activation	76/428	376/18903	2.61061e-50	5.19642e-47	3.68096e-47	PTPN22/PRDM1/CD86/LAPTM5/PTPRC/AIF1/IL7R/LYN/CCR2/HAVCR2/DOCK8/VAV1/CD2/LILRB2/IL2RA/LAX1/RAC2/HLA-DMB/IRF1/TNFRSF1B/HLA-DPB1/HLA-DRA/HLA-DOA/CD1D/PTPN6/SYK/ICOS/HLA-DMA/VCAM1/CORO1A/CD6/LILRB1/FGL2/TNFRSF9/RASGRP1/CD300A/CD74/PDCD1LG2/CCL5/HLA-DPA1/HLA-DQA1/SOCS1/IFNG/LILRB4/TNFSF13B/SIRPG/TNFAIP8L2/CD3E/LCK/IL2RG/MAP3K8/CD4/IL12RB1/CCL2/HLA-DOB/CARD11/EBI3/CD5/LAG3/HLA-DQB1/CCR7/VSIG4/LGALS9/IL…	76				hsa04514	Cell adhesion molecules	33/277	157/8464	3.68644e-18	4.47902e-16	3.3372e-16	CD86/PTPRC/CD2/HLA-DMB/ITGB2/HLA-DPB1/HLA-DRA/HLA-DOA/PECAM1/ITGAL/ICOS/HLA-DMA/VCAM1/CD6/CD8A/PDCD1LG2/HLA-DPA1/HLA-DQA1/SELPLG/SELL/CD4/HLA-DOB/HLA-B/ITGB7/HLA-DQB1/ITGAM/CD40/PDCD1/CD8B/SPN/ITGA4/HLA-F/CDH3	33
BP	GO:0002443	leukocyte mediated immunity	82/428	463/18903	1.24494e-49	1.65204e-46	1.17024e-46	PTPRC/TLR8/IL7R/LYN/PIK3CG/CCR2/HAVCR2/SH2D1A/CD96/INPP5D/VAV1/CD2/LAT2/IL21R/SLAMF6/KLRB1/CD84/RAC2/HLA-DMB/ITGB2/WAS/TNFRSF1B/HLA-DPB1/HLA-DRA/CTSC/HLA-DOA/CD1D/PTPN6/CLEC7A/SYK/HLA-DMA/BTK/CORO1A/LILRB1/CD8A/MYO1G/RASGRP1/CD300A/CD74/PLCG2/GZMB/HLA-DPA1/HLA-DQA1/TLR4/NKG7/C1QA/LILRB4/C1QC/SLA2/PRF1/C1QB/PTAFR/IL12RB1/TYROBP/FGR/C1S/HLA-DOB/HLA-B/LAG3/HLA-DQB1/SPI1/ITGAM/CD40/C1R/LGALS9/IL4I1/F…	82				hsa04658	Th1 and Th2 cell differentiation	25/277	92/8464	7.86451e-17	6.37025e-15	4.7463e-15	STAT4/CD3G/IL2RA/NFKBIA/HLA-DMB/CD247/IL2RB/HLA-DPB1/HLA-DRA/HLA-DOA/HLA-DMA/CD3D/HLA-DPA1/HLA-DQA1/IFNG/CD3E/LCK/IL2RG/CD4/IL12RB1/HLA-DOB/STAT1/HLA-DQB1/ZAP70/DLL3	25
BP	GO:1903037	regulation of leukocyte cell-cell adhesion	75/428	377/18903	4.16369e-49	4.14391e-46	2.9354e-46	PTPN22/CD86/LAPTM5/PTPRC/AIF1/IL7R/LYN/ALOX5/CCR2/HAVCR2/DOCK8/VAV1/LILRB2/IL2RA/LAX1/HLA-DMB/IRF1/ITGB2/HLA-DPB1/HLA-DRA/HLA-DOA/CD1D/PTPN6/SYK/ICOS/HLA-DMA/VCAM1/CORO1A/CD6/LILRB1/FGL2/RASGRP1/CD300A/CD74/PDCD1LG2/CCL5/HLA-DPA1/HLA-DQA1/SOCS1/IFNG/LILRB4/TNFSF13B/SIRPG/TNFAIP8L2/CD3E/LCK/IL2RG/PTAFR/MAP3K8/CD4/IL12RB1/CCL2/HLA-DOB/CARD11/EBI3/CD5/LAG3/HLA-DQB1/CCR7/CXCL12/VSIG4/LGALS9/IL4I1/CD2…	75				hsa05140	Leishmaniasis	23/277	77/8464	1.40181e-16	8.516e-15	6.34503e-15	CYBB/NFKBIA/HLA-DMB/ITGB2/HLA-DPB1/HLA-DRA/HLA-DOA/NCF4/PTPN6/HLA-DMA/HLA-DPA1/HLA-DQA1/TLR4/IFNG/NCF1/NCF2/HLA-DOB/STAT1/HLA-DQB1/ITGAM/ITGA4/C3/IL1B	23
BP	GO:0050867	positive regulation of cell activation	81/428	467/18903	2.78223e-48	2.21521e-45	1.56918e-45	PTPN22/PLEK/CD86/PTPRC/AIF1/IL7R/LYN/CCR2/HAVCR2/DOCK8/INPP5D/VAV1/CD2/LILRB2/IL2RA/CD38/HLA-DMB/ITGB2/HLA-DPB1/HLA-DRA/CTSC/HLA-DOA/CD1D/PTPN6/CLEC7A/SYK/ICOS/HLA-DMA/VCAM1/BTK/CORO1A/CD6/LILRB1/RASGRP1/CD74/PDCD1LG2/CCL5/HLA-DPA1/HLA-DQA1/SOCS1/TLR4/IFNG/LILRB4/TNFSF13B/AXL/SIRPG/CD3E/LCK/IL2RG/PTAFR/MAP3K8/CD4/IL12RB1/TYROBP/CCL2/FGR/FCRL3/HLA-DOB/CARD11/EBI3/CD5/HLA-DQB1/ITGAM/CD40/CCR7/LGALS…	81				hsa04659	Th17 cell differentiation	26/277	108/8464	4.78273e-16	1.87618e-14	1.39789e-14	CD3G/IL2RA/IL21R/NFKBIA/HLA-DMB/CD247/IL2RB/HLA-DPB1/HLA-DRA/HLA-DOA/HLA-DMA/CD3D/HLA-DPA1/HLA-DQA1/IFNG/CD3E/LCK/IL2RG/CD4/IL12RB1/HLA-DOB/STAT1/EBI3/HLA-DQB1/ZAP70/IL1B	26
BP	GO:1903131	mononuclear cell differentiation	81/428	473/18903	7.72462e-48	5.12529e-45	3.63057e-45	PTPN22/PRDM1/CD86/DOCK2/PTPRC/IL7R/LYN/PTGER4/CCR2/CD3G/IRF8/INPP5D/VAV1/CD2/LILRB2/IL2RA/SLAMF6/IRF1/PLCL2/CSF1R/HLA-DRA/HLA-DOA/DOCK11/ITK/CD1D/PTPN6/IKZF3/SYK/CD3D/VCAM1/BCL11B/BTK/LILRB1/CD8A/FGL2/TNFRSF9/RASGRP1/MFNG/CD74/SLAMF8/PLCG2/SOCS1/IFNG/LILRB4/TNFSF13B/AXL/ID2/CD3E/LCK/IL2RG/CD4/IL12RB1/FCRL3/GPR18/CARD11/HLA-B/LAG3/TMEM176B/SPI1/CCR7/MAFB/ITM2A/LGALS9/IL4I1/FCER1G/TOX/CD79A/ZAP70/S…	81				hsa05330	Allograft rejection	17/277	38/8464	5.40463e-16	1.87618e-14	1.39789e-14	CD86/HLA-DMB/HLA-DPB1/HLA-DRA/HLA-DOA/HLA-DMA/GZMB/HLA-DPA1/HLA-DQA1/IFNG/FASLG/PRF1/HLA-DOB/HLA-B/HLA-DQB1/CD40/HLA-F	17
BP	GO:0002696	positive regulation of leukocyte activation	79/428	450/18903	1.80195e-47	1.02479e-44	7.25927e-45	PTPN22/CD86/PTPRC/AIF1/IL7R/LYN/CCR2/HAVCR2/DOCK8/INPP5D/VAV1/CD2/LILRB2/IL2RA/CD38/HLA-DMB/ITGB2/HLA-DPB1/HLA-DRA/CTSC/HLA-DOA/CD1D/PTPN6/CLEC7A/SYK/ICOS/HLA-DMA/VCAM1/BTK/CORO1A/CD6/LILRB1/RASGRP1/CD74/PDCD1LG2/CCL5/HLA-DPA1/HLA-DQA1/SOCS1/TLR4/IFNG/LILRB4/TNFSF13B/AXL/SIRPG/CD3E/LCK/IL2RG/PTAFR/MAP3K8/CD4/IL12RB1/TYROBP/CCL2/FGR/FCRL3/HLA-DOB/CARD11/EBI3/CD5/HLA-DQB1/ITGAM/CD40/CCR7/LGALS9/IL4…	79				hsa05340	Primary immunodeficiency	17/277	38/8464	5.40463e-16	1.87618e-14	1.39789e-14	PTPRC/IL7R/ICOS/CD3D/BTK/CD8A/CIITA/CD3E/LCK/IL2RG/CD4/CD40/CD8B/CD79A/ZAP70/CD19/TAP1	17
BP	GO:0070661	leukocyte proliferation	71/428	348/18903	3.05738e-47	1.52143e-44	1.07773e-44	PTPN22/CD86/DOCK2/PTPRC/AIF1/MNDA/IL7R/LYN/PIK3CG/CCR2/HAVCR2/DOCK8/INPP5D/RASSF5/LILRB2/IL2RA/CD38/RAC2/HLA-DMB/IRF1/PLCL2/CSF1R/TNFRSF1B/HLA-DPB1/CD1D/PTPN6/IKZF3/SYK/VCAM1/BTK/CORO1A/CD6/LST1/LILRB1/TNFRSF9/RASGRP1/CD300A/CD74/PDCD1LG2/CCL5/HLA-DPA1/TLR4/LILRB4/TNFSF13B/CD3E/IL12RB1/TYROBP/FCRL3/CARD11/EBI3/CD40/CCL8/VSIG4/LGALS9/TNFAIP3/IL4I1/CD209/CD79A/ZAP70/SPN/CD19/IL18/MS4A1/IL33/CSF2RA/…	71				hsa04145	Phagosome	30/277	152/8464	8.5183e-16	2.58743e-14	1.92783e-14	CYBB/CTSS/HLA-DMB/ITGB2/HLA-DPB1/HLA-DRA/HLA-DOA/NCF4/CLEC7A/HLA-DMA/CORO1A/HLA-DPA1/HLA-DQA1/TLR4/NCF1/NCF2/CD14/HLA-DOB/HLA-B/HLA-DQB1/ITGAM/C1R/MSR1/CD209/MARCO/TAP1/THBS1/HLA-F/C3/OLR1	30
BP	GO:0030098	lymphocyte differentiation	76/428	419/18903	1.05992e-46	4.68838e-44	3.32108e-44	PTPN22/PRDM1/CD86/DOCK2/PTPRC/IL7R/PTGER4/CCR2/CD3G/IRF8/INPP5D/VAV1/CD2/LILRB2/IL2RA/SLAMF6/IRF1/PLCL2/HLA-DRA/HLA-DOA/DOCK11/ITK/CD1D/PTPN6/IKZF3/SYK/CD3D/VCAM1/BCL11B/BTK/CD8A/FGL2/TNFRSF9/RASGRP1/MFNG/CD74/SLAMF8/PLCG2/SOCS1/IFNG/LILRB4/TNFSF13B/AXL/ID2/CD3E/LCK/IL2RG/CD4/IL12RB1/FCRL3/GPR18/CARD11/LAG3/SPI1/CCR7/MAFB/ITM2A/LGALS9/IL4I1/FCER1G/TOX/CD79A/ZAP70/SPN/CD19/IL18/MS4A1/ITGA4/SLAMF1/…	76				hsa04060	Cytokine-cytokine receptor interaction	41/277	297/8464	1.89683e-15	5.12143e-14	3.81584e-14	TNFSF10/IL10RA/IL7R/CCR2/IL2RA/IL21R/CSF1R/IL2RB/TNFRSF1B/CXCL13/CXCR6/IL32/TNFRSF9/CCL5/CXCL9/IFNG/TNFSF13B/CCR1/FASLG/CXCL10/IL2RG/CD4/IL12RB1/CCL2/TNFRSF17/CXCR3/EBI3/LTB/CD40/CCL8/CXCR4/CCR7/CXCL12/CXCL11/IL18/IL33/CSF2RA/CCL19/IL1B/CCL21/GDF15	41
BP	GO:1903039	positive regulation of leukocyte cell-cell adhesion	64/428	275/18903	2.44809e-46	9.74586e-44	6.90362e-44	PTPN22/CD86/PTPRC/AIF1/IL7R/LYN/ALOX5/CCR2/HAVCR2/DOCK8/VAV1/LILRB2/IL2RA/HLA-DMB/ITGB2/HLA-DPB1/HLA-DRA/HLA-DOA/CD1D/PTPN6/SYK/ICOS/HLA-DMA/VCAM1/CORO1A/CD6/LILRB1/RASGRP1/CD74/PDCD1LG2/CCL5/HLA-DPA1/HLA-DQA1/SOCS1/IFNG/LILRB4/TNFSF13B/SIRPG/CD3E/LCK/IL2RG/PTAFR/MAP3K8/CD4/IL12RB1/CCL2/HLA-DOB/CARD11/EBI3/CD5/HLA-DQB1/CCR7/LGALS9/IL4I1/CD209/ZAP70/IL18/ITGA4/SLAMF1/CCL19/IL1B/SKAP1/HLA-DQB2/CCL21	64				hsa05150	Staphylococcus aureus infection	24/277	96/8464	2.67852e-15	6.5088e-14	4.84953e-14	HLA-DMB/ITGB2/HLA-DPB1/HLA-DRA/HLA-DOA/C3AR1/ITGAL/HLA-DMA/CFB/HLA-DPA1/HLA-DQA1/SELPLG/C1QA/C1QC/C1QB/PTAFR/FPR1/C1S/HLA-DOB/HLA-DQB1/ITGAM/C1R/C3/C2	24
BP	GO:0022407	regulation of cell-cell adhesion	80/428	490/18903	1.31747e-45	4.76804e-43	3.37751e-43	PTPN22/CD86/LAPTM5/PTPRC/AIF1/IL7R/LYN/ALOX5/CCR2/HAVCR2/DOCK8/VAV1/LILRB2/IL2RA/LAX1/HLA-DMB/IRF1/ITGB2/HLA-DPB1/CXCL13/HLA-DRA/HLA-DOA/CD1D/PTPN6/SYK/ICOS/HLA-DMA/VCAM1/CORO1A/CD6/LILRB1/FGL2/RASGRP1/CD300A/CD74/PDCD1LG2/CCL5/HLA-DPA1/HLA-DQA1/SOCS1/IFNG/LILRB4/TNFSF13B/SIRPG/TNFAIP8L2/CD3E/AKNA/LCK/IL2RG/PTAFR/MAP3K8/CD4/IL12RB1/CCL2/HLA-DOB/CARD11/EBI3/CD5/LAG3/HLA-DQB1/SPI1/CCR7/CXCL12/VSIG4…	80				hsa05332	Graft-versus-host disease	17/277	42/8464	4.24967e-15	9.3879e-14	6.99467e-14	CD86/HLA-DMB/HLA-DPB1/HLA-DRA/HLA-DOA/HLA-DMA/GZMB/HLA-DPA1/HLA-DQA1/IFNG/FASLG/PRF1/HLA-DOB/HLA-B/HLA-DQB1/HLA-F/IL1B	17
BP	GO:0002683	negative regulation of immune system process	77/428	449/18903	1.80992e-45	6.00439e-43	4.2533e-43	SAMSN1/PTPN22/CD86/LAPTM5/PTPRC/MNDA/IL7R/LYN/PTGER4/CCR2/HAVCR2/SH2D1A/CD96/INPP5D/RASSF5/LILRB2/IL2RA/LAX1/CD84/IRF1/PLCL2/HCK/HLA-DOA/GBP1/PTPN6/SYK/BTK/LST1/LILRB1/TBC1D10C/FGL2/CD300A/CD74/SLAMF8/PDCD1LG2/NMI/SOCS1/TLR4/LILRB4/C1QC/SLA2/CD300LF/AXL/ID2/TNFAIP8L2/TYROBP/CCL2/FGR/FCRL3/HLA-DOB/GPR18/HLA-B/PARP14/LAG3/TMEM176B/SPI1/CXCL12/MAFB/VSIG4/PDCD1/BANK1/LGALS9/TNFAIP3/IL4I1/LPXN/CST7/SP…	77				hsa04672	Intestinal immune network for IgA production	18/277	49/8464	4.97388e-15	1.00721e-13	7.50445e-14	CD86/HLA-DMB/HLA-DPB1/HLA-DRA/HLA-DOA/ICOS/HLA-DMA/HLA-DPA1/HLA-DQA1/TNFSF13B/TNFRSF17/HLA-DOB/ITGB7/HLA-DQB1/CD40/CXCR4/CXCL12/ITGA4	18
BP	GO:0022409	positive regulation of cell-cell adhesion	67/428	322/18903	3.87983e-45	1.18812e-42	8.41624e-43	PTPN22/CD86/PTPRC/AIF1/IL7R/LYN/ALOX5/CCR2/HAVCR2/DOCK8/VAV1/LILRB2/IL2RA/HLA-DMB/ITGB2/HLA-DPB1/CXCL13/HLA-DRA/HLA-DOA/CD1D/PTPN6/SYK/ICOS/HLA-DMA/VCAM1/CORO1A/CD6/LILRB1/RASGRP1/CD74/PDCD1LG2/CCL5/HLA-DPA1/HLA-DQA1/SOCS1/IFNG/LILRB4/TNFSF13B/SIRPG/CD3E/LCK/IL2RG/PTAFR/MAP3K8/CD4/IL12RB1/CCL2/HLA-DOB/CARD11/EBI3/CD5/HLA-DQB1/CCR7/LGALS9/ADAM19/IL4I1/CD209/PDPN/ZAP70/IL18/ITGA4/SLAMF1/CCL19/IL1B/…	67				hsa04940	Type I diabetes mellitus	17/277	43/8464	6.8239e-15	1.27554e-13	9.50374e-14	CD86/HLA-DMB/HLA-DPB1/HLA-DRA/HLA-DOA/HLA-DMA/GZMB/HLA-DPA1/HLA-DQA1/IFNG/FASLG/PRF1/HLA-DOB/HLA-B/HLA-DQB1/HLA-F/IL1B	17
BP	GO:0046651	lymphocyte proliferation	65/428	305/18903	1.78019e-44	5.0621e-42	3.58581e-42	PTPN22/CD86/DOCK2/PTPRC/AIF1/MNDA/IL7R/LYN/PIK3CG/CCR2/HAVCR2/DOCK8/INPP5D/RASSF5/LILRB2/IL2RA/CD38/RAC2/HLA-DMB/IRF1/PLCL2/TNFRSF1B/HLA-DPB1/CD1D/PTPN6/IKZF3/SYK/VCAM1/BTK/CORO1A/CD6/LST1/LILRB1/TNFRSF9/RASGRP1/CD300A/CD74/PDCD1LG2/CCL5/HLA-DPA1/TLR4/LILRB4/TNFSF13B/CD3E/IL12RB1/TYROBP/FCRL3/CARD11/EBI3/CD40/VSIG4/LGALS9/IL4I1/CD209/CD79A/ZAP70/SPN/CD19/IL18/MS4A1/SLAMF1/CCL19/IL1B/PLA2G2D/CR2	65				hsa04662	B cell receptor signaling pathway	22/277	84/8464	1.40862e-14	2.44496e-13	1.82167e-13	LYN/INPP5D/VAV1/LILRB2/NFKBIA/RAC2/PIK3AP1/CD72/PTPN6/SYK/DAPP1/BTK/LILRB1/PLCG2/LILRB4/CARD11/BANK1/CD79A/CD19/IFITM1/CR2/CD79B	22
BP	GO:0032943	mononuclear cell proliferation	65/428	312/18903	8.11993e-44	2.15503e-41	1.52655e-41	PTPN22/CD86/DOCK2/PTPRC/AIF1/MNDA/IL7R/LYN/PIK3CG/CCR2/HAVCR2/DOCK8/INPP5D/RASSF5/LILRB2/IL2RA/CD38/RAC2/HLA-DMB/IRF1/PLCL2/TNFRSF1B/HLA-DPB1/CD1D/PTPN6/IKZF3/SYK/VCAM1/BTK/CORO1A/CD6/LST1/LILRB1/TNFRSF9/RASGRP1/CD300A/CD74/PDCD1LG2/CCL5/HLA-DPA1/TLR4/LILRB4/TNFSF13B/CD3E/IL12RB1/TYROBP/FCRL3/CARD11/EBI3/CD40/VSIG4/LGALS9/IL4I1/CD209/CD79A/ZAP70/SPN/CD19/IL18/MS4A1/SLAMF1/CCL19/IL1B/PLA2G2D/CR2	65				hsa04061	Viral protein interaction with cytokine and cytokine receptor	23/277	100/8464	7.29091e-14	1.18113e-12	8.80025e-13	TNFSF10/IL10RA/CCR2/IL2RA/CSF1R/IL2RB/TNFRSF1B/CXCL13/CCL5/CXCL9/CCR1/CXCL10/IL2RG/CCL2/CXCR3/CCL8/CXCR4/CCR7/CXCL12/CXCL11/IL18/CCL19/CCL21	23
BP	GO:0050870	positive regulation of T cell activation	59/428	251/18903	5.57827e-43	1.38794e-40	9.83169e-41	PTPN22/CD86/PTPRC/AIF1/IL7R/LYN/CCR2/HAVCR2/DOCK8/VAV1/LILRB2/IL2RA/HLA-DMB/HLA-DPB1/HLA-DRA/HLA-DOA/CD1D/PTPN6/SYK/ICOS/HLA-DMA/VCAM1/CORO1A/CD6/LILRB1/RASGRP1/CD74/PDCD1LG2/CCL5/HLA-DPA1/HLA-DQA1/SOCS1/IFNG/LILRB4/TNFSF13B/SIRPG/CD3E/LCK/IL2RG/MAP3K8/CD4/IL12RB1/CCL2/HLA-DOB/CARD11/EBI3/CD5/HLA-DQB1/CCR7/LGALS9/IL4I1/CD209/ZAP70/IL18/SLAMF1/CCL19/IL1B/HLA-DQB2/CCL21	59				hsa05321	Inflammatory bowel disease	18/277	65/8464	1.33728e-12	1.94631e-11	1.45014e-11	STAT4/IL21R/HLA-DMB/HLA-DPB1/HLA-DRA/HLA-DOA/HLA-DMA/HLA-DPA1/HLA-DQA1/TLR4/IFNG/IL2RG/IL12RB1/HLA-DOB/STAT1/HLA-DQB1/IL18/IL1B	18
BP	GO:0070663	regulation of leukocyte proliferation	60/428	269/18903	2.82076e-42	6.60556e-40	4.67915e-40	PTPN22/CD86/PTPRC/AIF1/MNDA/LYN/CCR2/HAVCR2/INPP5D/RASSF5/LILRB2/IL2RA/CD38/RAC2/HLA-DMB/IRF1/CSF1R/TNFRSF1B/HLA-DPB1/CD1D/PTPN6/IKZF3/SYK/VCAM1/BTK/CORO1A/CD6/LST1/LILRB1/TNFRSF9/CD300A/CD74/PDCD1LG2/CCL5/HLA-DPA1/TLR4/LILRB4/TNFSF13B/CD3E/IL12RB1/TYROBP/FCRL3/CARD11/EBI3/CD40/CCL8/VSIG4/LGALS9/TNFAIP3/IL4I1/CD209/ZAP70/SPN/IL18/IL33/CSF2RA/SLAMF1/CCL19/IL1B/PLA2G2D	60				hsa05323	Rheumatoid arthritis	21/277	93/8464	1.36161e-12	1.94631e-11	1.45014e-11	CD86/HLA-DMB/ITGB2/HLA-DPB1/HLA-DRA/HLA-DOA/ITGAL/HLA-DMA/CCL5/HLA-DPA1/HLA-DQA1/TLR4/IFNG/TNFSF13B/CCL2/HLA-DOB/HLA-DQB1/LTB/CXCL12/IL18/IL1B	21
BP	GO:0002253	activation of immune response	70/428	397/18903	4.18577e-42	9.25753e-40	6.55771e-40	PTPN22/LAPTM5/PTPRC/MNDA/LYN/AIM2/CD3G/SH2D1A/INPP5D/VAV1/LAT2/LAX1/CD38/CD247/PLCL2/TRAT1/HCK/HLA-DPB1/C3AR1/GBP1/ITK/PTPN6/CLEC7A/SYK/CD3D/BTK/CD8A/CFB/MYO1G/CD300A/PLCG2/TLR4/C1QA/LILRB4/C1QC/SLA2/CMKLR1/CD3E/C1QB/LCK/TYROBP/FGR/FPR1/C1S/FCRL3/CARD11/HLA-DQB1/PYHIN1/FCN1/CCR7/LCP2/VSIG4/BANK1/C1R/CD8B/LPXN/FCER1G/CD79A/ZAP70/CD19/SERPING1/MS4A1/C3/IL1B/SKAP1/C2/CR2/C7/CLU/CD79B	70				hsa05169	Epstein-Barr virus infection	30/277	202/8464	2.24673e-12	3.03308e-11	2.25987e-11	LYN/CD3G/NFKBIA/HLA-DMB/CD247/HLA-DPB1/HLA-DRA/HLA-DOA/ITGAL/CCND2/SYK/HLA-DMA/CD3D/BTK/PLCG2/HLA-DPA1/HLA-DQA1/CXCL10/CD3E/HLA-DOB/HLA-B/STAT1/HLA-DQB1/CD40/TNFAIP3/CD19/TAP1/HLA-F/CDK2/CR2	30
BP	GO:0051251	positive regulation of lymphocyte activation	70/428	400/18903	7.04789e-42	1.47672e-39	1.04605e-39	PTPN22/CD86/PTPRC/AIF1/IL7R/LYN/CCR2/HAVCR2/DOCK8/INPP5D/VAV1/LILRB2/IL2RA/CD38/HLA-DMB/HLA-DPB1/HLA-DRA/HLA-DOA/CD1D/PTPN6/CLEC7A/SYK/ICOS/HLA-DMA/VCAM1/BTK/CORO1A/CD6/LILRB1/RASGRP1/CD74/PDCD1LG2/CCL5/HLA-DPA1/HLA-DQA1/SOCS1/TLR4/IFNG/LILRB4/TNFSF13B/AXL/SIRPG/CD3E/LCK/IL2RG/MAP3K8/CD4/IL12RB1/TYROBP/CCL2/FCRL3/HLA-DOB/CARD11/EBI3/CD5/HLA-DQB1/CD40/CCR7/LGALS9/IL4I1/CD209/TOX/ZAP70/IL18/SLAMF1/…	70				hsa04610	Complement and coagulation cascades	20/277	86/8464	2.63473e-12	3.36968e-11	2.51066e-11	ITGB2/C3AR1/CFB/C1QA/C1QC/C1QB/C1S/SERPINA1/ITGAM/VSIG4/C1R/SERPING1/PLAU/C3/C2/SERPINE1/CR2/F13A1/C7/CLU	20
BP	GO:0050670	regulation of lymphocyte proliferation	55/428	239/18903	1.51897e-39	3.02351e-37	2.14175e-37	PTPN22/CD86/PTPRC/AIF1/MNDA/LYN/CCR2/HAVCR2/INPP5D/RASSF5/LILRB2/IL2RA/CD38/RAC2/HLA-DMB/IRF1/TNFRSF1B/HLA-DPB1/CD1D/PTPN6/IKZF3/SYK/VCAM1/BTK/CORO1A/CD6/LST1/LILRB1/TNFRSF9/CD300A/CD74/PDCD1LG2/CCL5/HLA-DPA1/TLR4/LILRB4/TNFSF13B/CD3E/IL12RB1/TYROBP/FCRL3/CARD11/EBI3/CD40/VSIG4/LGALS9/IL4I1/CD209/ZAP70/SPN/IL18/SLAMF1/CCL19/IL1B/PLA2G2D	55				hsa04062	Chemokine signaling pathway	29/277	192/8464	3.47467e-12	4.22173e-11	3.14549e-11	DOCK2/LYN/PIK3CG/CCR2/VAV1/NFKBIA/RAC2/WAS/HCK/CXCL13/CXCR6/ITK/PLCG2/CCL5/CXCL9/NCF1/CCR1/CXCL10/CCL2/FGR/CXCR3/STAT1/CCL8/CXCR4/CCR7/CXCL12/CXCL11/CCL19/CCL21	29
BP	GO:0002449	lymphocyte mediated immunity	65/428	367/18903	3.37044e-39	6.38939e-37	4.52602e-37	PTPRC/TLR8/IL7R/CCR2/HAVCR2/SH2D1A/CD96/INPP5D/VAV1/CD2/IL21R/SLAMF6/KLRB1/HLA-DMB/WAS/TNFRSF1B/HLA-DPB1/HLA-DRA/CTSC/HLA-DOA/CD1D/PTPN6/HLA-DMA/BTK/CORO1A/LILRB1/CD8A/MYO1G/RASGRP1/CD74/GZMB/HLA-DPA1/HLA-DQA1/NKG7/C1QA/LILRB4/C1QC/SLA2/PRF1/C1QB/IL12RB1/C1S/HLA-DOB/HLA-B/LAG3/HLA-DQB1/CD40/C1R/LGALS9/IL4I1/FCER1G/CD19/SERPING1/IL18/SLAMF7/SLAMF1/RSAD2/HLA-F/C3/IL1B/HLA-DQB2/C2/CR2/C7/CLU	65				hsa05416	Viral myocarditis	17/277	60/8464	3.79858e-12	4.25332e-11	3.16903e-11	CD86/RAC2/HLA-DMB/ITGB2/HLA-DPB1/HLA-DRA/HLA-DOA/ITGAL/HLA-DMA/HLA-DPA1/HLA-DQA1/PRF1/HLA-DOB/HLA-B/HLA-DQB1/CD40/HLA-F	17
BP	GO:0032944	regulation of mononuclear cell proliferation	55/428	243/18903	3.94572e-39	7.13997e-37	5.0577e-37	PTPN22/CD86/PTPRC/AIF1/MNDA/LYN/CCR2/HAVCR2/INPP5D/RASSF5/LILRB2/IL2RA/CD38/RAC2/HLA-DMB/IRF1/TNFRSF1B/HLA-DPB1/CD1D/PTPN6/IKZF3/SYK/VCAM1/BTK/CORO1A/CD6/LST1/LILRB1/TNFRSF9/CD300A/CD74/PDCD1LG2/CCL5/HLA-DPA1/TLR4/LILRB4/TNFSF13B/CD3E/IL12RB1/TYROBP/FCRL3/CARD11/EBI3/CD40/VSIG4/LGALS9/IL4I1/CD209/ZAP70/SPN/IL18/SLAMF1/CCL19/IL1B/PLA2G2D	55				hsa04612	Antigen processing and presentation	19/277	78/8464	3.88291e-12	4.25332e-11	3.16903e-11	CTSS/HLA-DMB/HLA-DPB1/HLA-DRA/HLA-DOA/HLA-DMA/CD8A/CD74/HLA-DPA1/HLA-DQA1/IFNG/CIITA/CD4/HLA-DOB/HLA-B/HLA-DQB1/CD8B/TAP1/HLA-F	19
BP	GO:0045785	positive regulation of cell adhesion	72/428	484/18903	3.67463e-38	6.3603e-36	4.50541e-36	PTPN22/CD86/APBB1IP/PTPRC/AIF1/IL7R/LYN/ALOX5/CCR2/HAVCR2/DOCK8/VAV1/LILRB2/IL2RA/HLA-DMB/ITGB2/HLA-DPB1/CXCL13/HLA-DRA/HLA-DOA/CD1D/PTPN6/SYK/ICOS/HLA-DMA/VCAM1/CORO1A/CD6/LILRB1/RASGRP1/SPOCK2/CD74/PDCD1LG2/CCL5/HLA-DPA1/HLA-DQA1/SOCS1/IFNG/LILRB4/TNFSF13B/SIRPG/CD3E/LCK/IL2RG/PTAFR/MAP3K8/CD4/IL12RB1/CCL2/HLA-DOB/CARD11/NRP1/EBI3/CD5/HLA-DQB1/CCR7/CXCL12/LGALS9/ADAM19/IL4I1/ABI3BP/CD209/PDPN/Z…	72				hsa05152	Tuberculosis	28/277	180/8464	4.02577e-12	4.25332e-11	3.16903e-11	IL10RA/CTSS/HLA-DMB/ITGB2/HLA-DPB1/HLA-DRA/HLA-DOA/CLEC7A/SYK/HLA-DMA/CORO1A/CD74/HLA-DPA1/HLA-DQA1/TLR4/IFNG/CIITA/CD14/HLA-DOB/STAT1/HLA-DQB1/ITGAM/FCER1G/CD209/LSP1/IL18/C3/IL1B	28
BP	GO:0002460	adaptive immune response based on somatic recombination of immune receptors built from immunoglobulin superfamily domains	64/428	375/18903	1.40488e-37	2.33035e-35	1.65074e-35	PTPRC/TLR8/IL7R/CCR2/HAVCR2/INPP5D/IL21R/SLAMF6/HLA-DMB/WAS/TNFRSF1B/HLA-DPB1/CXCL13/HLA-DRA/CTSC/HLA-DOA/CD1D/PTPN6/CLEC7A/HLA-DMA/BTK/LILRB1/CD8A/MYO1G/CD74/HLA-DPA1/HLA-DQA1/TLR4/C1QA/LILRB4/C1QC/TNFSF13B/SLA2/PRF1/C1QB/CD4/IL12RB1/C1S/HLA-DOB/HLA-B/EBI3/IL18BP/HLA-DQB1/CD40/C1R/TNFAIP3/IL4I1/FCER1G/SPN/CD19/SERPING1/IL18/IL33/SLAMF1/RSAD2/HLA-F/C3/CCL19/IL1B/HLA-DQB2/C2/CR2/C7/CLU	64				hsa05320	Autoimmune thyroid disease	16/277	53/8464	5.62653e-12	5.69687e-11	4.24458e-11	CD86/HLA-DMB/HLA-DPB1/HLA-DRA/HLA-DOA/HLA-DMA/GZMB/HLA-DPA1/HLA-DQA1/FASLG/PRF1/HLA-DOB/HLA-B/HLA-DQB1/CD40/HLA-F	16
BP	GO:0002697	regulation of immune effector process	64/428	379/18903	2.73206e-37	4.35054e-35	3.08177e-35	PTPN22/CD86/LAPTM5/PTPRC/IL7R/LYN/TLR7/CCR2/HAVCR2/SH2D1A/CD96/VAV1/SLAMF6/KLRB1/CD84/RAC2/HLA-DMB/ITGB2/WAS/TNFRSF1B/HLA-DRA/CD1D/PTPN6/CLEC7A/SYK/BTK/LILRB1/FGL2/RASGRP1/CD300A/CD74/SLAMF8/PLCG2/TLR4/IFNG/LILRB4/NCF1/AXL/PTAFR/IL12RB1/TYROBP/FGR/FCRL3/HLA-B/LAG3/SPI1/ITGAM/FCN1/CD40/VSIG4/LGALS9/IL4I1/SERPING1/IL18/IL33/SLAMF1/RSAD2/HLA-F/VAMP8/C3/CCL19/IL1B/SLC7A5/CR2	64				hsa04064	NF-kappa B signaling pathway	21/277	104/8464	1.36049e-11	1.27154e-10	9.47389e-11	BIRC3/LYN/NFKBIA/SYK/VCAM1/BTK/PLCG2/TLR4/TNFSF13B/LCK/CD14/CARD11/LTB/CD40/CXCL12/TNFAIP3/ZAP70/PLAU/CCL19/IL1B/CCL21	21
BP	GO:0001819	positive regulation of cytokine production	71/428	486/18903	4.28905e-37	6.5672e-35	4.65197e-35	PTPN22/CYBB/CD86/LAPTM5/PTPRC/AIF1/TLR8/MNDA/PTGER4/PIK3CG/TLR7/AIM2/CCR2/HAVCR2/IRF8/CD2/LILRB2/SLAMF6/GBP5/CD84/IRF1/CSF1R/HLA-DPB1/C3AR1/ITK/CLEC7A/SYK/BTK/CD6/LILRB1/RASGRP1/CD74/PLCG2/HLA-DPA1/TLR4/IFNG/CD3E/PTAFR/CD4/IL12RB1/TYROBP/FGR/CD14/CARD11/STAT1/EBI3/PYHIN1/LTB/FCN1/CD40/CCR7/CYP1B1/LGALS9/FCER1G/IFIH1/SPN/IL18/IL33/SULF1/THBS1/SLAMF1/RSAD2/HLA-F/C3/CCL19/IL1B/LUM/SLC7A5/SERPINE1/CL…	71				hsa04660	T cell receptor signaling pathway	21/277	104/8464	1.36049e-11	1.27154e-10	9.47389e-11	PTPRC/CD3G/VAV1/NFKBIA/CD247/ITK/PTPN6/ICOS/CD3D/CD8A/RASGRP1/IFNG/CD3E/LCK/MAP3K8/CD4/CARD11/LCP2/PDCD1/CD8B/ZAP70	21
BP	GO:0032103	positive regulation of response to external stimulus	68/428	464/18903	1.336e-35	1.96986e-33	1.39538e-33	AIF1/TLR8/MNDA/LYN/PTGER4/PIK3CG/TLR7/AIM2/CCR2/HAVCR2/SH2D1A/VAV1/SLAMF6/GBP5/NFKBIA/RAC2/ALOX5AP/CSF1R/HCK/CXCL13/CTSC/C3AR1/CD1D/CLEC7A/SYK/BTK/RASGRP1/CD74/PLCG2/NMI/CCL5/TLR4/NKG7/IFNG/CCR1/TMSB4X/LY86/CMKLR1/CXCL10/TYROBP/CD14/NRP1/LAG3/PYHIN1/SPI1/FCN1/CXCR4/CCR7/CXCL12/LGALS9/PLA2G7/LGALS2/IL18/PLAU/IL33/THBS1/SLAMF1/HLA-F/VAMP8/C3/CCL19/IL1B/RARRES2/SERPINE1/CCL21/MMP12/S100A8/S100A9	68				hsa04650	Natural killer cell mediated cytotoxicity	23/277	132/8464	3.42711e-11	3.0844e-10	2.2981e-10	TNFSF10/SH2D1A/VAV1/LAT2/RAC2/CD48/CD247/ITGB2/ITGAL/PTPN6/SYK/HCST/PLCG2/GZMB/IFNG/FASLG/PRF1/LCK/TYROBP/HLA-B/LCP2/FCER1G/ZAP70	23
BP	GO:0002366	leukocyte activation involved in immune response	54/428	293/18903	1.6312e-33	2.31921e-31	1.64285e-31	CD86/APBB1IP/DOCK2/PTPRC/LYN/PTGER4/PIK3CG/CCR2/HAVCR2/IRF8/LCP1/LAT2/SLAMF6/CD84/RAC2/HLA-DMB/PLCL2/ITGB2/HLA-DRA/DOCK11/ITGAL/PTPN6/SYK/BTK/CORO1A/LILRB1/FGL2/RASGRP1/CD300A/MFNG/CD74/PLCG2/NMI/TLR4/NKG7/IFNG/PTAFR/IL12RB1/TYROBP/FGR/SPI1/ITGAM/CD40/ITM2A/LGALS9/FCER1G/SPN/CD19/IL18/IL33/SLAMF1/HLA-F/VAMP8/CCL19	54				hsa05145	Toxoplasmosis	21/277	112/8464	6.01249e-11	5.21799e-10	3.88778e-10	BIRC3/IL10RA/PIK3CG/ALOX5/NFKBIA/HLA-DMB/HLA-DPB1/HLA-DRA/HLA-DOA/HLA-DMA/HLA-DPA1/HLA-DQA1/SOCS1/TLR4/IFNG/CIITA/HLA-DOB/STAT1/HLA-DQB1/CD40/BIRC7	21
BP	GO:0002263	cell activation involved in immune response	54/428	297/18903	3.37693e-33	4.63571e-31	3.28377e-31	CD86/APBB1IP/DOCK2/PTPRC/LYN/PTGER4/PIK3CG/CCR2/HAVCR2/IRF8/LCP1/LAT2/SLAMF6/CD84/RAC2/HLA-DMB/PLCL2/ITGB2/HLA-DRA/DOCK11/ITGAL/PTPN6/SYK/BTK/CORO1A/LILRB1/FGL2/RASGRP1/CD300A/MFNG/CD74/PLCG2/NMI/TLR4/NKG7/IFNG/PTAFR/IL12RB1/TYROBP/FGR/SPI1/ITGAM/CD40/ITM2A/LGALS9/FCER1G/SPN/CD19/IL18/IL33/SLAMF1/HLA-F/VAMP8/CCL19	54				hsa05164	Influenza A	25/277	171/8464	2.39968e-10	2.01076e-09	1.49816e-09	TNFSF10/TLR7/NFKBIA/HLA-DMB/HLA-DPB1/HLA-DRA/HLA-DOA/HLA-DMA/CCL5/HLA-DPA1/HLA-DQA1/TLR4/IFNG/FASLG/CIITA/CXCL10/CCL2/HLA-DOB/STAT1/HLA-DQB1/IFIH1/IL18/IL33/RSAD2/IL1B	25
BP	GO:0002768	immune response-regulating cell surface receptor signaling pathway	57/428	341/18903	5.61588e-33	7.45227e-31	5.27893e-31	PTPN22/LAPTM5/PTPRC/MNDA/LYN/CD3G/SH2D1A/INPP5D/VAV1/LAT2/LILRB2/LAX1/CD38/CD247/PLCL2/TRAT1/HCK/HLA-DPB1/C3AR1/GBP1/ITK/PTPN6/CLEC7A/SYK/CD3D/BTK/LILRB1/CD8A/MYO1G/CD300A/PLCG2/LILRB4/SLA2/CMKLR1/CD3E/LCK/TYROBP/FGR/FPR1/FCRL3/CARD11/HLA-DQB1/FCN1/CD40/CCR7/LCP2/BANK1/CD8B/LPXN/FCER1G/CD79A/ZAP70/CD19/MS4A1/SKAP1/CR2/CD79B	57				hsa05166	Human T-cell leukemia virus 1 infection	28/277	222/8464	6.47629e-10	5.2458e-09	3.9085e-09	CD3G/IL2RA/NFKBIA/HLA-DMB/ITGB2/IL2RB/HLA-DPB1/HLA-DRA/HLA-DOA/ITGAL/CCND2/HLA-DMA/CD3D/HLA-DPA1/HLA-DQA1/CD3E/LCK/IL2RG/CD4/HLA-DOB/HLA-B/NRP1/HLA-DQB1/SPI1/CD40/ZFP36/HLA-F/CDK2	28
BP	GO:0030217	T cell differentiation	53/428	296/18903	3.05294e-32	3.92057e-30	2.77719e-30	PTPN22/PRDM1/CD86/DOCK2/PTPRC/IL7R/PTGER4/CCR2/CD3G/VAV1/CD2/LILRB2/IL2RA/SLAMF6/IRF1/HLA-DRA/HLA-DOA/ITK/CD1D/IKZF3/SYK/CD3D/BCL11B/CD8A/FGL2/TNFRSF9/RASGRP1/CD74/SOCS1/IFNG/LILRB4/CD3E/LCK/IL2RG/CD4/IL12RB1/GPR18/CARD11/LAG3/SPI1/CCR7/MAFB/LGALS9/IL4I1/FCER1G/TOX/ZAP70/SPN/IL18/RSAD2/CCL19/IL1B/PLA2G2D	53				hsa05310	Asthma	11/277	31/8464	1.79138e-09	1.40421e-08	1.04624e-08	HLA-DMB/HLA-DPB1/HLA-DRA/HLA-DOA/HLA-DMA/HLA-DPA1/HLA-DQA1/HLA-DOB/HLA-DQB1/CD40/FCER1G	11
BP	GO:0050900	leukocyte migration	60/428	398/18903	4.14152e-32	5.15231e-30	3.64972e-30	AIF1/LYN/PTGER4/PIK3CG/ALOX5/CCR2/DOCK8/VAV1/RAC2/CSF1R/ITGB2/HCK/CXCL13/C3AR1/PECAM1/ITGAL/SYK/VCAM1/CORO1A/MYO1G/CD300A/CD74/SLAMF8/CCL5/CXCL9/SELPLG/CCR1/SELL/CMKLR1/CXCL10/LCK/PTAFR/CCL2/CXCR3/GPR18/ITGB7/SPI1/CCL8/CXCR4/CCR7/CXCL12/LGALS9/PLA2G7/CXCL11/FCER1G/ZAP70/SPN/ITGA4/MMP9/IL33/THBS1/SLAMF1/DUSP1/CCL19/IL1B/RARRES2/SERPINE1/CCL21/S100A8/S100A9	60				hsa04380	Osteoclast differentiation	20/277	128/8464	4.99053e-09	3.78968e-08	2.82359e-08	LILRB2/NFKBIA/CSF1R/NCF4/SYK/BTK/LILRB1/PLCG2/SOCS1/IFNG/LILRB4/NCF1/SIRPG/LCK/NCF2/TYROBP/STAT1/SPI1/LCP2/IL1B	20
BP	GO:0002429	immune response-activating cell surface receptor signaling pathway	54/428	312/18903	4.66228e-32	5.45898e-30	3.86695e-30	PTPN22/LAPTM5/PTPRC/MNDA/LYN/CD3G/SH2D1A/INPP5D/VAV1/LAT2/LAX1/CD38/CD247/PLCL2/TRAT1/HCK/HLA-DPB1/C3AR1/GBP1/ITK/PTPN6/CLEC7A/SYK/CD3D/BTK/CD8A/MYO1G/CD300A/PLCG2/LILRB4/SLA2/CMKLR1/CD3E/LCK/TYROBP/FGR/FPR1/FCRL3/CARD11/HLA-DQB1/FCN1/CCR7/LCP2/BANK1/CD8B/LPXN/FCER1G/CD79A/ZAP70/CD19/MS4A1/SKAP1/CR2/CD79B	54				hsa05322	Systemic lupus erythematosus	20/277	137/8464	1.65954e-08	1.22202e-07	9.10496e-08	CD86/HLA-DMB/HLA-DPB1/HLA-DRA/HLA-DOA/HLA-DMA/HLA-DPA1/HLA-DQA1/IFNG/C1QA/C1QC/C1QB/C1S/HLA-DOB/HLA-DQB1/CD40/C1R/C3/C2/C7	20
BP	GO:0002757	immune response-activating signal transduction	54/428	312/18903	4.66228e-32	5.45898e-30	3.86695e-30	PTPN22/LAPTM5/PTPRC/MNDA/LYN/CD3G/SH2D1A/INPP5D/VAV1/LAT2/LAX1/CD38/CD247/PLCL2/TRAT1/HCK/HLA-DPB1/C3AR1/GBP1/ITK/PTPN6/CLEC7A/SYK/CD3D/BTK/CD8A/MYO1G/CD300A/PLCG2/LILRB4/SLA2/CMKLR1/CD3E/LCK/TYROBP/FGR/FPR1/FCRL3/CARD11/HLA-DQB1/FCN1/CCR7/LCP2/BANK1/CD8B/LPXN/FCER1G/CD79A/ZAP70/CD19/MS4A1/SKAP1/CR2/CD79B	54				hsa05133	Pertussis	15/277	76/8464	1.71229e-08	1.22379e-07	9.11809e-08	IRF8/IRF1/ITGB2/TLR4/C1QA/C1QC/C1QB/C1S/CD14/ITGAM/C1R/SERPING1/C3/IL1B/C2	15
BP	GO:0002695	negative regulation of leukocyte activation	44/428	198/18903	4.75244e-31	5.40556e-29	3.82911e-29	SAMSN1/PTPN22/CD86/LAPTM5/PTPRC/MNDA/LYN/CCR2/HAVCR2/INPP5D/RASSF5/LILRB2/IL2RA/LAX1/CD84/IRF1/PTPN6/BTK/LST1/LILRB1/TBC1D10C/FGL2/CD300A/CD74/PDCD1LG2/SOCS1/LILRB4/CD300LF/AXL/ID2/TNFAIP8L2/TYROBP/FGR/LAG3/SPI1/VSIG4/BANK1/LGALS9/TNFAIP3/IL4I1/CST7/SPN/HLA-F/PLA2G2D	44				hsa04670	Leukocyte transendothelial migration	18/277	114/8464	2.53157e-08	1.75764e-07	1.30957e-07	CYBB/VAV1/RASSF5/RAC2/ITGB2/NCF4/PECAM1/ITGAL/ITK/VCAM1/PLCG2/NCF1/NCF2/ITGAM/CXCR4/CXCL12/ITGA4/MMP9	18
BP	GO:0042098	T cell proliferation	45/428	212/18903	8.16932e-31	9.0339e-29	6.3993e-29	PTPN22/CD86/DOCK2/PTPRC/AIF1/PIK3CG/CCR2/HAVCR2/DOCK8/LILRB2/IL2RA/RAC2/HLA-DMB/IRF1/TNFRSF1B/HLA-DPB1/CD1D/PTPN6/SYK/VCAM1/CORO1A/CD6/LILRB1/TNFRSF9/RASGRP1/PDCD1LG2/CCL5/HLA-DPA1/LILRB4/TNFSF13B/CD3E/IL12RB1/CARD11/EBI3/VSIG4/LGALS9/IL4I1/CD209/ZAP70/SPN/IL18/SLAMF1/CCL19/IL1B/PLA2G2D	45				hsa05144	Malaria	12/277	50/8464	4.75922e-08	3.21248e-07	2.39353e-07	KLRB1/ITGB2/PECAM1/ITGAL/VCAM1/TLR4/IFNG/CCL2/CD40/IL18/THBS1/IL1B	12
BP	GO:0002699	positive regulation of immune effector process	48/428	261/18903	8.3483e-30	8.98232e-28	6.36276e-28	PTPN22/CD86/LAPTM5/PTPRC/LYN/TLR7/CCR2/SH2D1A/VAV1/SLAMF6/CD84/RAC2/HLA-DMB/ITGB2/HLA-DRA/CD1D/PTPN6/CLEC7A/SYK/BTK/LILRB1/RASGRP1/CD300A/CD74/PLCG2/TLR4/IFNG/PTAFR/IL12RB1/TYROBP/FGR/HLA-B/LAG3/SPI1/ITGAM/FCN1/CD40/LGALS9/IL18/IL33/SLAMF1/RSAD2/HLA-F/VAMP8/C3/CCL19/IL1B/SLC7A5	48				hsa05142	Chagas disease	16/277	102/8464	1.69395e-07	1.11251e-06	8.28902e-07	CD3G/NFKBIA/CD247/CD3D/CCL5/TLR4/IFNG/C1QA/C1QC/FASLG/CD3E/C1QB/CCL2/C3/IL1B/SERPINE1	16
BP	GO:0070665	positive regulation of leukocyte proliferation	40/428	167/18903	1.1564e-29	1.21148e-27	8.58168e-28	PTPN22/CD86/PTPRC/AIF1/LYN/CCR2/HAVCR2/LILRB2/IL2RA/CD38/RAC2/HLA-DMB/CSF1R/HLA-DPB1/CD1D/SYK/VCAM1/BTK/CORO1A/CD6/CD74/PDCD1LG2/CCL5/HLA-DPA1/TLR4/TNFSF13B/CD3E/IL12RB1/FCRL3/CARD11/EBI3/CD40/LGALS9/CD209/ZAP70/IL18/CSF2RA/SLAMF1/CCL19/IL1B	40				hsa05171	Coronavirus disease - COVID-19	24/277	232/8464	5.20933e-07	3.33123e-06	2.48201e-06	CYBB/TLR8/TLR7/NFKBIA/C3AR1/SYK/CFB/PLCG2/TLR4/C1QA/C1QC/CXCL10/C1QB/CCL2/C1S/NRP1/STAT1/C1R/IFIH1/C3/IL1B/C2/F13A1/C7	24
BP	GO:0019221	cytokine-mediated signaling pathway	63/428	496/18903	2.46236e-29	2.46826e-27	1.74843e-27	LAPTM5/PTPRC/BIRC3/IL10RA/STAT4/IL7R/LYN/AIM2/CCR2/LILRB2/IL2RA/IL21R/NFKBIA/IRF1/CSF1R/IL2RB/TNFRSF1B/HCK/CXCL13/CXCR6/PTPN6/SYK/LILRB1/CD74/NMI/CCL5/SOCS1/CXCL9/IFNG/LILRB4/TNFSF13B/CD300LF/CCR1/AXL/TMSB4X/CMKLR1/CXCL10/IL2RG/CD4/IL12RB1/CCL2/TNFRSF17/CXCR3/PARP14/STAT1/EBI3/SPI1/CCL8/CXCR4/CCR7/CXCL12/TNFAIP3/CXCL11/FCER1G/IL18/IL33/CSF2RA/IFITM1/CCL19/IL1B/BIRC7/CCL21/MMP12	63				hsa05162	Measles	18/277	139/8464	5.60485e-07	3.49225e-06	2.60198e-06	TLR7/CD3G/IL2RA/NFKBIA/IL2RB/CCND2/CD3D/TLR4/FASLG/CD3E/IL2RG/STAT1/TNFAIP3/CD209/IFIH1/SLAMF1/IL1B/CDK2	18
BP	GO:0002703	regulation of leukocyte mediated immunity	46/428	241/18903	2.48004e-29	2.46826e-27	1.74843e-27	PTPRC/IL7R/LYN/CCR2/HAVCR2/SH2D1A/CD96/VAV1/SLAMF6/KLRB1/CD84/RAC2/ITGB2/WAS/TNFRSF1B/HLA-DRA/CD1D/PTPN6/CLEC7A/SYK/BTK/LILRB1/RASGRP1/CD300A/PLCG2/TLR4/LILRB4/PTAFR/IL12RB1/TYROBP/FGR/HLA-B/LAG3/SPI1/ITGAM/CD40/LGALS9/IL4I1/IL18/SLAMF1/RSAD2/HLA-F/VAMP8/C3/IL1B/CR2	46				hsa05235	PD-L1 expression and PD-1 checkpoint pathway in cancer	14/277	89/8464	9.81839e-07	5.96467e-06	4.44411e-06	CD3G/NFKBIA/CD247/PTPN6/CD3D/RASGRP1/TLR4/IFNG/CD3E/LCK/CD4/STAT1/PDCD1/ZAP70	14
BP	GO:0042129	regulation of T cell proliferation	41/428	182/18903	3.0635e-29	2.97458e-27	2.10709e-27	PTPN22/CD86/PTPRC/AIF1/CCR2/HAVCR2/LILRB2/IL2RA/RAC2/HLA-DMB/IRF1/TNFRSF1B/HLA-DPB1/CD1D/PTPN6/SYK/VCAM1/CORO1A/CD6/LILRB1/TNFRSF9/PDCD1LG2/CCL5/HLA-DPA1/LILRB4/TNFSF13B/CD3E/IL12RB1/CARD11/EBI3/VSIG4/LGALS9/IL4I1/CD209/ZAP70/SPN/IL18/SLAMF1/CCL19/IL1B/PLA2G2D	41				hsa04620	Toll-like receptor signaling pathway	14/277	104/8464	6.5843e-06	3.9024e-05	2.90757e-05	CD86/TLR8/TLR7/NFKBIA/CCL5/TLR4/CXCL9/CXCL10/MAP3K8/CD14/STAT1/CD40/CXCL11/IL1B	14
BP	GO:0050866	negative regulation of cell activation	44/428	221/18903	6.70221e-29	6.35274e-27	4.50006e-27	SAMSN1/PTPN22/CD86/LAPTM5/PTPRC/MNDA/LYN/CCR2/HAVCR2/INPP5D/RASSF5/LILRB2/IL2RA/LAX1/CD84/IRF1/PTPN6/BTK/LST1/LILRB1/TBC1D10C/FGL2/CD300A/CD74/PDCD1LG2/SOCS1/LILRB4/CD300LF/AXL/ID2/TNFAIP8L2/TYROBP/FGR/LAG3/SPI1/VSIG4/BANK1/LGALS9/TNFAIP3/IL4I1/CST7/SPN/HLA-F/PLA2G2D	44				hsa04664	Fc epsilon RI signaling pathway	11/277	68/8464	1.1036e-05	6.38513e-05	4.75739e-05	LYN/ALOX5/INPP5D/VAV1/RAC2/ALOX5AP/SYK/BTK/PLCG2/LCP2/FCER1G	11
BP	GO:0051250	negative regulation of lymphocyte activation	38/428	166/18903	1.92111e-27	1.77859e-25	1.25989e-25	SAMSN1/PTPN22/CD86/LAPTM5/MNDA/LYN/HAVCR2/INPP5D/RASSF5/LILRB2/IL2RA/LAX1/IRF1/PTPN6/BTK/LST1/LILRB1/TBC1D10C/FGL2/CD300A/CD74/PDCD1LG2/SOCS1/LILRB4/AXL/ID2/TNFAIP8L2/TYROBP/FGR/LAG3/VSIG4/BANK1/LGALS9/TNFAIP3/IL4I1/SPN/HLA-F/PLA2G2D	38				hsa04621	NOD-like receptor signaling pathway	18/277	186/8464	3.5781e-05	0.000202204	0.000150657	CYBB/BIRC3/AIM2/GBP5/NFKBIA/GBP1/PSTPIP1/GBP2/CCL5/GBP4/TLR4/ANTXR2/CCL2/STAT1/TNFAIP3/IL18/GBP3/IL1B	18
BP	GO:0050671	positive regulation of lymphocyte proliferation	36/428	146/18903	2.84878e-27	2.5775e-25	1.82581e-25	PTPN22/CD86/PTPRC/AIF1/CCR2/HAVCR2/LILRB2/IL2RA/CD38/HLA-DMB/HLA-DPB1/CD1D/SYK/VCAM1/BTK/CORO1A/CD6/CD74/PDCD1LG2/CCL5/HLA-DPA1/TLR4/TNFSF13B/CD3E/IL12RB1/FCRL3/CARD11/EBI3/CD40/LGALS9/CD209/ZAP70/IL18/SLAMF1/CCL19/IL1B	36				hsa05135	Yersinia infection	15/277	137/8464	3.88789e-05	0.000214718	0.00015998	VAV1/NFKBIA/RAC2/WAS/CD8A/TLR4/LCK/CD4/CCL2/LCP2/CD8B/ZAP70/IL18/ITGA4/IL1B	15
BP	GO:0032946	positive regulation of mononuclear cell proliferation	36/428	149/18903	6.18144e-27	5.46851e-25	3.8737e-25	PTPN22/CD86/PTPRC/AIF1/CCR2/HAVCR2/LILRB2/IL2RA/CD38/HLA-DMB/HLA-DPB1/CD1D/SYK/VCAM1/BTK/CORO1A/CD6/CD74/PDCD1LG2/CCL5/HLA-DPA1/TLR4/TNFSF13B/CD3E/IL12RB1/FCRL3/CARD11/EBI3/CD40/LGALS9/CD209/ZAP70/IL18/SLAMF1/CCL19/IL1B	36				hsa05417	Lipid and atherosclerosis	19/277	215/8464	7.60467e-05	0.000410652	0.000305966	CYBB/TNFSF10/LYN/VAV1/NFKBIA/NCF4/VCAM1/CCL5/TLR4/NCF1/FASLG/NCF2/CCL2/CD14/CD40/IL18/MMP9/IL1B/OLR1	19
BP	GO:0046631	alpha-beta T cell activation	38/428	174/18903	1.22681e-26	1.06172e-24	7.52088e-25	PTPN22/PRDM1/CD86/CLEC4A/DOCK2/PTPRC/PTGER4/CCR2/CD3G/IL2RA/SLAMF6/IRF1/CD247/HLA-DRA/ITK/SYK/CD3D/BCL11B/LILRB1/CD300A/SOCS1/NKG7/IFNG/LILRB4/CD3E/IL2RG/IL12RB1/GPR18/CARD11/EBI3/LGALS9/TOX/ZAP70/SPN/IL18/RSAD2/CCL19/PLA2G2D	38				hsa04613	Neutrophil extracellular trap formation	17/277	191/8464	0.000166612	0.000880144	0.000655771	CYBB/TLR8/TLR7/RAC2/ITGB2/NCF4/ITGAL/CLEC7A/SYK/PLCG2/TLR4/SELPLG/NCF1/NCF2/FPR1/ITGAM/C3	17
BP	GO:0002274	myeloid leukocyte activation	43/428	237/18903	1.58016e-26	1.33843e-24	9.48095e-25	DOCK2/PTPRC/AIF1/LYN/PIK3CG/CCR2/HAVCR2/CD2/LAT2/CD84/RAC2/ITGB2/CTSC/PTPN6/SYK/BTK/RASGRP1/CD300A/CD74/PLCG2/NMI/CCL5/TLR4/IFNG/C1QA/LILRB4/CD300LF/PTAFR/TYROBP/FGR/SPI1/ITGAM/LCP2/VSIG4/LGALS9/FCER1G/CST7/IL18/IL33/THBS1/SLAMF1/VAMP8/CLU	43				hsa05202	Transcriptional misregulation in cancer	17/277	193/8464	0.000188997	0.000977156	0.000728052	CD86/BIRC3/FLI1/CSF1R/IL2RB/CCND2/BCL11B/LMO2/GZMB/ID2/CD14/ITGB7/SPI1/ITGAM/CD40/MMP9/PLAU	17
BP	GO:1902105	regulation of leukocyte differentiation	48/428	317/18903	7.19815e-26	5.96997e-24	4.22892e-24	PRDM1/EVI2B/CD86/PTPRC/IL7R/LYN/HCLS1/CCR2/INPP5D/CD2/LILRB2/IL2RA/IRF1/HLA-DRA/HLA-DOA/PTPN6/IKZF3/SYK/BTK/LILRB1/FGL2/RASGRP1/CD74/SLAMF8/SOCS1/TLR4/IFNG/LILRB4/C1QC/CCR1/AXL/ID2/IL2RG/CD4/IL12RB1/TYROBP/FCRL3/CARD11/HLA-B/LAG3/TMEM176B/MAFB/LGALS9/IL4I1/TOX/ZAP70/IL18/CCL19	48				hsa04668	TNF signaling pathway	12/277	114/8464	0.000334866	0.00169526	0.00126309	BIRC3/NFKBIA/IRF1/TNFRSF1B/VCAM1/CCL5/CXCL10/MAP3K8/CCL2/TNFAIP3/MMP9/IL1B	12
BP	GO:0045088	regulation of innate immune response	42/428	240/18903	2.78106e-25	2.25947e-23	1.60053e-23	PTPN22/BIRC3/TLR8/MNDA/LYN/AIM2/HAVCR2/SH2D1A/CD96/VAV1/SLAMF6/GBP5/KLRB1/IRF1/HCK/CD1D/PTPN6/CLEC7A/SYK/LILRB1/RASGRP1/SLAMF8/PLCG2/NMI/CCL5/SOCS1/TLR4/NCF1/TYROBP/FGR/HLA-B/PARP14/LAG3/PYHIN1/SPI1/FCN1/VSIG4/LGALS9/TNFAIP3/SERPING1/HLA-F/MMP12	42				hsa05134	Legionellosis	8/277	57/8464	0.000487933	0.00241975	0.00180289	NFKBIA/ITGB2/TLR4/CD14/ITGAM/IL18/C3/IL1B	8
BP	GO:0002831	regulation of response to biotic stimulus	50/428	361/18903	4.22915e-25	3.36725e-23	2.38524e-23	PTPN22/BIRC3/TLR8/MNDA/LYN/AIM2/HAVCR2/SH2D1A/CD96/VAV1/SLAMF6/GBP5/KLRB1/IRF1/HCK/CD1D/PTPN6/CLEC7A/SYK/LILRB1/FGL2/RASGRP1/SLAMF8/PLCG2/NMI/CCL5/SOCS1/TLR4/NCF1/LY86/APOBEC3G/IL12RB1/TYROBP/FGR/CD14/HLA-B/PARP14/STAT1/LAG3/PYHIN1/SPI1/FCN1/VSIG4/LGALS9/TNFAIP3/IL4I1/SERPING1/HLA-F/IL1B/MMP12	50				hsa04630	JAK-STAT signaling pathway	14/277	166/8464	0.00106275	0.00516498	0.00384829	IL10RA/STAT4/IL7R/IL2RA/IL21R/IL2RB/CCND2/PTPN6/SOCS1/IFNG/IL2RG/IL12RB1/STAT1/CSF2RA	14
BP	GO:0042102	positive regulation of T cell proliferation	30/428	106/18903	7.66273e-25	5.98144e-23	4.23704e-23	PTPN22/CD86/PTPRC/AIF1/CCR2/HAVCR2/LILRB2/IL2RA/HLA-DMB/HLA-DPB1/CD1D/SYK/VCAM1/CORO1A/CD6/PDCD1LG2/CCL5/HLA-DPA1/TNFSF13B/CD3E/IL12RB1/CARD11/EBI3/LGALS9/CD209/ZAP70/IL18/SLAMF1/CCL19/IL1B	30				hsa05143	African trypanosomiasis	6/277	37/8464	0.00115066	0.00548255	0.0040849	VCAM1/IFNG/FASLG/APOL1/IL18/IL1B	6
BP	GO:0031349	positive regulation of defense response	46/428	307/18903	1.26801e-24	9.70757e-23	6.8765e-23	TLR8/MNDA/LYN/PTGER4/PIK3CG/TLR7/AIM2/CCR2/HAVCR2/SH2D1A/VAV1/SLAMF6/GBP5/NFKBIA/ALOX5AP/HCK/CTSC/CD1D/CLEC7A/SYK/BTK/RASGRP1/PLCG2/NMI/CCL5/TLR4/NKG7/IFNG/TYROBP/LAG3/PYHIN1/SPI1/FCN1/CCR7/PLA2G7/LGALS2/IL18/IL33/HLA-F/VAMP8/C3/IL1B/SERPINE1/MMP12/S100A8/S100A9	46				hsa04666	Fc gamma R-mediated phagocytosis	10/277	97/8464	0.00122236	0.00571219	0.004256	PTPRC/LYN/INPP5D/VAV1/RAC2/WAS/HCK/SYK/PLCG2/NCF1	10
BP	GO:0050851	antigen receptor-mediated signaling pathway	42/428	252/18903	2.05037e-24	1.5401e-22	1.09095e-22	PTPN22/LAPTM5/PTPRC/MNDA/LYN/CD3G/SH2D1A/INPP5D/LAT2/LAX1/CD38/CD247/PLCL2/TRAT1/HLA-DPB1/GBP1/ITK/PTPN6/SYK/CD3D/BTK/CD8A/CD300A/PLCG2/LILRB4/SLA2/CD3E/LCK/FCRL3/CARD11/HLA-DQB1/CCR7/LCP2/BANK1/CD8B/LPXN/CD79A/ZAP70/CD19/MS4A1/SKAP1/CD79B	42				hsa05170	Human immunodeficiency virus 1 infection	16/277	212/8464	0.00156671	0.00718323	0.00535203	CD3G/NFKBIA/RAC2/CD247/TNFRSF1B/CD3D/PLCG2/TLR4/FASLG/APOBEC3G/CD3E/CD4/HLA-B/CXCR4/TAP1/HLA-F	16
BP	GO:0030595	leukocyte chemotaxis	41/428	240/18903	2.78146e-24	2.05055e-22	1.45254e-22	AIF1/LYN/PIK3CG/ALOX5/CCR2/VAV1/RAC2/CSF1R/ITGB2/CXCL13/C3AR1/SYK/CORO1A/CD74/SLAMF8/CCL5/CXCL9/CCR1/CMKLR1/CXCL10/CCL2/GPR18/SPI1/CCL8/CXCR4/CCR7/CXCL12/LGALS9/PLA2G7/CXCL11/FCER1G/THBS1/SLAMF1/DUSP1/CCL19/IL1B/RARRES2/SERPINE1/CCL21/S100A8/S100A9	41				hsa04625	C-type lectin receptor signaling pathway	10/277	104/8464	0.0020765	0.00934427	0.00696216	NFKBIA/IRF1/CLEC7A/SYK/PLCG2/STAT1/FCER1G/CD209/LSP1/IL1B	10
BP	GO:1903706	regulation of hemopoiesis	52/428	413/18903	4.22517e-24	3.05826e-22	2.16636e-22	PRDM1/EVI2B/CD86/PTPRC/IL7R/LYN/HCLS1/CCR2/INPP5D/CD2/LILRB2/IL2RA/NFKBIA/IRF1/HLA-DRA/HLA-DOA/PTPN6/IKZF3/SYK/BTK/LILRB1/FGL2/RASGRP1/CD74/SLAMF8/SOCS1/TLR4/IFNG/LILRB4/C1QC/CCR1/AXL/ID2/IL2RG/CD4/IL12RB1/TYROBP/FCRL3/CARD11/HLA-B/STAT1/LAG3/TMEM176B/SPI1/MAFB/LGALS9/IL4I1/TOX/ZFP36/ZAP70/IL18/CCL19	52				hsa04936	Alcoholic liver disease	12/277	142/8464	0.00234502	0.0103607	0.00771951	NFKBIA/C3AR1/TLR4/C1QA/C1QC/FASLG/C1QB/CD14/C3/ALDH2/IL1B/C2	12
BP	GO:0060326	cell chemotaxis	46/428	319/18903	6.67822e-24	4.7475e-22	3.36296e-22	AIF1/LYN/PIK3CG/ALOX5/CCR2/VAV1/RAC2/CSF1R/ITGB2/CXCL13/CXCR6/C3AR1/SYK/VCAM1/CORO1A/CD74/SLAMF8/CCL5/CXCL9/CCR1/TMSB4X/CMKLR1/CXCL10/CCL2/CXCR3/GPR18/NRP1/SPI1/CCL8/CXCR4/CCR7/CXCL12/LGALS9/PLA2G7/CXCL11/FCER1G/THBS1/SLAMF1/DUSP1/CCL19/IL1B/RARRES2/SERPINE1/CCL21/S100A8/S100A9	46				hsa04657	IL-17 signaling pathway	9/277	94/8464	0.00353199	0.0153263	0.0114192	NFKBIA/IFNG/CXCL10/CCL2/TNFAIP3/MMP9/IL1B/S100A8/S100A9	9
BP	GO:0071674	mononuclear cell migration	38/428	206/18903	8.04596e-24	5.61947e-22	3.98063e-22	AIF1/LYN/PIK3CG/ALOX5/CCR2/DOCK8/CSF1R/CXCL13/C3AR1/PECAM1/ITGAL/CORO1A/MYO1G/SLAMF8/CCL5/CCR1/CMKLR1/CXCL10/CCL2/ITGB7/SPI1/CCL8/CXCR4/CCR7/CXCL12/LGALS9/PLA2G7/CXCL11/ZAP70/SPN/ITGA4/THBS1/SLAMF1/DUSP1/CCL19/RARRES2/SERPINE1/CCL21	38				hsa04611	Platelet activation	10/277	124/8464	0.00734249	0.0313022	0.0233224	APBB1IP/LYN/PIK3CG/SYK/BTK/RASGRP1/PLCG2/LCP2/FCER1G/VAMP8	10
BP	GO:0032609	interferon-gamma production	30/428	119/18903	3.2535e-23	2.19529e-21	1.55506e-21	PTPN22/LAPTM5/TLR8/TLR7/CCR2/HAVCR2/IRF8/CD96/CD2/SLAMF6/HLA-DPB1/CLEC7A/LILRB1/RASGRP1/PDCD1LG2/HLA-DPA1/TLR4/LILRB4/AXL/CD3E/IL12RB1/CD14/EBI3/CCR7/LGALS9/IL18/IL33/SLAMF1/IL1B/SLC7A5	30				hsa04623	Cytosolic DNA-sensing pathway	7/277	75/8464	0.0110892	0.0458908	0.034192	AIM2/NFKBIA/CCL5/CXCL10/IL18/IL33/IL1B	7
BP	GO:0032649	regulation of interferon-gamma production	30/428	119/18903	3.2535e-23	2.19529e-21	1.55506e-21	PTPN22/LAPTM5/TLR8/TLR7/CCR2/HAVCR2/IRF8/CD96/CD2/SLAMF6/HLA-DPB1/CLEC7A/LILRB1/RASGRP1/PDCD1LG2/HLA-DPA1/TLR4/LILRB4/AXL/CD3E/IL12RB1/CD14/EBI3/CCR7/LGALS9/IL18/IL33/SLAMF1/IL1B/SLC7A5	30				hsa05167	Kaposi sarcoma-associated herpesvirus infection	13/277	194/8464	0.0111422	0.0458908	0.034192	CD86/LYN/PIK3CG/NFKBIA/HCK/SYK/PLCG2/CCR1/HLA-B/STAT1/ZFP36/HLA-F/C3	13
BP	GO:0042113	B cell activation	47/428	350/18903	4.71644e-23	3.12935e-21	2.21672e-21	SAMSN1/CD86/LAPTM5/PTPRC/MNDA/IL7R/LYN/IRF8/INPP5D/LAT2/LAX1/CD38/PLCL2/DOCK11/PTPN6/IKZF3/SYK/VCAM1/BTK/TBC1D10C/RASGRP1/CD300A/MFNG/CD74/SLAMF8/PLCG2/TLR4/TNFSF13B/ID2/IL2RG/TYROBP/FCRL3/CARD11/SPI1/CD40/ITM2A/BANK1/TNFAIP3/IL4I1/CD79A/ZAP70/CD19/MS4A1/ITGA4/CR2/FZD9/CD79B	47				hsa04217	Necroptosis	11/277	159/8464	0.0151372	0.0613055	0.045677	CYBB/TNFSF10/BIRC3/STAT4/TLR4/IFNG/FASLG/STAT1/TNFAIP3/IL33/IL1B	11
BP	GO:0002275	myeloid cell activation involved in immune response	27/428	96/18903	2.14936e-22	1.39431e-20	9.87681e-21	DOCK2/LYN/PIK3CG/CCR2/HAVCR2/LAT2/CD84/RAC2/ITGB2/PTPN6/SYK/BTK/RASGRP1/CD300A/PLCG2/NMI/IFNG/PTAFR/TYROBP/FGR/SPI1/ITGAM/LGALS9/FCER1G/IL33/SLAMF1/VAMP8	27				hsa05418	Fluid shear stress and atherosclerosis	10/277	139/8464	0.0156702	0.0617481	0.0460068	RAC2/PECAM1/VCAM1/IFNG/NCF1/NCF2/CCL2/MMP9/DUSP1/IL1B	10
BP	GO:0006909	phagocytosis	44/428	314/18903	2.18451e-22	1.39431e-20	9.87681e-21	DOCK2/PTPRC/AIF1/LYN/ARHGAP25/IRF8/VAV1/RAC2/ITGB2/IL2RB/HCK/NCF4/PECAM1/ITGAL/CLEC7A/SYK/BTK/CORO1A/RAB31/MYO1G/CD300A/PLCG2/TIMD4/TLR4/IFNG/CD300LF/AXL/SIRPG/IL2RG/NCF2/TYROBP/CCL2/FGR/CD14/ITGAM/FCN1/MSR1/FCER1G/MARCO/THBS1/SLAMF1/C3/IL1B/C2	44				hsa05163	Human cytomegalovirus infection	14/277	225/8464	0.0157546	0.0617481	0.0460068	IL10RA/PTGER4/NFKBIA/RAC2/CCL5/CCR1/FASLG/CCL2/HLA-B/CXCR4/CXCL12/TAP1/HLA-F/IL1B	14
BP	GO:0050727	regulation of inflammatory response	50/428	414/18903	2.20652e-22	1.39431e-20	9.87681e-21	PTPRC/BIRC3/LYN/PTGER4/PIK3CG/ALOX5/TLR7/AIM2/CCR2/IL2RA/NFKBIA/AOAH/ALOX5AP/TNFRSF1B/SIGLEC10/HCK/PIK3AP1/CTSC/SYK/BTK/SLAMF8/PLCG2/NMI/CCL5/TLR4/NKG7/IFNG/NCF1/TMSB4X/TNFAIP8L2/AKNA/FGR/CCR7/PLA2G7/LGALS2/TNFAIP3/ZFP36/CST7/IL18/MMP9/IL33/VAMP8/C3/NT5E/IL1B/SERPINE1/PLA2G2D/TNC/S100A8/S100A9	50
BP	GO:0097529	myeloid leukocyte migration	39/428	242/18903	3.45335e-22	2.14809e-20	1.52163e-20	AIF1/LYN/PTGER4/PIK3CG/CCR2/VAV1/RAC2/CSF1R/ITGB2/CXCL13/C3AR1/PECAM1/SYK/CD300A/CD74/SLAMF8/CCL5/CXCL9/CCR1/CMKLR1/CXCL10/CCL2/SPI1/CCL8/CCR7/CXCL12/PLA2G7/CXCL11/FCER1G/THBS1/SLAMF1/DUSP1/CCL19/IL1B/RARRES2/SERPINE1/CCL21/S100A8/S100A9	39
BP	GO:0071706	tumor necrosis factor superfamily cytokine production	35/428	189/18903	4.42603e-22	2.6697e-20	1.89112e-20	PTPN22/CYBB/CD86/CLEC4A/PTPRC/CCR2/HAVCR2/CD2/CD84/PTPN6/CLEC7A/SYK/BTK/LILRB1/RASGRP1/PLCG2/TLR4/IFNG/LILRB4/AXL/PTAFR/TYROBP/CD14/GPR18/LGALS9/TNFAIP3/ZFP36/IFIH1/SPN/IL33/THBS1/SLAMF1/CCL19/CLU/ERRFI1	35
BP	GO:1903555	regulation of tumor necrosis factor superfamily cytokine production	35/428	189/18903	4.42603e-22	2.6697e-20	1.89112e-20	PTPN22/CYBB/CD86/CLEC4A/PTPRC/CCR2/HAVCR2/CD2/CD84/PTPN6/CLEC7A/SYK/BTK/LILRB1/RASGRP1/PLCG2/TLR4/IFNG/LILRB4/AXL/PTAFR/TYROBP/CD14/GPR18/LGALS9/TNFAIP3/ZFP36/IFIH1/SPN/IL33/THBS1/SLAMF1/CCL19/CLU/ERRFI1	35
BP	GO:0045619	regulation of lymphocyte differentiation	36/428	210/18903	1.70494e-21	1.01304e-19	7.17604e-20	PRDM1/CD86/PTPRC/IL7R/CCR2/INPP5D/CD2/LILRB2/IL2RA/IRF1/HLA-DRA/HLA-DOA/PTPN6/IKZF3/SYK/BTK/FGL2/RASGRP1/CD74/SLAMF8/SOCS1/IFNG/LILRB4/AXL/ID2/IL2RG/IL12RB1/FCRL3/CARD11/LAG3/LGALS9/IL4I1/TOX/ZAP70/IL18/CCL19	36
BP	GO:0032640	tumor necrosis factor production	34/428	184/18903	1.89583e-21	1.09381e-19	7.74816e-20	PTPN22/CYBB/CLEC4A/PTPRC/CCR2/HAVCR2/CD2/CD84/PTPN6/CLEC7A/SYK/BTK/LILRB1/RASGRP1/PLCG2/TLR4/IFNG/LILRB4/AXL/PTAFR/TYROBP/CD14/GPR18/LGALS9/TNFAIP3/ZFP36/IFIH1/SPN/IL33/THBS1/SLAMF1/CCL19/CLU/ERRFI1	34
BP	GO:0032680	regulation of tumor necrosis factor production	34/428	184/18903	1.89583e-21	1.09381e-19	7.74816e-20	PTPN22/CYBB/CLEC4A/PTPRC/CCR2/HAVCR2/CD2/CD84/PTPN6/CLEC7A/SYK/BTK/LILRB1/RASGRP1/PLCG2/TLR4/IFNG/LILRB4/AXL/PTAFR/TYROBP/CD14/GPR18/LGALS9/TNFAIP3/ZFP36/IFIH1/SPN/IL33/THBS1/SLAMF1/CCL19/CLU/ERRFI1	34
BP	GO:0001906	cell killing	34/428	189/18903	4.66503e-21	2.65307e-19	1.87934e-19	PTPRC/IL7R/HAVCR2/SH2D1A/VAV1/CD2/SLAMF6/KLRB1/HLA-DRA/CTSC/CD1D/PTPN6/CLEC7A/SYK/CORO1A/LILRB1/RASGRP1/GZMB/NKG7/IFNG/LYZ/PRF1/IL12RB1/TYROBP/HLA-B/LAG3/SPI1/ITGAM/LGALS9/GNLY/IL18/SLAMF7/HLA-F/C3	34
BP	GO:0002685	regulation of leukocyte migration	37/428	231/18903	5.23131e-21	2.92485e-19	2.07186e-19	AIF1/LYN/PTGER4/CCR2/DOCK8/RAC2/CSF1R/CXCL13/C3AR1/CORO1A/CD300A/CD74/SLAMF8/CCL5/CCR1/CMKLR1/CXCL10/PTAFR/CCL2/CXCR3/GPR18/SPI1/CCL8/CCR7/CXCL12/LGALS9/PLA2G7/SPN/ITGA4/IL33/THBS1/SLAMF1/DUSP1/CCL19/RARRES2/SERPINE1/CCL21	37
BP	GO:0034341	response to interferon-gamma	30/428	140/18903	5.28986e-21	2.92485e-19	2.07186e-19	AIF1/IRF8/GBP5/IRF1/WAS/HCK/GBP1/GBP2/GCH1/CD74/NMI/CCL5/GBP4/HLA-DPA1/SOCS1/TLR4/IFNG/FASLG/CIITA/IL12RB1/CCL2/PARP14/STAT1/CD40/CCL8/LGALS9/IFITM1/GBP3/CCL19/CCL21	30
BP	GO:0019882	antigen processing and presentation	27/428	108/18903	6.60813e-21	3.60369e-19	2.55273e-19	CLEC4A/CTSS/LILRB2/HLA-DMB/WAS/HLA-DPB1/HLA-DRA/HLA-DOA/CD1D/HLA-DMA/CD8A/FGL2/CD74/HLA-DPA1/HLA-DQA1/HLA-DOB/HLA-B/HLA-DQB1/CCR7/FCER1G/CD209/TAP1/THBS1/HLA-F/CCL19/HLA-DQB2/CCL21	27
BP	GO:0032496	response to lipopolysaccharide	43/428	339/18903	3.44105e-20	1.85119e-18	1.31132e-18	PTPN22/CD86/IL10RA/LYN/PTGER4/HAVCR2/IRF8/CD96/LILRB2/NFKBIA/TNFRSF1B/HCK/CXCL13/VCAM1/BTK/CD6/LILRB1/GCH1/PDCD1LG2/PLCG2/CCL5/TLR4/CXCL9/FASLG/AXL/LY86/CXCL10/PTAFR/CCL2/CD14/IL18BP/SPI1/CCR7/LGALS9/TNFAIP3/CXCL11/ZFP36/IL18/IL1B/SLC7A5/SERPINE1/S100A8/S100A9	43
BP	GO:0050777	negative regulation of immune response	33/428	190/18903	5.61291e-20	2.97933e-18	2.11045e-18	SAMSN1/PTPRC/IL7R/LYN/CCR2/HAVCR2/CD96/INPP5D/CD84/HCK/PTPN6/SYK/LILRB1/FGL2/CD300A/SLAMF8/NMI/LILRB4/FGR/HLA-B/PARP14/SPI1/VSIG4/PDCD1/LGALS9/TNFAIP3/IL4I1/SERPING1/IL33/SLAMF1/HLA-F/CR2/MMP12	33
BP	GO:0032729	positive regulation of interferon-gamma production	23/428	77/18903	6.40131e-20	3.35311e-18	2.37522e-18	PTPN22/TLR8/TLR7/CCR2/HAVCR2/IRF8/CD2/SLAMF6/HLA-DPB1/CLEC7A/LILRB1/RASGRP1/HLA-DPA1/TLR4/CD3E/IL12RB1/CD14/EBI3/LGALS9/IL18/SLAMF1/IL1B/SLC7A5	23
BP	GO:0097530	granulocyte migration	30/428	158/18903	2.06684e-19	1.06859e-17	7.56948e-18	PTGER4/PIK3CG/VAV1/RAC2/CSF1R/ITGB2/CXCL13/C3AR1/PECAM1/SYK/CD300A/CD74/SLAMF8/CCL5/CXCL9/CMKLR1/CXCL10/CCL2/CCL8/CCR7/CXCL11/FCER1G/THBS1/SLAMF1/CCL19/IL1B/RARRES2/CCL21/S100A8/S100A9	30
BP	GO:0002819	regulation of adaptive immune response	33/428	198/18903	2.10665e-19	1.0752e-17	7.61634e-18	SAMSN1/PTPRC/IL7R/CCR2/HAVCR2/CD48/IRF1/WAS/TNFRSF1B/HLA-DRA/CD1D/PTPN6/CLEC7A/BTK/LILRB1/LILRB4/TNFSF13B/CD4/IL12RB1/HLA-B/CD40/TNFAIP3/IL4I1/IL18/IL33/SLAMF1/RSAD2/HLA-F/C3/CCL19/IL1B/SKAP1/CR2	33
BP	GO:0001909	leukocyte mediated cytotoxicity	28/428	134/18903	2.27664e-19	1.14725e-17	8.12673e-18	PTPRC/IL7R/HAVCR2/SH2D1A/VAV1/CD2/SLAMF6/KLRB1/HLA-DRA/CTSC/CD1D/PTPN6/CORO1A/LILRB1/RASGRP1/GZMB/NKG7/PRF1/IL12RB1/TYROBP/HLA-B/LAG3/SPI1/ITGAM/LGALS9/IL18/SLAMF7/HLA-F	28
BP	GO:0071675	regulation of mononuclear cell migration	27/428	123/18903	2.59514e-19	1.2914e-17	9.14785e-18	AIF1/LYN/CCR2/DOCK8/CSF1R/CXCL13/C3AR1/CORO1A/SLAMF8/CCL5/CCR1/CMKLR1/CXCL10/CCL2/SPI1/CCR7/CXCL12/LGALS9/PLA2G7/SPN/ITGA4/THBS1/SLAMF1/DUSP1/RARRES2/SERPINE1/CCL21	27
BP	GO:0002237	response to molecule of bacterial origin	43/428	360/18903	3.52023e-19	1.73013e-17	1.22556e-17	PTPN22/CD86/IL10RA/LYN/PTGER4/HAVCR2/IRF8/CD96/LILRB2/NFKBIA/TNFRSF1B/HCK/CXCL13/VCAM1/BTK/CD6/LILRB1/GCH1/PDCD1LG2/PLCG2/CCL5/TLR4/CXCL9/FASLG/AXL/LY86/CXCL10/PTAFR/CCL2/CD14/IL18BP/SPI1/CCR7/LGALS9/TNFAIP3/CXCL11/ZFP36/IL18/IL1B/SLC7A5/SERPINE1/S100A8/S100A9	43
BP	GO:0002688	regulation of leukocyte chemotaxis	27/428	127/18903	6.29503e-19	3.05616e-17	2.16488e-17	AIF1/LYN/CCR2/RAC2/CSF1R/CXCL13/C3AR1/CD74/SLAMF8/CCL5/CCR1/CMKLR1/CXCL10/CCL2/GPR18/SPI1/CCR7/CXCL12/LGALS9/PLA2G7/THBS1/SLAMF1/DUSP1/CCL19/RARRES2/SERPINE1/CCL21	27
BP	GO:0002706	regulation of lymphocyte mediated immunity	31/428	179/18903	8.47743e-19	4.0661e-17	2.88028e-17	PTPRC/IL7R/CCR2/HAVCR2/SH2D1A/CD96/VAV1/SLAMF6/KLRB1/WAS/TNFRSF1B/HLA-DRA/CD1D/PTPN6/BTK/LILRB1/RASGRP1/LILRB4/IL12RB1/HLA-B/LAG3/CD40/LGALS9/IL4I1/IL18/SLAMF1/RSAD2/HLA-F/C3/IL1B/CR2	31
BP	GO:0002285	lymphocyte activation involved in immune response	33/428	207/18903	8.63949e-19	4.0945e-17	2.9004e-17	CD86/APBB1IP/PTPRC/PTGER4/HAVCR2/IRF8/LCP1/SLAMF6/HLA-DMB/PLCL2/HLA-DRA/DOCK11/ITGAL/CORO1A/LILRB1/FGL2/MFNG/CD74/PLCG2/TLR4/NKG7/IFNG/IL12RB1/SPI1/CD40/ITM2A/LGALS9/FCER1G/SPN/CD19/IL18/HLA-F/CCL19	33
BP	GO:0070664	negative regulation of leukocyte proliferation	24/428	96/18903	1.01428e-18	4.7504e-17	3.36501e-17	CD86/MNDA/LYN/HAVCR2/INPP5D/RASSF5/LILRB2/IL2RA/PTPN6/BTK/LST1/LILRB1/CD300A/PDCD1LG2/LILRB4/TYROBP/CCL8/VSIG4/LGALS9/TNFAIP3/IL4I1/SPN/IL33/PLA2G2D	24
BP	GO:0007162	negative regulation of cell adhesion	39/428	308/18903	2.24276e-18	1.03819e-16	7.35416e-17	PTPN22/CD86/LAPTM5/PTPRC/HAVCR2/LILRB2/IL2RA/SEMA4D/LAX1/IRF1/GBP1/ADAMDEC1/PTPN6/LILRB1/FGL2/CD300A/CD74/PDCD1LG2/SOCS1/LILRB4/TNFAIP8L2/AKNA/LAG3/SPI1/CXCL12/CYP1B1/VSIG4/LGALS9/IL4I1/LPXN/SPN/THBS1/DUSP1/TGFBI/SERPINE1/PLA2G2D/SEMA6A/CCL21/MMP12	39
BP	GO:0002687	positive regulation of leukocyte migration	28/428	148/18903	3.74342e-18	1.71294e-16	1.21338e-16	AIF1/CCR2/DOCK8/RAC2/CSF1R/CXCL13/C3AR1/CORO1A/CD74/CCL5/CCR1/CMKLR1/CXCL10/PTAFR/SPI1/CCL8/CCR7/CXCL12/LGALS9/PLA2G7/SPN/ITGA4/THBS1/SLAMF1/CCL19/RARRES2/SERPINE1/CCL21	28
BP	GO:0050852	T cell receptor signaling pathway	27/428	139/18903	7.40374e-18	3.34935e-16	2.37256e-16	PTPN22/LAPTM5/PTPRC/CD3G/SH2D1A/INPP5D/CD247/TRAT1/HLA-DPB1/GBP1/ITK/PTPN6/CD3D/CD8A/CD300A/PLCG2/LILRB4/SLA2/CD3E/LCK/CARD11/HLA-DQB1/CCR7/LCP2/CD8B/ZAP70/SKAP1	27
BP	GO:0030183	B cell differentiation	28/428	152/18903	7.8501e-18	3.51138e-16	2.48734e-16	PTPRC/IRF8/INPP5D/PLCL2/DOCK11/PTPN6/IKZF3/SYK/VCAM1/BTK/MFNG/SLAMF8/PLCG2/TNFSF13B/ID2/IL2RG/FCRL3/CARD11/SPI1/ITM2A/IL4I1/CD79A/CD19/MS4A1/ITGA4/CR2/FZD9/CD79B	28
BP	GO:0071346	cellular response to interferon-gamma	25/428	118/18903	1.40509e-17	6.21518e-16	4.40262e-16	AIF1/IRF8/GBP5/IRF1/WAS/HCK/GBP1/GBP2/NMI/CCL5/GBP4/HLA-DPA1/SOCS1/TLR4/IFNG/FASLG/IL12RB1/CCL2/PARP14/STAT1/CCL8/LGALS9/GBP3/CCL19/CCL21	25
BP	GO:0071621	granulocyte chemotaxis	26/428	130/18903	1.42589e-17	6.23786e-16	4.41868e-16	PIK3CG/VAV1/RAC2/CSF1R/ITGB2/CXCL13/C3AR1/SYK/CD74/CCL5/CXCL9/CMKLR1/CXCL10/CCL2/CCL8/CCR7/CXCL11/FCER1G/THBS1/SLAMF1/CCL19/IL1B/RARRES2/CCL21/S100A8/S100A9	26
BP	GO:1903557	positive regulation of tumor necrosis factor superfamily cytokine production	24/428	109/18903	2.45003e-17	1.06017e-15	7.50989e-16	CYBB/CD86/PTPRC/CCR2/HAVCR2/CD2/CD84/CLEC7A/SYK/BTK/RASGRP1/PLCG2/TLR4/IFNG/PTAFR/TYROBP/CD14/LGALS9/IFIH1/SPN/IL33/THBS1/CCL19/CLU	24
BP	GO:0019724	B cell mediated immunity	32/428	218/18903	3.61397e-17	1.54701e-15	1.09585e-15	PTPRC/TLR8/INPP5D/IL21R/HLA-DMB/HLA-DPB1/HLA-DRA/HLA-DOA/PTPN6/HLA-DMA/BTK/CD74/HLA-DPA1/HLA-DQA1/C1QA/C1QC/SLA2/C1QB/C1S/HLA-DOB/HLA-DQB1/CD40/C1R/FCER1G/CD19/SERPING1/C3/HLA-DQB2/C2/CR2/C7/CLU	32
BP	GO:0043299	leukocyte degranulation	21/428	79/18903	3.88856e-17	1.64685e-15	1.16657e-15	LYN/PIK3CG/CCR2/LAT2/CD84/RAC2/ITGB2/HCK/SYK/BTK/CORO1A/RASGRP1/CD300A/NKG7/PTAFR/FGR/SPI1/ITGAM/LGALS9/HLA-F/VAMP8	21
BP	GO:0009615	response to virus	43/428	409/18903	4.32531e-17	1.81253e-15	1.28393e-15	PTPN22/PTPRC/BIRC3/TLR8/TLR7/AIM2/IRF1/TRIM22/GBP1/RNASE6/LILRB1/FGL2/NMI/CCL5/CXCL9/IFNG/SLFN11/APOBEC3G/CXCL10/PRF1/PIM2/IL12RB1/FGR/STAT1/CD40/CCL8/CXCR4/CXCL12/LGALS9/TNFAIP3/IFIH1/IL33/IFIT2/RSAD2/VAMP8/IFI44/IFITM1/GBP3/CCL19/IL1B/IFI44L/CLU/MMP12	43
BP	GO:0031295	T cell costimulation	17/428	45/18903	4.86364e-17	2.01689e-15	1.42869e-15	CD86/LYN/VAV1/LILRB2/PTPN6/ICOS/PDCD1LG2/LILRB4/TNFSF13B/CD3E/LCK/MAP3K8/CARD11/CD5/CCR7/CCL19/CCL21	17
BP	GO:0031341	regulation of cell killing	23/428	102/18903	6.50503e-17	2.66975e-15	1.89115e-15	PTPRC/IL7R/HAVCR2/SH2D1A/VAV1/SLAMF6/KLRB1/HLA-DRA/CD1D/CLEC7A/SYK/LILRB1/RASGRP1/IFNG/PRF1/IL12RB1/TYROBP/HLA-B/LAG3/SPI1/ITGAM/LGALS9/HLA-F	23
BP	GO:0032615	interleukin-12 production	19/428	63/18903	9.15173e-17	3.6801e-15	2.60686e-15	LAPTM5/TLR8/IRF8/IRF1/CLEC7A/SYK/LILRB1/PLCG2/TLR4/IFNG/CMKLR1/HLA-B/LTB/CD40/CCR7/LGALS9/THBS1/SLAMF1/CCL19	19
BP	GO:0032655	regulation of interleukin-12 production	19/428	63/18903	9.15173e-17	3.6801e-15	2.60686e-15	LAPTM5/TLR8/IRF8/IRF1/CLEC7A/SYK/LILRB1/PLCG2/TLR4/IFNG/CMKLR1/HLA-B/LTB/CD40/CCR7/LGALS9/THBS1/SLAMF1/CCL19	19
BP	GO:0031294	lymphocyte costimulation	17/428	47/18903	1.15949e-16	4.61594e-15	3.26977e-15	CD86/LYN/VAV1/LILRB2/PTPN6/ICOS/PDCD1LG2/LILRB4/TNFSF13B/CD3E/LCK/MAP3K8/CARD11/CD5/CCR7/CCL19/CCL21	17
BP	GO:0002822	regulation of adaptive immune response based on somatic recombination of immune receptors built from immunoglobulin superfamily domains	29/428	182/18903	1.19518e-16	4.71091e-15	3.33705e-15	PTPRC/IL7R/CCR2/HAVCR2/WAS/TNFRSF1B/HLA-DRA/CD1D/PTPN6/CLEC7A/BTK/LILRB1/LILRB4/TNFSF13B/CD4/IL12RB1/HLA-B/CD40/TNFAIP3/IL4I1/IL18/IL33/SLAMF1/RSAD2/HLA-F/C3/CCL19/IL1B/CR2	29
BP	GO:0032760	positive regulation of tumor necrosis factor production	23/428	105/18903	1.29369e-16	5.04921e-15	3.57668e-15	CYBB/PTPRC/CCR2/HAVCR2/CD2/CD84/CLEC7A/SYK/BTK/RASGRP1/PLCG2/TLR4/IFNG/PTAFR/TYROBP/CD14/LGALS9/IFIH1/SPN/IL33/THBS1/CCL19/CLU	23
BP	GO:0002478	antigen processing and presentation of exogenous peptide antigen	16/428	40/18903	1.38122e-16	5.33849e-15	3.7816e-15	CLEC4A/CTSS/HLA-DMB/HLA-DPB1/HLA-DRA/HLA-DOA/HLA-DMA/CD74/HLA-DPA1/HLA-DQA1/HLA-DOB/HLA-DQB1/FCER1G/TAP1/HLA-F/HLA-DQB2	16
BP	GO:0071216	cellular response to biotic stimulus	34/428	261/18903	1.53725e-16	5.88442e-15	4.16832e-15	PTPN22/CD86/LYN/HAVCR2/IRF8/LILRB2/NFKBIA/TNFRSF1B/HCK/CXCL13/CLEC7A/SYK/BTK/CD6/LILRB1/PDCD1LG2/PLCG2/CCL5/TLR4/CXCL9/AXL/LY86/CXCL10/PTAFR/CCL2/CD14/SPI1/TNFAIP3/CXCL11/ZFP36/IL18/IL1B/SLC7A5/SERPINE1	34
BP	GO:1902107	positive regulation of leukocyte differentiation	29/428	184/18903	1.61751e-16	6.07481e-15	4.30318e-15	EVI2B/CD86/PTPRC/IL7R/HCLS1/INPP5D/LILRB2/IL2RA/HLA-DRA/SYK/BTK/RASGRP1/CD74/SOCS1/IFNG/LILRB4/CCR1/AXL/ID2/IL2RG/CD4/IL12RB1/TYROBP/LGALS9/IL4I1/TOX/ZAP70/IL18/CCL19	29
BP	GO:1903708	positive regulation of hemopoiesis	29/428	184/18903	1.61751e-16	6.07481e-15	4.30318e-15	EVI2B/CD86/PTPRC/IL7R/HCLS1/INPP5D/LILRB2/IL2RA/HLA-DRA/SYK/BTK/RASGRP1/CD74/SOCS1/IFNG/LILRB4/CCR1/AXL/ID2/IL2RG/CD4/IL12RB1/TYROBP/LGALS9/IL4I1/TOX/ZAP70/IL18/CCL19	29
BP	GO:0050920	regulation of chemotaxis	32/428	230/18903	1.78597e-16	6.64479e-15	4.70694e-15	AIF1/LYN/CCR2/SEMA4D/RAC2/CSF1R/CXCL13/C3AR1/CD74/SLAMF8/CCL5/CCR1/TMSB4X/CMKLR1/CXCL10/CCL2/GPR18/NRP1/SPI1/CXCR4/CCR7/CXCL12/LGALS9/PLA2G7/THBS1/SLAMF1/DUSP1/CCL19/RARRES2/SERPINE1/SEMA6A/CCL21	32
BP	GO:0016064	immunoglobulin mediated immune response	31/428	215/18903	1.91942e-16	7.0752e-15	5.01182e-15	PTPRC/TLR8/INPP5D/IL21R/HLA-DMB/HLA-DPB1/HLA-DRA/HLA-DOA/PTPN6/HLA-DMA/BTK/CD74/HLA-DPA1/HLA-DQA1/C1QA/C1QC/C1QB/C1S/HLA-DOB/HLA-DQB1/CD40/C1R/FCER1G/CD19/SERPING1/C3/HLA-DQB2/C2/CR2/C7/CLU	31
BP	GO:0019884	antigen processing and presentation of exogenous antigen	17/428	49/18903	2.63733e-16	9.63232e-15	6.82319e-15	CLEC4A/CTSS/HLA-DMB/HLA-DPB1/HLA-DRA/HLA-DOA/CD1D/HLA-DMA/CD74/HLA-DPA1/HLA-DQA1/HLA-DOB/HLA-DQB1/FCER1G/TAP1/HLA-F/HLA-DQB2	17
BP	GO:0002690	positive regulation of leukocyte chemotaxis	22/428	97/18903	2.72628e-16	9.86666e-15	6.98919e-15	AIF1/CCR2/RAC2/CSF1R/CXCL13/C3AR1/CD74/CCL5/CCR1/CMKLR1/CXCL10/SPI1/CCR7/CXCL12/LGALS9/PLA2G7/THBS1/SLAMF1/CCL19/RARRES2/SERPINE1/CCL21	22
BP	GO:0050672	negative regulation of lymphocyte proliferation	21/428	87/18903	3.34979e-16	1.2014e-14	8.51028e-15	CD86/MNDA/LYN/HAVCR2/INPP5D/RASSF5/LILRB2/IL2RA/PTPN6/BTK/LST1/LILRB1/CD300A/PDCD1LG2/LILRB4/TYROBP/VSIG4/LGALS9/IL4I1/SPN/PLA2G2D	21
BP	GO:0002698	negative regulation of immune effector process	24/428	122/18903	3.82182e-16	1.35845e-14	9.6228e-15	PTPRC/IL7R/CCR2/HAVCR2/CD96/CD84/PTPN6/LILRB1/FGL2/CD300A/SLAMF8/LILRB4/AXL/FCRL3/HLA-B/SPI1/VSIG4/LGALS9/IL4I1/SERPING1/IL33/SLAMF1/HLA-F/CR2	24
BP	GO:0032945	negative regulation of mononuclear cell proliferation	21/428	88/18903	4.30917e-16	1.51813e-14	1.07539e-14	CD86/MNDA/LYN/HAVCR2/INPP5D/RASSF5/LILRB2/IL2RA/PTPN6/BTK/LST1/LILRB1/CD300A/PDCD1LG2/LILRB4/TYROBP/VSIG4/LGALS9/IL4I1/SPN/PLA2G2D	21
BP	GO:0071222	cellular response to lipopolysaccharide	31/428	222/18903	4.83382e-16	1.68802e-14	1.19573e-14	PTPN22/CD86/LYN/HAVCR2/IRF8/LILRB2/NFKBIA/TNFRSF1B/HCK/CXCL13/CD6/LILRB1/PDCD1LG2/PLCG2/CCL5/TLR4/CXCL9/AXL/LY86/CXCL10/PTAFR/CCL2/CD14/SPI1/TNFAIP3/CXCL11/ZFP36/IL18/IL1B/SLC7A5/SERPINE1	31
BP	GO:0045058	T cell selection	17/428	51/18903	5.75022e-16	1.99058e-14	1.41005e-14	DOCK2/PTPRC/CD3G/SLAMF6/CD1D/SYK/CD3D/BCL11B/CD74/CD3E/CD4/IL12RB1/CARD11/CCR7/TOX/ZAP70/SPN	17
BP	GO:0045580	regulation of T cell differentiation	28/428	179/18903	6.6626e-16	2.28654e-14	1.6197e-14	PRDM1/CD86/PTPRC/IL7R/CCR2/CD2/LILRB2/IL2RA/IRF1/HLA-DRA/HLA-DOA/SYK/FGL2/RASGRP1/CD74/SOCS1/IFNG/LILRB4/IL2RG/IL12RB1/CARD11/LAG3/LGALS9/IL4I1/TOX/ZAP70/IL18/CCL19	28
BP	GO:0002705	positive regulation of leukocyte mediated immunity	25/428	140/18903	1.01097e-15	3.4399e-14	2.4367e-14	PTPRC/SH2D1A/VAV1/SLAMF6/ITGB2/HLA-DRA/CD1D/CLEC7A/BTK/RASGRP1/PLCG2/PTAFR/IL12RB1/TYROBP/HLA-B/LAG3/SPI1/ITGAM/CD40/IL18/SLAMF1/RSAD2/HLA-F/C3/IL1B	25
BP	GO:0046634	regulation of alpha-beta T cell activation	23/428	115/18903	1.08629e-15	3.66486e-14	2.59606e-14	PTPN22/PRDM1/CD86/PTPRC/CCR2/IL2RA/IRF1/HLA-DRA/SYK/LILRB1/CD300A/SOCS1/IFNG/LILRB4/CD3E/IL2RG/IL12RB1/CARD11/EBI3/LGALS9/ZAP70/IL18/CCL19	23
BP	GO:0002440	production of molecular mediator of immune response	37/428	333/18903	1.27673e-15	4.27113e-14	3.02552e-14	PTPN22/CD86/LAPTM5/PTPRC/TLR7/CCR2/CD96/HLA-DMB/TNFRSF1B/HLA-DPB1/HLA-DRA/HLA-DOA/CLEC7A/SYK/HLA-DMA/BTK/LILRB1/CD74/PLCG2/HLA-DPA1/HLA-DQA1/TLR4/LILRB4/AXL/FCRL3/HLA-DOB/HLA-DQB1/CD40/IL18/IL33/SLAMF1/RSAD2/HLA-F/IL1B/HLA-DQB2/SLC7A5/VPREB3	37
BP	GO:0042100	B cell proliferation	22/428	104/18903	1.31701e-15	4.36917e-14	3.09497e-14	PTPRC/MNDA/IL7R/LYN/INPP5D/CD38/PLCL2/IKZF3/BTK/RASGRP1/CD300A/CD74/TLR4/TNFSF13B/TYROBP/FCRL3/CARD11/CD40/CD79A/CD19/MS4A1/CR2	22
BP	GO:0046632	alpha-beta T cell differentiation	23/428	117/18903	1.61778e-15	5.32263e-14	3.77036e-14	PRDM1/CD86/PTGER4/SLAMF6/IRF1/HLA-DRA/ITK/SYK/BCL11B/SOCS1/IFNG/LILRB4/IL2RG/IL12RB1/GPR18/LGALS9/TOX/ZAP70/SPN/IL18/RSAD2/CCL19/PLA2G2D	23
BP	GO:0050921	positive regulation of chemotaxis	25/428	144/18903	2.01267e-15	6.56756e-14	4.65223e-14	AIF1/CCR2/RAC2/CSF1R/CXCL13/C3AR1/CD74/CCL5/CCR1/TMSB4X/CMKLR1/CXCL10/NRP1/SPI1/CXCR4/CCR7/CXCL12/LGALS9/PLA2G7/THBS1/SLAMF1/CCL19/RARRES2/SERPINE1/CCL21	25
BP	GO:0071219	cellular response to molecule of bacterial origin	31/428	234/18903	2.16979e-15	7.02271e-14	4.97464e-14	PTPN22/CD86/LYN/HAVCR2/IRF8/LILRB2/NFKBIA/TNFRSF1B/HCK/CXCL13/CD6/LILRB1/PDCD1LG2/PLCG2/CCL5/TLR4/CXCL9/AXL/LY86/CXCL10/PTAFR/CCL2/CD14/SPI1/TNFAIP3/CXCL11/ZFP36/IL18/IL1B/SLC7A5/SERPINE1	31
BP	GO:0048002	antigen processing and presentation of peptide antigen	18/428	64/18903	2.37664e-15	7.58604e-14	5.37368e-14	CLEC4A/CTSS/HLA-DMB/HLA-DPB1/HLA-DRA/HLA-DOA/HLA-DMA/CD74/HLA-DPA1/HLA-DQA1/HLA-DOB/HLA-B/HLA-DQB1/FCER1G/CD209/TAP1/HLA-F/HLA-DQB2	18
BP	GO:0045089	positive regulation of innate immune response	25/428	145/18903	2.38195e-15	7.58604e-14	5.37368e-14	TLR8/MNDA/LYN/AIM2/HAVCR2/SH2D1A/VAV1/SLAMF6/GBP5/HCK/CD1D/CLEC7A/SYK/RASGRP1/PLCG2/NMI/CCL5/TLR4/TYROBP/LAG3/PYHIN1/SPI1/FCN1/HLA-F/MMP12	25
BP	GO:1903038	negative regulation of leukocyte cell-cell adhesion	25/428	147/18903	3.32205e-15	1.04961e-13	7.43507e-14	PTPN22/CD86/LAPTM5/HAVCR2/LILRB2/IL2RA/LAX1/IRF1/PTPN6/LILRB1/FGL2/CD300A/CD74/PDCD1LG2/SOCS1/LILRB4/TNFAIP8L2/LAG3/CXCL12/VSIG4/LGALS9/IL4I1/SPN/PLA2G2D/CCL21	25
BP	GO:0032635	interleukin-6 production	27/428	176/18903	3.66472e-15	1.13979e-13	8.07384e-14	PTPN22/AIF1/TLR8/TLR7/HAVCR2/INPP5D/LILRB2/CD84/PTPN6/CLEC7A/SYK/BTK/CD74/PLCG2/TLR4/IFNG/LILRB4/PTAFR/TYROBP/HLA-B/BANK1/LGALS9/TNFAIP3/IFIH1/IL33/SLAMF1/IL1B	27
BP	GO:0032675	regulation of interleukin-6 production	27/428	176/18903	3.66472e-15	1.13979e-13	8.07384e-14	PTPN22/AIF1/TLR8/TLR7/HAVCR2/INPP5D/LILRB2/CD84/PTPN6/CLEC7A/SYK/BTK/CD74/PLCG2/TLR4/IFNG/LILRB4/PTAFR/TYROBP/HLA-B/BANK1/LGALS9/TNFAIP3/IFIH1/IL33/SLAMF1/IL1B	27
BP	GO:0031343	positive regulation of cell killing	18/428	66/18903	4.33551e-15	1.32767e-13	9.40472e-14	PTPRC/SH2D1A/VAV1/SLAMF6/HLA-DRA/CD1D/CLEC7A/SYK/RASGRP1/IFNG/PRF1/IL12RB1/TYROBP/HLA-B/LAG3/SPI1/ITGAM/HLA-F	18
BP	GO:0050854	regulation of antigen receptor-mediated signaling pathway	18/428	66/18903	4.33551e-15	1.32767e-13	9.40472e-14	PTPN22/LAPTM5/PTPRC/LYN/SH2D1A/PLCL2/TRAT1/GBP1/PTPN6/CD300A/LILRB4/SLA2/LCK/FCRL3/CARD11/CCR7/LPXN/CD19	18
BP	GO:0002228	natural killer cell mediated immunity	19/428	77/18903	5.66546e-15	1.72169e-13	1.21959e-13	HAVCR2/SH2D1A/CD96/VAV1/CD2/SLAMF6/KLRB1/PTPN6/CORO1A/LILRB1/RASGRP1/GZMB/NKG7/HLA-B/LAG3/LGALS9/IL18/SLAMF7/HLA-F	19
BP	GO:0036336	dendritic cell migration	14/428	34/18903	6.94599e-15	2.09485e-13	1.48392e-13	PIK3CG/ALOX5/CCR2/DOCK8/SLAMF8/CCL5/CCR1/SPI1/CXCR4/CCR7/LGALS9/SLAMF1/CCL19/CCL21	14
BP	GO:0001818	negative regulation of cytokine production	38/428	371/18903	7.45396e-15	2.23114e-13	1.58046e-13	PTPN22/CLEC4A/LAPTM5/PTPRC/TLR8/PTGER4/SRGN/HAVCR2/CD96/INPP5D/CD84/GBP1/PTPN6/BTK/LILRB1/PDCD1LG2/NMI/TLR4/IFNG/LILRB4/AXL/TMSB4X/CMKLR1/TYROBP/GPR18/LAG3/CCR7/VSIG4/BANK1/LGALS9/TNFAIP3/ZFP36/IL33/THBS1/SLAMF1/HLA-F/ERRFI1/CDH3	38
BP	GO:0050729	positive regulation of inflammatory response	25/428	154/18903	1.01996e-14	3.0302e-13	2.14649e-13	PTGER4/PIK3CG/TLR7/AIM2/CCR2/NFKBIA/ALOX5AP/CTSC/BTK/PLCG2/NMI/TLR4/NKG7/IFNG/CCR7/PLA2G7/LGALS2/IL18/IL33/VAMP8/C3/IL1B/SERPINE1/S100A8/S100A9	25
BP	GO:0006959	humoral immune response	35/428	320/18903	1.25409e-14	3.67959e-13	2.60649e-13	PTPRC/ALOX5/SH2D1A/CXCL13/PTPN6/RNASE6/CFB/CXCL9/IFNG/C1QA/C1QC/LYZ/CXCL10/C1QB/CCL2/C1S/EBI3/HLA-DQB1/FCN1/CCR7/VSIG4/PDCD1/C1R/GNLY/CXCL11/SERPING1/MS4A1/C3/IL1B/C2/RARRES2/CR2/C7/CLU/S100A9	35
BP	GO:0050868	negative regulation of T cell activation	23/428	128/18903	1.25703e-14	3.67959e-13	2.60649e-13	PTPN22/CD86/LAPTM5/HAVCR2/LILRB2/IL2RA/LAX1/IRF1/PTPN6/LILRB1/FGL2/CD300A/CD74/PDCD1LG2/SOCS1/LILRB4/TNFAIP8L2/LAG3/VSIG4/LGALS9/IL4I1/SPN/PLA2G2D	23
BP	GO:0050764	regulation of phagocytosis	21/428	103/18903	1.29212e-14	3.75469e-13	2.65969e-13	DOCK2/PTPRC/IL2RB/HCK/CLEC7A/SYK/BTK/RAB31/CD300A/PLCG2/IFNG/CD300LF/SIRPG/IL2RG/CCL2/FGR/FCN1/FCER1G/C3/IL1B/C2	21
BP	GO:0045621	positive regulation of lymphocyte differentiation	23/428	130/18903	1.7829e-14	5.10627e-13	3.6171e-13	CD86/PTPRC/IL7R/INPP5D/LILRB2/IL2RA/HLA-DRA/SYK/BTK/RASGRP1/CD74/SOCS1/IFNG/LILRB4/AXL/IL2RG/IL12RB1/LGALS9/IL4I1/TOX/ZAP70/IL18/CCL19	23
BP	GO:1990266	neutrophil migration	23/428	130/18903	1.7829e-14	5.10627e-13	3.6171e-13	PIK3CG/VAV1/RAC2/ITGB2/CXCL13/C3AR1/PECAM1/SYK/CD74/SLAMF8/CCL5/CXCL9/CXCL10/CCL2/CCL8/CCR7/CXCL11/FCER1G/CCL19/IL1B/CCL21/S100A8/S100A9	23
BP	GO:0002504	antigen processing and presentation of peptide or polysaccharide antigen via MHC class II	14/428	36/18903	1.81772e-14	5.16882e-13	3.66141e-13	CTSS/HLA-DMB/HLA-DPB1/HLA-DRA/HLA-DOA/HLA-DMA/CD74/HLA-DPA1/HLA-DQA1/HLA-DOB/HLA-DQB1/FCER1G/THBS1/HLA-DQB2	14
BP	GO:0002833	positive regulation of response to biotic stimulus	27/428	188/18903	1.95236e-14	5.51231e-13	3.90472e-13	TLR8/MNDA/LYN/AIM2/HAVCR2/SH2D1A/VAV1/SLAMF6/GBP5/HCK/CD1D/CLEC7A/SYK/RASGRP1/PLCG2/NMI/CCL5/TLR4/LY86/TYROBP/CD14/LAG3/PYHIN1/SPI1/FCN1/HLA-F/MMP12	27
BP	GO:0030593	neutrophil chemotaxis	21/428	106/18903	2.37115e-14	6.64758e-13	4.70891e-13	PIK3CG/VAV1/RAC2/ITGB2/CXCL13/C3AR1/SYK/CD74/CCL5/CXCL9/CXCL10/CCL2/CCL8/CCR7/CXCL11/FCER1G/CCL19/IL1B/CCL21/S100A8/S100A9	21
BP	GO:0019886	antigen processing and presentation of exogenous peptide antigen via MHC class II	13/428	30/18903	2.89698e-14	8.06494e-13	5.71292e-13	CTSS/HLA-DMB/HLA-DPB1/HLA-DRA/HLA-DOA/HLA-DMA/CD74/HLA-DPA1/HLA-DQA1/HLA-DOB/HLA-DQB1/FCER1G/HLA-DQB2	13
BP	GO:0046635	positive regulation of alpha-beta T cell activation	18/428	73/18903	3.01003e-14	8.20748e-13	5.81389e-13	PTPN22/CD86/PTPRC/CCR2/HLA-DRA/SYK/SOCS1/IFNG/LILRB4/CD3E/IL2RG/IL12RB1/CARD11/EBI3/LGALS9/ZAP70/IL18/CCL19	18
BP	GO:0071677	positive regulation of mononuclear cell migration	18/428	73/18903	3.01003e-14	8.20748e-13	5.81389e-13	AIF1/CCR2/DOCK8/CXCL13/CORO1A/CCL5/CCR1/CXCL10/SPI1/CCR7/CXCL12/LGALS9/PLA2G7/SPN/ITGA4/SLAMF1/SERPINE1/CCL21	18
BP	GO:0072678	T cell migration	18/428	73/18903	3.01003e-14	8.20748e-13	5.81389e-13	AIF1/PIK3CG/CCR2/DOCK8/CXCL13/ITGAL/CORO1A/MYO1G/CCL5/CXCL10/CCL2/ITGB7/CXCL12/CXCL11/ZAP70/SPN/ITGA4/CCL21	18
BP	GO:0032623	interleukin-2 production	17/428	63/18903	3.0741e-14	8.26892e-13	5.85741e-13	CD86/LAPTM5/PTPRC/CCR2/HAVCR2/GBP1/CLEC7A/PLCG2/LILRB4/CD3E/CD4/CARD11/LAG3/VSIG4/TNFAIP3/ZFP36/IL1B	17
BP	GO:0032663	regulation of interleukin-2 production	17/428	63/18903	3.0741e-14	8.26892e-13	5.85741e-13	CD86/LAPTM5/PTPRC/CCR2/HAVCR2/GBP1/CLEC7A/PLCG2/LILRB4/CD3E/CD4/CARD11/LAG3/VSIG4/TNFAIP3/ZFP36/IL1B	17
BP	GO:0042267	natural killer cell mediated cytotoxicity	18/428	74/18903	3.89578e-14	1.04088e-12	7.37322e-13	HAVCR2/SH2D1A/VAV1/CD2/SLAMF6/KLRB1/PTPN6/CORO1A/LILRB1/RASGRP1/GZMB/NKG7/HLA-B/LAG3/LGALS9/IL18/SLAMF7/HLA-F	18
BP	GO:1990868	response to chemokine	20/428	98/18903	5.45401e-14	1.43791e-12	1.01856e-12	LYN/CCR2/DOCK8/CXCL13/CXCR6/CCL5/CXCL9/CCR1/CMKLR1/CXCL10/CCL2/CXCR3/CCL8/CXCR4/CCR7/CXCL12/CXCL11/DUSP1/CCL19/CCL21	20
BP	GO:1990869	cellular response to chemokine	20/428	98/18903	5.45401e-14	1.43791e-12	1.01856e-12	LYN/CCR2/DOCK8/CXCL13/CXCR6/CCL5/CXCL9/CCR1/CMKLR1/CXCL10/CCL2/CXCR3/CCL8/CXCR4/CCR7/CXCL12/CXCL11/DUSP1/CCL19/CCL21	20
BP	GO:0032102	negative regulation of response to external stimulus	40/428	436/18903	5.63623e-14	1.47617e-12	1.04567e-12	PTPRC/AIF1/LYN/PTGER4/ALOX5/HAVCR2/CD96/IL2RA/SEMA4D/AOAH/TNFRSF1B/SIGLEC10/HCK/CXCL13/SYK/LILRB1/FGL2/SLAMF8/NMI/TNFAIP8L2/CCL2/FGR/GPR18/HLA-B/PARP14/NRP1/VSIG4/LGALS9/TNFAIP3/ZFP36/CST7/SERPING1/PLAU/THBS1/DUSP1/HLA-F/NT5E/SERPINE1/SEMA6A/MMP12	40
BP	GO:0001910	regulation of leukocyte mediated cytotoxicity	19/428	87/18903	6.33279e-14	1.64777e-12	1.16722e-12	PTPRC/IL7R/HAVCR2/SH2D1A/VAV1/SLAMF6/KLRB1/HLA-DRA/CD1D/LILRB1/RASGRP1/IL12RB1/TYROBP/HLA-B/LAG3/SPI1/ITGAM/LGALS9/HLA-F	19
BP	GO:0002456	T cell mediated immunity	21/428	113/18903	9.03696e-14	2.33611e-12	1.65482e-12	PTPRC/IL7R/CCR2/WAS/TNFRSF1B/HLA-DRA/CTSC/CD1D/LILRB1/CD8A/MYO1G/LILRB4/PRF1/IL12RB1/HLA-B/IL4I1/IL18/SLAMF1/RSAD2/HLA-F/IL1B	21
BP	GO:0022408	negative regulation of cell-cell adhesion	27/428	202/18903	1.17051e-13	3.00633e-12	2.12958e-12	PTPN22/CD86/LAPTM5/HAVCR2/LILRB2/IL2RA/LAX1/IRF1/PTPN6/LILRB1/FGL2/CD300A/CD74/PDCD1LG2/SOCS1/LILRB4/TNFAIP8L2/AKNA/LAG3/SPI1/CXCL12/VSIG4/LGALS9/IL4I1/SPN/PLA2G2D/CCL21	27
BP	GO:0002704	negative regulation of leukocyte mediated immunity	17/428	68/18903	1.22973e-13	3.13817e-12	2.22297e-12	PTPRC/IL7R/CCR2/HAVCR2/CD96/CD84/PTPN6/LILRB1/CD300A/LILRB4/HLA-B/SPI1/LGALS9/IL4I1/SLAMF1/HLA-F/CR2	17
BP	GO:0002700	regulation of production of molecular mediator of immune response	26/428	187/18903	1.31278e-13	3.32878e-12	2.35799e-12	PTPN22/CD86/LAPTM5/PTPRC/TLR7/CCR2/CD96/TNFRSF1B/CLEC7A/SYK/BTK/LILRB1/CD74/PLCG2/TLR4/LILRB4/AXL/FCRL3/CD40/IL18/IL33/SLAMF1/RSAD2/HLA-F/IL1B/SLC7A5	26
BP	GO:0050864	regulation of B cell activation	27/428	204/18903	1.4927e-13	3.76105e-12	2.66419e-12	SAMSN1/LAPTM5/PTPRC/MNDA/LYN/INPP5D/CD38/PTPN6/IKZF3/SYK/BTK/TBC1D10C/CD300A/CD74/SLAMF8/TLR4/TNFSF13B/ID2/IL2RG/TYROBP/FCRL3/CARD11/CD40/BANK1/TNFAIP3/IL4I1/CD19	27
BP	GO:0071887	leukocyte apoptotic process	21/428	117/18903	1.85583e-13	4.64657e-12	3.29147e-12	GIMAP8/IL7R/LYN/HCLS1/CD3G/DOCK8/IL2RA/BCL11B/BTK/LILRB1/CD74/CCL5/FASLG/AXL/CCR7/CXCL12/PDCD1/LGALS9/CCL19/BIRC7/CCL21	21
BP	GO:0002407	dendritic cell chemotaxis	12/428	27/18903	1.99218e-13	4.95679e-12	3.51122e-12	PIK3CG/CCR2/SLAMF8/CCL5/CCR1/SPI1/CXCR4/CCR7/LGALS9/SLAMF1/CCL19/CCL21	12
BP	GO:0002495	antigen processing and presentation of peptide antigen via MHC class II	13/428	34/18903	2.06733e-13	5.11182e-12	3.62104e-12	CTSS/HLA-DMB/HLA-DPB1/HLA-DRA/HLA-DOA/HLA-DMA/CD74/HLA-DPA1/HLA-DQA1/HLA-DOB/HLA-DQB1/FCER1G/HLA-DQB2	13
BP	GO:0002886	regulation of myeloid leukocyte mediated immunity	16/428	60/18903	2.17206e-13	5.33765e-12	3.781e-12	LYN/CCR2/CD84/RAC2/ITGB2/SYK/BTK/CD300A/PTAFR/TYROBP/FGR/SPI1/ITGAM/LGALS9/VAMP8/C3	16
BP	GO:0002399	MHC class II protein complex assembly	10/428	16/18903	2.26338e-13	5.49421e-12	3.8919e-12	HLA-DMB/HLA-DPB1/HLA-DRA/HLA-DOA/HLA-DMA/HLA-DPA1/HLA-DQA1/HLA-DOB/HLA-DQB1/HLA-DQB2	10
BP	GO:0002503	peptide antigen assembly with MHC class II protein complex	10/428	16/18903	2.26338e-13	5.49421e-12	3.8919e-12	HLA-DMB/HLA-DPB1/HLA-DRA/HLA-DOA/HLA-DMA/HLA-DPA1/HLA-DQA1/HLA-DOB/HLA-DQB1/HLA-DQB2	10
BP	GO:2000106	regulation of leukocyte apoptotic process	19/428	93/18903	2.30027e-13	5.54993e-12	3.93137e-12	GIMAP8/IL7R/LYN/HCLS1/CD3G/DOCK8/BCL11B/BTK/LILRB1/CD74/CCL5/AXL/CCR7/CXCL12/PDCD1/LGALS9/CCL19/BIRC7/CCL21	19
BP	GO:0006968	cellular defense response	15/428	52/18903	3.44461e-13	8.26085e-12	5.8517e-12	MNDA/CCR2/SH2D1A/LILRB2/TRAT1/ITK/CXCL9/NCF1/PRF1/NCF2/TYROBP/GNLY/LSP1/SPN/IL33	15
BP	GO:0042116	macrophage activation	20/428	109/18903	4.559e-13	1.08679e-11	7.69843e-12	PTPRC/AIF1/HAVCR2/CD84/ITGB2/CTSC/SYK/CD74/PLCG2/NMI/TLR4/IFNG/C1QA/TYROBP/ITGAM/VSIG4/CST7/IL33/THBS1/CLU	20
BP	GO:0031663	lipopolysaccharide-mediated signaling pathway	16/428	63/18903	4.99887e-13	1.18455e-11	8.39096e-12	PTPN22/LYN/NFKBIA/HCK/CD6/PLCG2/CCL5/TLR4/LY86/PTAFR/CCL2/CD14/SPI1/TNFAIP3/IL18/IL1B	16
BP	GO:0051607	defense response to virus	32/428	304/18903	5.14481e-13	1.21059e-11	8.57541e-12	PTPN22/PTPRC/BIRC3/TLR8/TLR7/AIM2/IRF1/TRIM22/GBP1/RNASE6/LILRB1/FGL2/CXCL9/IFNG/SLFN11/APOBEC3G/CXCL10/PRF1/IL12RB1/STAT1/CD40/TNFAIP3/IFIH1/IL33/IFIT2/RSAD2/VAMP8/IFITM1/GBP3/IL1B/IFI44L/MMP12	32
BP	GO:0002224	toll-like receptor signaling pathway	21/428	123/18903	5.16957e-13	1.21059e-11	8.57541e-12	PTPN22/BIRC3/TLR8/LYN/TLR7/HAVCR2/CTSS/NFKBIA/IRF1/PIK3AP1/BTK/CD300A/PLCG2/NMI/TLR4/CD300LF/FCRL3/CD14/CD40/TNFAIP3/RSAD2	21
BP	GO:0050766	positive regulation of phagocytosis	17/428	74/18903	5.54297e-13	1.29044e-11	9.14104e-12	DOCK2/PTPRC/IL2RB/CLEC7A/BTK/RAB31/PLCG2/IFNG/CD300LF/SIRPG/IL2RG/CCL2/FCN1/FCER1G/C3/IL1B/C2	17
BP	GO:0140546	defense response to symbiont	32/428	305/18903	5.63e-13	1.30308e-11	9.23058e-12	PTPN22/PTPRC/BIRC3/TLR8/TLR7/AIM2/IRF1/TRIM22/GBP1/RNASE6/LILRB1/FGL2/CXCL9/IFNG/SLFN11/APOBEC3G/CXCL10/PRF1/IL12RB1/STAT1/CD40/TNFAIP3/IFIH1/IL33/IFIT2/RSAD2/VAMP8/IFITM1/GBP3/IL1B/IFI44L/MMP12	32
BP	GO:0072676	lymphocyte migration	21/428	124/18903	6.09548e-13	1.40266e-11	9.93598e-12	AIF1/PIK3CG/CCR2/DOCK8/CXCL13/ITGAL/CORO1A/MYO1G/CCL5/CXCL10/CCL2/ITGB7/CCL8/CCR7/CXCL12/CXCL11/ZAP70/SPN/ITGA4/CCL19/CCL21	21
BP	GO:0034612	response to tumor necrosis factor	29/428	254/18903	8.49051e-13	1.94257e-11	1.37605e-11	LAPTM5/BIRC3/AIM2/NFKBIA/TNFRSF1B/GBP1/GBP2/SYK/VCAM1/GCH1/CCL5/TNFSF13B/TMSB4X/CCL2/TNFRSF17/CD14/STAT1/IL18BP/CD40/CCL8/CYP1B1/TNFAIP3/ZFP36/THBS1/GBP3/CCL19/TCL1A/BIRC7/CCL21	29
BP	GO:0002221	pattern recognition receptor signaling pathway	25/428	187/18903	9.64253e-13	2.19295e-11	1.55341e-11	PTPN22/BIRC3/TLR8/LYN/TLR7/AIM2/HAVCR2/CTSS/NFKBIA/IRF1/PIK3AP1/BTK/CD300A/PLCG2/NMI/TLR4/CD300LF/FCRL3/CD14/FCN1/CD40/TNFAIP3/SLC15A3/IFIH1/RSAD2	25
BP	GO:0033627	cell adhesion mediated by integrin	18/428	88/18903	9.69503e-13	2.19295e-11	1.55341e-11	LYN/PIK3CG/ITGB2/CXCL13/ITGAL/PTPN6/SYK/CCL5/CD3E/ITGB7/ITGAM/CYP1B1/LPXN/ITGA4/PLAU/SKAP1/SERPINE1/CCL21	18
BP	GO:0070098	chemokine-mediated signaling pathway	18/428	90/18903	1.45732e-12	3.27774e-11	2.32184e-11	LYN/CCR2/CXCL13/CXCR6/CCL5/CXCL9/CCR1/CMKLR1/CXCL10/CCL2/CXCR3/CCL8/CXCR4/CCR7/CXCL12/CXCL11/CCL19/CCL21	18
BP	GO:0050853	B cell receptor signaling pathway	21/428	130/18903	1.58447e-12	3.5437e-11	2.51023e-11	PTPN22/PTPRC/MNDA/LYN/LAT2/CD38/PLCL2/ITK/PTPN6/SYK/BTK/CD300A/PLCG2/LCK/FCRL3/BANK1/LPXN/CD79A/CD19/MS4A1/CD79B	21
BP	GO:0002718	regulation of cytokine production involved in immune response	20/428	118/18903	2.14822e-12	4.77768e-11	3.38434e-11	LAPTM5/TLR7/CCR2/CD96/TNFRSF1B/CLEC7A/SYK/BTK/LILRB1/CD74/PLCG2/TLR4/LILRB4/AXL/IL18/SLAMF1/RSAD2/HLA-F/IL1B/SLC7A5	20
BP	GO:0043300	regulation of leukocyte degranulation	14/428	49/18903	2.47227e-12	5.46783e-11	3.87322e-11	LYN/CCR2/CD84/RAC2/ITGB2/SYK/CD300A/PTAFR/FGR/SPI1/ITGAM/LGALS9/HLA-F/VAMP8	14
BP	GO:0002367	cytokine production involved in immune response	20/428	120/18903	2.97245e-12	6.53776e-11	4.63112e-11	LAPTM5/TLR7/CCR2/CD96/TNFRSF1B/CLEC7A/SYK/BTK/LILRB1/CD74/PLCG2/TLR4/LILRB4/AXL/IL18/SLAMF1/RSAD2/HLA-F/IL1B/SLC7A5	20
BP	GO:0002444	myeloid leukocyte mediated immunity	19/428	107/18903	3.25174e-12	7.11273e-11	5.03841e-11	LYN/PIK3CG/CCR2/LAT2/CD84/RAC2/ITGB2/SYK/BTK/RASGRP1/CD300A/PTAFR/TYROBP/FGR/SPI1/ITGAM/LGALS9/VAMP8/C3	19
BP	GO:0071356	cellular response to tumor necrosis factor	27/428	234/18903	4.13446e-12	8.99415e-11	6.37114e-11	LAPTM5/BIRC3/AIM2/NFKBIA/TNFRSF1B/GBP1/GBP2/SYK/VCAM1/CCL5/TNFSF13B/TMSB4X/CCL2/TNFRSF17/STAT1/IL18BP/CD40/CCL8/CYP1B1/TNFAIP3/ZFP36/THBS1/GBP3/CCL19/TCL1A/BIRC7/CCL21	27
BP	GO:0031348	negative regulation of defense response	29/428	272/18903	4.76984e-12	1.02108e-10	7.23298e-11	PTPRC/LYN/PTGER4/ALOX5/HAVCR2/CD96/IL2RA/AOAH/TNFRSF1B/SIGLEC10/HCK/SYK/LILRB1/FGL2/SLAMF8/NMI/TNFAIP8L2/FGR/HLA-B/PARP14/VSIG4/LGALS9/TNFAIP3/ZFP36/CST7/SERPING1/HLA-F/NT5E/MMP12	29
BP	GO:0002396	MHC protein complex assembly	10/428	20/18903	4.81469e-12	1.02108e-10	7.23298e-11	HLA-DMB/HLA-DPB1/HLA-DRA/HLA-DOA/HLA-DMA/HLA-DPA1/HLA-DQA1/HLA-DOB/HLA-DQB1/HLA-DQB2	10
BP	GO:0002501	peptide antigen assembly with MHC protein complex	10/428	20/18903	4.81469e-12	1.02108e-10	7.23298e-11	HLA-DMB/HLA-DPB1/HLA-DRA/HLA-DOA/HLA-DMA/HLA-DPA1/HLA-DQA1/HLA-DOB/HLA-DQB1/HLA-DQB2	10
BP	GO:0002577	regulation of antigen processing and presentation	10/428	20/18903	4.81469e-12	1.02108e-10	7.23298e-11	LILRB2/WAS/HLA-DOA/FGL2/CD74/HLA-DOB/CCR7/THBS1/CCL19/CCL21	10
BP	GO:0032735	positive regulation of interleukin-12 production	13/428	42/18903	4.82199e-12	1.02108e-10	7.23298e-11	LAPTM5/IRF8/IRF1/CLEC7A/SYK/PLCG2/TLR4/IFNG/LTB/CD40/CCR7/LGALS9/CCL19	13
BP	GO:0150076	neuroinflammatory response	16/428	73/18903	5.84673e-12	1.23153e-10	8.7237e-11	PTPRC/AIF1/ITGB2/TNFRSF1B/CTSC/PLCG2/IFNG/C1QA/TYROBP/ITGAM/CST7/IL18/MMP9/IL33/IL1B/CLU	16
BP	GO:0033077	T cell differentiation in thymus	17/428	86/18903	7.49607e-12	1.57062e-10	1.11258e-10	DOCK2/PTPRC/IL7R/CD3G/CD3D/BCL11B/TNFRSF9/RASGRP1/CD74/CD3E/IL2RG/CARD11/CCR7/MAFB/TOX/ZAP70/IL1B	17
BP	GO:0030101	natural killer cell activation	18/428	99/18903	8.02154e-12	1.67192e-10	1.18433e-10	PTPN22/PRDM1/PTPRC/HAVCR2/CD2/IL21R/IL2RB/CORO1A/RASGRP1/NKG7/AXL/TYROBP/FGR/TOX/IL18/SLAMF7/SLAMF1/HLA-F	18
BP	GO:0018108	peptidyl-tyrosine phosphorylation	34/428	380/18903	9.55598e-12	1.98137e-10	1.40354e-10	SAMSN1/PTPRC/LYN/HCLS1/SEMA4D/CSF1R/ITGB2/HCK/PECAM1/ITK/PTPN6/SYK/BTK/CD300A/CD74/PLCG2/CCL5/SOCS1/IFNG/LILRB4/NCF1/AXL/CD3E/LCK/CD4/FGR/PARP14/NRP1/CD40/BANK1/ZAP70/IL18/EFEMP1/ERRFI1	34
BP	GO:0018212	peptidyl-tyrosine modification	34/428	382/18903	1.10501e-11	2.27929e-10	1.61457e-10	SAMSN1/PTPRC/LYN/HCLS1/SEMA4D/CSF1R/ITGB2/HCK/PECAM1/ITK/PTPN6/SYK/BTK/CD300A/CD74/PLCG2/CCL5/SOCS1/IFNG/LILRB4/NCF1/AXL/CD3E/LCK/CD4/FGR/PARP14/NRP1/CD40/BANK1/ZAP70/IL18/EFEMP1/ERRFI1	34
BP	GO:0050869	negative regulation of B cell activation	12/428	36/18903	1.19268e-11	2.44745e-10	1.73369e-10	SAMSN1/LAPTM5/MNDA/LYN/INPP5D/BTK/TBC1D10C/CD300A/ID2/TYROBP/BANK1/TNFAIP3	12
BP	GO:0035710	CD4-positive, alpha-beta T cell activation	19/428	115/18903	1.22837e-11	2.50777e-10	1.77642e-10	CD86/PTGER4/IL2RA/SLAMF6/HLA-DRA/SOCS1/NKG7/IFNG/CD3E/IL2RG/IL12RB1/CARD11/LGALS9/TOX/SPN/IL18/RSAD2/CCL19/PLA2G2D	19
BP	GO:0002709	regulation of T cell mediated immunity	17/428	89/18903	1.34128e-11	2.7243e-10	1.92979e-10	PTPRC/IL7R/CCR2/WAS/TNFRSF1B/HLA-DRA/CD1D/LILRB1/LILRB4/IL12RB1/HLA-B/IL4I1/IL18/SLAMF1/RSAD2/HLA-F/IL1B	17
BP	GO:0045061	thymic T cell selection	10/428	22/18903	1.61812e-11	3.26992e-10	2.3163e-10	DOCK2/PTPRC/CD3G/CD3D/CD74/CD3E/CARD11/CCR7/TOX/ZAP70	10
BP	GO:0045582	positive regulation of T cell differentiation	19/428	117/18903	1.68241e-11	3.38267e-10	2.39616e-10	CD86/PTPRC/IL7R/LILRB2/IL2RA/HLA-DRA/SYK/RASGRP1/CD74/SOCS1/IFNG/LILRB4/IL2RG/IL12RB1/LGALS9/IL4I1/ZAP70/IL18/CCL19	19
BP	GO:0090025	regulation of monocyte chemotaxis	11/428	29/18903	1.69208e-11	3.385e-10	2.39782e-10	AIF1/LYN/CCR2/SLAMF8/CCL5/CCR1/CXCL10/CXCL12/PLA2G7/DUSP1/SERPINE1	11
BP	GO:0030888	regulation of B cell proliferation	15/428	67/18903	1.94905e-11	3.86028e-10	2.73449e-10	PTPRC/MNDA/LYN/INPP5D/CD38/IKZF3/BTK/CD300A/CD74/TLR4/TNFSF13B/TYROBP/FCRL3/CARD11/CD40	15
BP	GO:0045576	mast cell activation	15/428	67/18903	1.94905e-11	3.86028e-10	2.73449e-10	LYN/PIK3CG/LAT2/CD84/RAC2/PTPN6/SYK/BTK/RASGRP1/CD300A/CD300LF/FGR/LCP2/LGALS9/VAMP8	15
BP	GO:0002286	T cell activation involved in immune response	19/428	118/18903	1.96407e-11	3.87077e-10	2.74192e-10	CD86/APBB1IP/PTGER4/HAVCR2/LCP1/SLAMF6/HLA-DMB/HLA-DRA/ITGAL/LILRB1/FGL2/CD74/IFNG/IL12RB1/LGALS9/FCER1G/SPN/IL18/CCL19	19
BP	GO:0002702	positive regulation of production of molecular mediator of immune response	20/428	133/18903	2.10969e-11	4.13728e-10	2.9307e-10	PTPN22/CD86/LAPTM5/PTPRC/TLR7/CLEC7A/SYK/BTK/LILRB1/CD74/PLCG2/TLR4/CD40/IL18/IL33/SLAMF1/RSAD2/HLA-F/IL1B/SLC7A5	20
BP	GO:0046633	alpha-beta T cell proliferation	13/428	47/18903	2.39839e-11	4.68039e-10	3.31542e-10	PTPN22/DOCK2/PTPRC/CCR2/IL2RA/IRF1/SYK/CD3E/CARD11/EBI3/LGALS9/ZAP70/IL18	13
BP	GO:0043368	positive T cell selection	12/428	38/18903	2.47624e-11	4.80874e-10	3.40634e-10	DOCK2/PTPRC/CD3G/SLAMF6/CD3D/BCL11B/CD74/CD3E/IL12RB1/TOX/ZAP70/SPN	12
BP	GO:0045066	regulatory T cell differentiation	12/428	39/18903	3.50424e-11	6.77202e-10	4.79706e-10	LILRB2/IRF1/HLA-DRA/SOCS1/IFNG/LILRB4/IL2RG/LAG3/LGALS9/IL4I1/TOX/PLA2G2D	12
BP	GO:0001912	positive regulation of leukocyte mediated cytotoxicity	14/428	59/18903	3.96138e-11	7.60898e-10	5.38993e-10	PTPRC/SH2D1A/VAV1/SLAMF6/HLA-DRA/CD1D/RASGRP1/IL12RB1/TYROBP/HLA-B/LAG3/SPI1/ITGAM/HLA-F	14
BP	GO:0002507	tolerance induction	11/428	31/18903	3.97555e-11	7.60898e-10	5.38993e-10	LYN/HAVCR2/LILRB2/IL2RA/ICOS/LILRB4/CD3E/HLA-B/PDCD1/LGALS9/TNFAIP3	11
BP	GO:0033628	regulation of cell adhesion mediated by integrin	13/428	49/18903	4.29658e-11	8.18407e-10	5.7973e-10	LYN/PIK3CG/CXCL13/PTPN6/SYK/CCL5/CD3E/CYP1B1/LPXN/PLAU/SKAP1/SERPINE1/CCL21	13
BP	GO:0002548	monocyte chemotaxis	15/428	71/18903	4.74689e-11	8.99875e-10	6.3744e-10	AIF1/LYN/CCR2/SLAMF8/CCL5/CCR1/CXCL10/CCL2/CCL8/CXCL12/PLA2G7/DUSP1/CCL19/SERPINE1/CCL21	15
BP	GO:0019722	calcium-mediated signaling	24/428	208/18903	6.60148e-11	1.24552e-09	8.82283e-10	PLEK/PTPRC/CCR2/LAT2/TRAT1/CXCR6/GBP1/CLEC7A/SYK/VCAM1/BTK/TBC1D10C/PLCG2/SLA2/CCR1/CMKLR1/CD3E/CLIC2/CD4/CXCR3/CXCR4/CCR7/ZAP70/GPR143	24
BP	GO:0097048	dendritic cell apoptotic process	8/428	13/18903	7.54451e-11	1.41008e-09	9.9885e-10	LYN/LILRB1/AXL/CCR7/CXCL12/LGALS9/CCL19/CCL21	8
BP	GO:2000668	regulation of dendritic cell apoptotic process	8/428	13/18903	7.54451e-11	1.41008e-09	9.9885e-10	LYN/LILRB1/AXL/CCR7/CXCL12/LGALS9/CCL19/CCL21	8
BP	GO:0046641	positive regulation of alpha-beta T cell proliferation	10/428	25/18903	7.6966e-11	1.43178e-09	1.01423e-09	PTPN22/PTPRC/CCR2/SYK/CD3E/CARD11/EBI3/LGALS9/ZAP70/IL18	10
BP	GO:0032755	positive regulation of interleukin-6 production	17/428	99/18903	7.93872e-11	1.46996e-09	1.04126e-09	AIF1/TLR8/TLR7/LILRB2/CLEC7A/SYK/BTK/CD74/PLCG2/TLR4/IFNG/PTAFR/TYROBP/LGALS9/IFIH1/IL33/IL1B	17
BP	GO:0045577	regulation of B cell differentiation	11/428	33/18903	8.72371e-11	1.60042e-09	1.13368e-09	INPP5D/PTPN6/IKZF3/SYK/BTK/SLAMF8/ID2/IL2RG/FCRL3/CARD11/IL4I1	11
BP	GO:0050858	negative regulation of antigen receptor-mediated signaling pathway	11/428	33/18903	8.72371e-11	1.60042e-09	1.13368e-09	PTPN22/LAPTM5/SH2D1A/PLCL2/GBP1/PTPN6/CD300A/LILRB4/SLA2/FCRL3/LPXN	11
BP	GO:0045123	cellular extravasation	15/428	74/18903	8.89642e-11	1.62462e-09	1.15082e-09	PTGER4/PIK3CG/CCR2/PECAM1/ITGAL/VCAM1/SELPLG/SELL/PTAFR/CCL2/ITGB7/CXCL12/SPN/ITGA4/CCL21	15
BP	GO:0002279	mast cell activation involved in immune response	13/428	54/18903	1.63604e-10	2.97401e-09	2.10668e-09	LYN/PIK3CG/LAT2/CD84/RAC2/PTPN6/SYK/BTK/RASGRP1/CD300A/FGR/LGALS9/VAMP8	13
BP	GO:0046640	regulation of alpha-beta T cell proliferation	12/428	44/18903	1.7058e-10	3.07275e-09	2.17663e-09	PTPN22/PTPRC/CCR2/IL2RA/IRF1/SYK/CD3E/CARD11/EBI3/LGALS9/ZAP70/IL18	12
BP	GO:0050856	regulation of T cell receptor signaling pathway	12/428	44/18903	1.7058e-10	3.07275e-09	2.17663e-09	PTPN22/LAPTM5/SH2D1A/TRAT1/GBP1/PTPN6/CD300A/LILRB4/SLA2/LCK/CARD11/CCR7	12
BP	GO:0045059	positive thymic T cell selection	8/428	14/18903	1.72564e-10	3.09449e-09	2.19203e-09	DOCK2/PTPRC/CD3G/CD3D/CD74/CD3E/TOX/ZAP70	8
BP	GO:2000406	positive regulation of T cell migration	11/428	35/18903	1.80549e-10	3.22316e-09	2.28317e-09	AIF1/CCR2/DOCK8/CXCL13/CORO1A/CCL5/CXCL10/CXCL12/SPN/ITGA4/CCL21	11
BP	GO:0002708	positive regulation of lymphocyte mediated immunity	18/428	119/18903	1.9457e-10	3.45795e-09	2.44949e-09	PTPRC/SH2D1A/VAV1/SLAMF6/HLA-DRA/CD1D/BTK/RASGRP1/IL12RB1/HLA-B/LAG3/CD40/IL18/SLAMF1/RSAD2/HLA-F/C3/IL1B	18
BP	GO:2000107	negative regulation of leukocyte apoptotic process	13/428	55/18903	2.09884e-10	3.71355e-09	2.63055e-09	IL7R/HCLS1/DOCK8/BCL11B/LILRB1/CD74/CCL5/AXL/CCR7/CXCL12/PDCD1/CCL19/CCL21	13
BP	GO:0002821	positive regulation of adaptive immune response	18/428	120/18903	2.24204e-10	3.94937e-09	2.79759e-09	PTPRC/CCR2/HLA-DRA/CD1D/CLEC7A/BTK/TNFSF13B/CD4/IL12RB1/HLA-B/CD40/IL18/SLAMF1/RSAD2/HLA-F/C3/IL1B/SKAP1	18
BP	GO:0002707	negative regulation of lymphocyte mediated immunity	13/428	56/18903	2.67777e-10	4.69612e-09	3.32656e-09	PTPRC/IL7R/HAVCR2/CD96/PTPN6/LILRB1/LILRB4/HLA-B/LGALS9/IL4I1/SLAMF1/HLA-F/CR2	13
BP	GO:0042088	T-helper 1 type immune response	12/428	46/18903	3.02075e-10	5.27438e-09	3.73619e-09	CCR2/HAVCR2/TLR4/IL12RB1/EBI3/IL18BP/SPN/IL18/IL33/SLAMF1/CCL19/IL1B	12
BP	GO:0002291	T cell activation via T cell receptor contact with antigen bound to MHC molecule on antigen presenting cell	7/428	10/18903	3.28847e-10	5.71677e-09	4.04956e-09	APBB1IP/HAVCR2/HLA-DMB/ITGAL/LILRB1/FGL2/LGALS9	7
BP	GO:0001771	immunological synapse formation	8/428	15/18903	3.62482e-10	6.24694e-09	4.42511e-09	DOCK2/HAVCR2/DOCK8/CD6/PRF1/CCR7/CCL19/CCL21	8
BP	GO:0002468	dendritic cell antigen processing and presentation	8/428	15/18903	3.62482e-10	6.24694e-09	4.42511e-09	CLEC4A/HLA-DRA/FGL2/CD74/CCR7/THBS1/CCL19/CCL21	8
BP	GO:0006887	exocytosis	31/428	369/18903	3.91494e-10	6.71784e-09	4.75868e-09	PLEK/LYN/PIK3CG/CCR2/LAT2/CD84/RAC2/ITGB2/HCK/SYK/BTK/CORO1A/RAB31/MYO1G/RASGRP1/CD300A/CCL5/NKG7/IFNG/CCR1/TNFAIP2/PTAFR/FGR/SPI1/ITGAM/CCL8/STX11/LGALS9/HLA-F/VAMP8/LGI3	31
BP	GO:0050730	regulation of peptidyl-tyrosine phosphorylation	26/428	266/18903	4.23725e-10	7.2397e-09	5.12835e-09	SAMSN1/PTPRC/LYN/HCLS1/SEMA4D/CSF1R/ITGB2/PECAM1/PTPN6/SYK/CD300A/CD74/PLCG2/CCL5/SOCS1/IFNG/LILRB4/NCF1/CD3E/CD4/PARP14/NRP1/CD40/BANK1/IL18/ERRFI1	26
BP	GO:0032722	positive regulation of chemokine production	14/428	70/18903	4.5886e-10	7.80651e-09	5.52986e-09	AIF1/TLR7/HAVCR2/CD84/CSF1R/CLEC7A/SYK/CD74/TLR4/IFNG/LGALS9/IL18/IL33/IL1B	14
BP	GO:0007249	I-kappaB kinase/NF-kappaB signaling	27/428	288/18903	4.95244e-10	8.38964e-09	5.94293e-09	TNFSF10/BIRC3/APOL3/TLR8/TLR7/NFKBIA/TRIM22/CLEC7A/BTK/CD74/PLCG2/TLR4/LILRB4/FASLG/PIM2/CD4/CARD11/STAT1/CD40/CCR7/LGALS9/TNFAIP3/CCL19/IL1B/CAPN3/CCL21/S100A4	27
BP	GO:0002824	positive regulation of adaptive immune response based on somatic recombination of immune receptors built from immunoglobulin superfamily domains	17/428	114/18903	7.8352e-10	1.32169e-08	9.3624e-09	PTPRC/CCR2/HLA-DRA/CD1D/CLEC7A/BTK/TNFSF13B/CD4/IL12RB1/HLA-B/CD40/IL18/SLAMF1/RSAD2/HLA-F/C3/IL1B	17
BP	GO:0002715	regulation of natural killer cell mediated immunity	12/428	51/18903	1.11251e-09	1.86874e-08	1.32375e-08	HAVCR2/SH2D1A/CD96/VAV1/SLAMF6/KLRB1/LILRB1/RASGRP1/HLA-B/LAG3/LGALS9/HLA-F	12
BP	GO:0043367	CD4-positive, alpha-beta T cell differentiation	15/428	88/18903	1.15896e-09	1.93857e-08	1.37322e-08	CD86/PTGER4/SLAMF6/HLA-DRA/SOCS1/IFNG/IL2RG/IL12RB1/LGALS9/TOX/SPN/IL18/RSAD2/CCL19/PLA2G2D	15
BP	GO:0043303	mast cell degranulation	12/428	52/18903	1.41696e-09	2.36022e-08	1.6719e-08	LYN/PIK3CG/LAT2/CD84/RAC2/SYK/BTK/RASGRP1/CD300A/FGR/LGALS9/VAMP8	12
BP	GO:0045055	regulated exocytosis	24/428	242/18903	1.50536e-09	2.49701e-08	1.7688e-08	PLEK/LYN/PIK3CG/CCR2/LAT2/CD84/RAC2/ITGB2/HCK/SYK/BTK/CORO1A/RAB31/RASGRP1/CD300A/NKG7/PTAFR/FGR/SPI1/ITGAM/STX11/LGALS9/HLA-F/VAMP8	24
BP	GO:2000403	positive regulation of lymphocyte migration	11/428	42/18903	1.60603e-09	2.65295e-08	1.87926e-08	AIF1/CCR2/DOCK8/CXCL13/CORO1A/CCL5/CXCL10/CXCL12/SPN/ITGA4/CCL21	11
BP	GO:0046638	positive regulation of alpha-beta T cell differentiation	12/428	53/18903	1.79457e-09	2.94e-08	2.08259e-08	CD86/HLA-DRA/SYK/SOCS1/IFNG/LILRB4/IL2RG/IL12RB1/LGALS9/ZAP70/IL18/CCL19	12
BP	GO:0071622	regulation of granulocyte chemotaxis	12/428	53/18903	1.79457e-09	2.94e-08	2.08259e-08	RAC2/CSF1R/C3AR1/CD74/CCL5/CMKLR1/CCR7/THBS1/SLAMF1/CCL19/RARRES2/CCL21	12
BP	GO:0038094	Fc-gamma receptor signaling pathway	10/428	33/18903	1.85319e-09	3.02358e-08	2.1418e-08	PTPRC/LYN/VAV1/CD247/HCK/SYK/MYO1G/LCK/FGR/FCER1G	10
BP	GO:0061900	glial cell activation	12/428	54/18903	2.26056e-09	3.67318e-08	2.60195e-08	PTPRC/AIF1/ITGB2/CTSC/IFNG/C1QA/TYROBP/ITGAM/CST7/IL33/IL1B/CLU	12
BP	GO:0007259	receptor signaling pathway via JAK-STAT	20/428	172/18903	2.29075e-09	3.7071e-08	2.62598e-08	PTPRC/IL10RA/STAT4/IL7R/LYN/HCLS1/CCR2/CSF1R/CD300A/NMI/CCL5/SOCS1/IFNG/CCL2/PARP14/STAT1/CD40/CYP1B1/IL18/CSF2RA	20
BP	GO:0002720	positive regulation of cytokine production involved in immune response	14/428	79/18903	2.45423e-09	3.95559e-08	2.802e-08	LAPTM5/TLR7/CLEC7A/SYK/LILRB1/CD74/PLCG2/TLR4/IL18/SLAMF1/RSAD2/HLA-F/IL1B/SLC7A5	14
BP	GO:0032689	negative regulation of interferon-gamma production	11/428	44/18903	2.76258e-09	4.43461e-08	3.14132e-08	LAPTM5/HAVCR2/CD96/LILRB1/PDCD1LG2/TLR4/LILRB4/AXL/LGALS9/IL33/SLAMF1	11
BP	GO:0002448	mast cell mediated immunity	12/428	55/18903	2.83285e-09	4.51102e-08	3.19545e-08	LYN/PIK3CG/LAT2/CD84/RAC2/SYK/BTK/RASGRP1/CD300A/FGR/LGALS9/VAMP8	12
BP	GO:0038093	Fc receptor signaling pathway	12/428	55/18903	2.83285e-09	4.51102e-08	3.19545e-08	PTPRC/LYN/VAV1/CD247/HCK/SYK/BTK/MYO1G/PLCG2/LCK/FGR/FCER1G	12
BP	GO:0070227	lymphocyte apoptotic process	14/428	80/18903	2.91418e-09	4.62205e-08	3.2741e-08	GIMAP8/IL7R/LYN/CD3G/DOCK8/IL2RA/BCL11B/BTK/CD74/CCL5/FASLG/PDCD1/LGALS9/BIRC7	14
BP	GO:0070372	regulation of ERK1 and ERK2 cascade	27/428	315/18903	3.54756e-09	5.6043e-08	3.96989e-08	PTPN22/PTPRC/LYN/HAVCR2/CSF1R/GBP1/PTPN6/SYK/TBC1D10C/RASGRP1/CD74/CCL5/TLR4/CCR1/CD4/CCL2/NRP1/CCL8/CCR7/LGALS9/MARCO/SLAMF1/CCL19/IL1B/SEMA6A/ERRFI1/CCL21	27
BP	GO:2000516	positive regulation of CD4-positive, alpha-beta T cell activation	11/428	45/18903	3.58262e-09	5.63732e-08	3.99328e-08	CD86/HLA-DRA/SOCS1/IFNG/CD3E/IL2RG/IL12RB1/CARD11/LGALS9/IL18/CCL19	11
BP	GO:0002260	lymphocyte homeostasis	13/428	69/18903	4.19271e-09	6.57133e-08	4.6549e-08	IL7R/LYN/IL2RA/DOCK11/CORO1A/CD74/TNFSF13B/TNFRSF17/SLC40A1/LGALS9/LGALS2/TNFAIP3/SIT1	13
BP	GO:0070371	ERK1 and ERK2 cascade	28/428	340/18903	4.40683e-09	6.87984e-08	4.87343e-08	PTPN22/PTPRC/LYN/PTGER4/HAVCR2/CSF1R/GBP1/PTPN6/SYK/TBC1D10C/RASGRP1/CD74/CCL5/TLR4/CCR1/CD4/CCL2/NRP1/CCL8/CCR7/LGALS9/MARCO/SLAMF1/CCL19/IL1B/SEMA6A/ERRFI1/CCL21	28
BP	GO:0045589	regulation of regulatory T cell differentiation	10/428	36/18903	4.78911e-09	7.44744e-08	5.2755e-08	LILRB2/IRF1/HLA-DRA/SOCS1/IFNG/LILRB4/IL2RG/LAG3/LGALS9/IL4I1	10
BP	GO:0042130	negative regulation of T cell proliferation	13/428	70/18903	5.04429e-09	7.81374e-08	5.53498e-08	CD86/HAVCR2/LILRB2/IL2RA/PTPN6/LILRB1/PDCD1LG2/LILRB4/VSIG4/LGALS9/IL4I1/SPN/PLA2G2D	13
BP	GO:0032642	regulation of chemokine production	15/428	98/18903	5.42849e-09	8.37629e-08	5.93347e-08	AIF1/TLR7/HAVCR2/CD84/CSF1R/CLEC7A/SYK/CD74/TLR4/IFNG/LILRB4/LGALS9/IL18/IL33/IL1B	15
BP	GO:0001774	microglial cell activation	11/428	47/18903	5.90195e-09	8.96781e-08	6.35248e-08	PTPRC/AIF1/ITGB2/CTSC/IFNG/C1QA/TYROBP/ITGAM/CST7/IL33/CLU	11
BP	GO:0036230	granulocyte activation	11/428	47/18903	5.90195e-09	8.96781e-08	6.35248e-08	CCR2/ITGB2/SYK/CD300A/CCL5/PTAFR/TYROBP/SPI1/ITGAM/FCER1G/IL18	11
BP	GO:0042269	regulation of natural killer cell mediated cytotoxicity	11/428	47/18903	5.90195e-09	8.96781e-08	6.35248e-08	HAVCR2/SH2D1A/VAV1/SLAMF6/KLRB1/LILRB1/RASGRP1/HLA-B/LAG3/LGALS9/HLA-F	11
BP	GO:0097028	dendritic cell differentiation	11/428	47/18903	5.90195e-09	8.96781e-08	6.35248e-08	LYN/IRF8/LILRB2/LILRB1/AXL/HLA-B/TMEM176B/SPI1/CCR7/LGALS9/CCL19	11
BP	GO:0032602	chemokine production	15/428	99/18903	6.26716e-09	9.48653e-08	6.71992e-08	AIF1/TLR7/HAVCR2/CD84/CSF1R/CLEC7A/SYK/CD74/TLR4/IFNG/LILRB4/LGALS9/IL18/IL33/IL1B	15
BP	GO:0002335	mature B cell differentiation	10/428	37/18903	6.43129e-09	9.6981e-08	6.86979e-08	IRF8/PLCL2/DOCK11/MFNG/SLAMF8/PLCG2/IL2RG/SPI1/ITM2A/CD19	10
BP	GO:0097696	receptor signaling pathway via STAT	20/428	183/18903	6.76595e-09	1.0152e-07	7.19132e-08	PTPRC/IL10RA/STAT4/IL7R/LYN/HCLS1/CCR2/CSF1R/CD300A/NMI/CCL5/SOCS1/IFNG/CCL2/PARP14/STAT1/CD40/CYP1B1/IL18/CSF2RA	20
BP	GO:0032703	negative regulation of interleukin-2 production	9/428	28/18903	6.78331e-09	1.0152e-07	7.19132e-08	LAPTM5/PTPRC/HAVCR2/GBP1/LILRB4/LAG3/VSIG4/TNFAIP3/ZFP36	9
BP	GO:0006816	calcium ion transport	32/428	440/18903	7.19455e-09	1.07272e-07	7.59874e-08	PTPRC/LYN/PIK3CG/LILRB2/CD84/PTPN6/CORO1A/LILRB1/PLCG2/CCL5/CXCL9/CCR1/FASLG/CXCL10/CLIC2/LCK/CD4/CCL2/FCRL3/CCL8/CXCR4/CCR7/CXCL12/CXCL11/CD19/ATP2A3/MS4A1/GEM/CCL19/CAPN3/CCL21/TRPM1	32
BP	GO:0001776	leukocyte homeostasis	15/428	100/18903	7.22251e-09	1.07287e-07	7.59981e-08	IL7R/LYN/IL2RA/DOCK11/BTK/CORO1A/CD74/TNFSF13B/AXL/TNFRSF17/SLC40A1/LGALS9/LGALS2/TNFAIP3/SIT1	15
BP	GO:0046637	regulation of alpha-beta T cell differentiation	13/428	73/18903	8.6205e-09	1.27577e-07	9.03711e-08	PRDM1/CD86/HLA-DRA/SYK/SOCS1/IFNG/LILRB4/IL2RG/IL12RB1/LGALS9/ZAP70/IL18/CCL19	13
BP	GO:2000404	regulation of T cell migration	11/428	49/18903	9.47895e-09	1.39762e-07	9.90024e-08	AIF1/CCR2/DOCK8/CXCL13/CORO1A/CCL5/CXCL10/CXCL12/SPN/ITGA4/CCL21	11
BP	GO:0090026	positive regulation of monocyte chemotaxis	8/428	21/18903	1.01715e-08	1.4942e-07	1.05844e-07	AIF1/CCR2/CCL5/CCR1/CXCL10/CXCL12/PLA2G7/SERPINE1	8
BP	GO:0002381	immunoglobulin production involved in immunoglobulin-mediated immune response	13/428	74/18903	1.02452e-08	1.49949e-07	1.06218e-07	PTPRC/HLA-DMB/HLA-DPB1/HLA-DRA/HLA-DOA/HLA-DMA/BTK/HLA-DPA1/HLA-DQA1/HLA-DOB/HLA-DQB1/CD40/HLA-DQB2	13
BP	GO:0043410	positive regulation of MAPK cascade	34/428	496/18903	1.06519e-08	1.55331e-07	1.10031e-07	PTPN22/LAPTM5/PTPRC/PIK3CG/HAVCR2/FGD2/CSF1R/SYK/RASGRP1/CD74/PLCG2/CCL5/TLR4/NCF1/CCR1/CD4/CCL2/FCRL3/NRP1/MAP4K1/SPI1/CD40/CCL8/CCR7/BANK1/LGALS9/MARCO/THBS1/SLAMF1/CCL19/IL1B/BIRC7/CCL21/GDF15	34
BP	GO:0032677	regulation of interleukin-8 production	15/428	103/18903	1.0941e-08	1.58964e-07	1.12605e-07	PTPN22/PTPRC/TLR8/TLR7/CD2/CLEC7A/SYK/CD74/TLR4/TMSB4X/CD14/FCN1/LGALS9/IL1B/SERPINE1	15
BP	GO:0045730	respiratory burst	10/428	39/18903	1.12721e-08	1.63179e-07	1.15591e-07	CYBB/PIK3CG/RAC2/HCK/NCF4/CLEC7A/SLAMF8/NCF1/CD52/NCF2	10
BP	GO:0002269	leukocyte activation involved in inflammatory response	11/428	50/18903	1.19076e-08	1.71754e-07	1.21664e-07	PTPRC/AIF1/ITGB2/CTSC/IFNG/C1QA/TYROBP/ITGAM/CST7/IL33/CLU	11
BP	GO:0002820	negative regulation of adaptive immune response	12/428	62/18903	1.2087e-08	1.73087e-07	1.22609e-07	SAMSN1/PTPRC/IL7R/HAVCR2/PTPN6/LILRB1/LILRB4/IL4I1/IL33/SLAMF1/HLA-F/CR2	12
BP	GO:0070228	regulation of lymphocyte apoptotic process	12/428	62/18903	1.2087e-08	1.73087e-07	1.22609e-07	GIMAP8/IL7R/LYN/CD3G/DOCK8/BCL11B/BTK/CD74/CCL5/PDCD1/LGALS9/BIRC7	12
BP	GO:0032637	interleukin-8 production	15/428	104/18903	1.25239e-08	1.78701e-07	1.26586e-07	PTPN22/PTPRC/TLR8/TLR7/CD2/CLEC7A/SYK/CD74/TLR4/TMSB4X/CD14/FCN1/LGALS9/IL1B/SERPINE1	15
BP	GO:0019932	second-messenger-mediated signaling	26/428	314/18903	1.42199e-08	2.02054e-07	1.43128e-07	PLEK/PTPRC/CCR2/LAT2/TRAT1/CXCR6/GBP1/CLEC7A/SYK/VCAM1/BTK/TBC1D10C/PLCG2/SLA2/CCR1/CMKLR1/CD3E/CLIC2/CD4/FPR1/CXCR3/CXCR4/CCR7/ZAP70/GPR143/THBS1	26
BP	GO:0032479	regulation of type I interferon production	15/428	105/18903	1.43128e-08	2.02054e-07	1.43128e-07	PTPN22/TLR8/TLR7/HAVCR2/IRF8/IRF1/SYK/LILRB1/PLCG2/NMI/TLR4/CD14/STAT1/IFIH1/MMP12	15
BP	GO:0032606	type I interferon production	15/428	105/18903	1.43128e-08	2.02054e-07	1.43128e-07	PTPN22/TLR8/TLR7/HAVCR2/IRF8/IRF1/SYK/LILRB1/PLCG2/NMI/TLR4/CD14/STAT1/IFIH1/MMP12	15
BP	GO:0032757	positive regulation of interleukin-8 production	12/428	63/18903	1.46287e-08	2.05784e-07	1.4577e-07	TLR8/TLR7/CD2/CLEC7A/SYK/CD74/TLR4/CD14/FCN1/LGALS9/IL1B/SERPINE1	12
BP	GO:0043277	apoptotic cell clearance	11/428	51/18903	1.48762e-08	2.08529e-07	1.47715e-07	RAC2/TIMD4/CD300LF/AXL/TYROBP/CCL2/FCN1/MARCO/THBS1/C3/C2	11
BP	GO:0032720	negative regulation of tumor necrosis factor production	13/428	77/18903	1.69134e-08	2.35427e-07	1.66768e-07	PTPN22/CLEC4A/HAVCR2/PTPN6/LILRB1/TLR4/LILRB4/AXL/GPR18/LGALS9/TNFAIP3/SLAMF1/ERRFI1	13
BP	GO:0045824	negative regulation of innate immune response	13/428	77/18903	1.69134e-08	2.35427e-07	1.66768e-07	HAVCR2/CD96/LILRB1/SLAMF8/NMI/HLA-B/PARP14/VSIG4/LGALS9/TNFAIP3/SERPING1/HLA-F/MMP12	13
BP	GO:0042119	neutrophil activation	10/428	41/18903	1.90892e-08	2.64788e-07	1.87566e-07	ITGB2/SYK/CD300A/CCL5/PTAFR/TYROBP/SPI1/ITGAM/FCER1G/IL18	10
BP	GO:0043122	regulation of I-kappaB kinase/NF-kappaB signaling	23/428	255/18903	2.02407e-08	2.79786e-07	1.98191e-07	TNFSF10/BIRC3/APOL3/TRIM22/CLEC7A/CD74/PLCG2/TLR4/LILRB4/FASLG/PIM2/CD4/CARD11/STAT1/CD40/CCR7/LGALS9/TNFAIP3/CCL19/IL1B/CAPN3/CCL21/S100A4	23
BP	GO:0051209	release of sequestered calcium ion into cytosol	16/428	124/18903	2.09795e-08	2.88994e-07	2.04713e-07	PTPRC/LYN/PTPN6/CORO1A/PLCG2/CXCL9/FASLG/CXCL10/CLIC2/LCK/CCR7/CXCL11/CD19/CCL19/CAPN3/CCL21	16
BP	GO:1903556	negative regulation of tumor necrosis factor superfamily cytokine production	13/428	79/18903	2.33169e-08	3.20085e-07	2.26737e-07	PTPN22/CLEC4A/HAVCR2/PTPN6/LILRB1/TLR4/LILRB4/AXL/GPR18/LGALS9/TNFAIP3/SLAMF1/ERRFI1	13
BP	GO:0045591	positive regulation of regulatory T cell differentiation	8/428	23/18903	2.35522e-08	3.213e-07	2.27597e-07	LILRB2/HLA-DRA/SOCS1/IFNG/LILRB4/IL2RG/LGALS9/IL4I1	8
BP	GO:0051283	negative regulation of sequestering of calcium ion	16/428	125/18903	2.35668e-08	3.213e-07	2.27597e-07	PTPRC/LYN/PTPN6/CORO1A/PLCG2/CXCL9/FASLG/CXCL10/CLIC2/LCK/CCR7/CXCL11/CD19/CCL19/CAPN3/CCL21	16
BP	GO:0032814	regulation of natural killer cell activation	10/428	42/18903	2.45527e-08	3.33598e-07	2.36309e-07	PTPN22/PRDM1/HAVCR2/RASGRP1/AXL/TYROBP/FGR/TOX/IL18/HLA-F	10
BP	GO:0002361	CD4-positive, CD25-positive, alpha-beta regulatory T cell differentiation	6/428	10/18903	2.53046e-08	3.42034e-07	2.42285e-07	HLA-DRA/IFNG/IL2RG/LGALS9/TOX/PLA2G2D	6
BP	GO:0072503	cellular divalent inorganic cation homeostasis	26/428	323/18903	2.53454e-08	3.42034e-07	2.42285e-07	PTPRC/LYN/CCR2/PTPN6/CORO1A/PLCG2/CCL5/CXCL9/CCR1/FASLG/CXCL10/CLIC2/LCK/CD40/CCL8/CCR7/CXCL12/CXCL11/CD19/ATP2A3/CCL19/FZD9/CAPN3/CCL21/S100A8/S100A9	26
BP	GO:0002573	myeloid leukocyte differentiation	21/428	218/18903	2.68936e-08	3.61701e-07	2.56216e-07	EVI2B/LYN/HCLS1/INPP5D/CSF1R/LILRB1/CD74/SOCS1/TLR4/IFNG/LILRB4/C1QC/CCR1/ID2/CD4/TYROBP/SPI1/CCR7/MAFB/MMP9/CCL19	21
BP	GO:0051282	regulation of sequestering of calcium ion	16/428	127/18903	2.96351e-08	3.9723e-07	2.81384e-07	PTPRC/LYN/PTPN6/CORO1A/PLCG2/CXCL9/FASLG/CXCL10/CLIC2/LCK/CCR7/CXCL11/CD19/CCL19/CAPN3/CCL21	16
BP	GO:0032611	interleukin-1 beta production	15/428	111/18903	3.08878e-08	4.09882e-07	2.90346e-07	TLR8/MNDA/AIM2/GBP5/CLEC7A/TLR4/IFNG/LILRB4/TYROBP/PYHIN1/CCR7/LGALS9/TNFAIP3/CCL19/ERRFI1	15
BP	GO:0032651	regulation of interleukin-1 beta production	15/428	111/18903	3.08878e-08	4.09882e-07	2.90346e-07	TLR8/MNDA/AIM2/GBP5/CLEC7A/TLR4/IFNG/LILRB4/TYROBP/PYHIN1/CCR7/LGALS9/TNFAIP3/CCL19/ERRFI1	15
BP	GO:1901222	regulation of NIK/NF-kappaB signaling	15/428	111/18903	3.08878e-08	4.09882e-07	2.90346e-07	PTPN22/CD86/LAPTM5/TLR7/HAVCR2/NFKBIA/NMI/TLR4/TMSB4X/CD14/SPI1/LGALS9/IL18/CCL19/IL1B	15
BP	GO:0050901	leukocyte tethering or rolling	9/428	33/18903	3.4257e-08	4.53081e-07	3.20946e-07	VCAM1/SELPLG/SELL/PTAFR/ITGB7/CXCL12/SPN/ITGA4/CCL21	9
BP	GO:0006874	cellular calcium ion homeostasis	24/428	284/18903	3.50111e-08	4.6152e-07	3.26925e-07	PTPRC/LYN/CCR2/PTPN6/CORO1A/PLCG2/CCL5/CXCL9/CCR1/FASLG/CXCL10/CLIC2/LCK/CD40/CCL8/CCR7/CXCL12/CXCL11/CD19/ATP2A3/CCL19/FZD9/CAPN3/CCL21	24
BP	GO:0032612	interleukin-1 production	16/428	130/18903	4.14403e-08	5.42676e-07	3.84413e-07	TLR8/MNDA/AIM2/HAVCR2/GBP5/CLEC7A/TLR4/IFNG/LILRB4/TYROBP/PYHIN1/CCR7/LGALS9/TNFAIP3/CCL19/ERRFI1	16
BP	GO:0032652	regulation of interleukin-1 production	16/428	130/18903	4.14403e-08	5.42676e-07	3.84413e-07	TLR8/MNDA/AIM2/HAVCR2/GBP5/CLEC7A/TLR4/IFNG/LILRB4/TYROBP/PYHIN1/CCR7/LGALS9/TNFAIP3/CCL19/ERRFI1	16
BP	GO:2000401	regulation of lymphocyte migration	12/428	69/18903	4.27472e-08	5.56285e-07	3.94053e-07	AIF1/CCR2/DOCK8/CXCL13/CORO1A/CCL5/CXCL10/CCL2/CXCL12/SPN/ITGA4/CCL21	12
BP	GO:0055074	calcium ion homeostasis	25/428	309/18903	4.27589e-08	5.56285e-07	3.94053e-07	PTPRC/LYN/CCR2/PTPN6/CORO1A/PLCG2/CCL5/CXCL9/CCR1/FASLG/CXCL10/CLIC2/LCK/CD40/CCL8/CCR7/CXCL12/CXCL11/CD19/ATP2A3/NT5E/CCL19/FZD9/CAPN3/CCL21	25
BP	GO:0050848	regulation of calcium-mediated signaling	13/428	83/18903	4.30494e-08	5.5824e-07	3.95437e-07	PLEK/TRAT1/GBP1/CLEC7A/SYK/TBC1D10C/PLCG2/SLA2/CMKLR1/CD3E/CD4/ZAP70/GPR143	13
BP	GO:0032743	positive regulation of interleukin-2 production	9/428	34/18903	4.56634e-08	5.88304e-07	4.16734e-07	CD86/PTPRC/CCR2/CLEC7A/PLCG2/CD3E/CD4/CARD11/IL1B	9
BP	GO:0033006	regulation of mast cell activation involved in immune response	9/428	34/18903	4.56634e-08	5.88304e-07	4.16734e-07	LYN/CD84/RAC2/PTPN6/SYK/CD300A/FGR/LGALS9/VAMP8	9
BP	GO:0051208	sequestering of calcium ion	16/428	131/18903	4.62404e-08	5.93816e-07	4.20638e-07	PTPRC/LYN/PTPN6/CORO1A/PLCG2/CXCL9/FASLG/CXCL10/CLIC2/LCK/CCR7/CXCL11/CD19/CCL19/CAPN3/CCL21	16
BP	GO:0072507	divalent inorganic cation homeostasis	27/428	356/18903	4.71078e-08	6.0301e-07	4.27151e-07	PTPRC/LYN/CCR2/PTPN6/CORO1A/PLCG2/CCL5/CXCL9/CCR1/FASLG/CXCL10/CLIC2/LCK/CD40/CCL8/CCR7/CXCL12/CXCL11/CD19/ATP2A3/NT5E/CCL19/FZD9/CAPN3/CCL21/S100A8/S100A9	27
BP	GO:0033003	regulation of mast cell activation	10/428	45/18903	5.00974e-08	6.39223e-07	4.52803e-07	LYN/CD84/RAC2/PTPN6/SYK/CD300A/CD300LF/FGR/LGALS9/VAMP8	10
BP	GO:0051651	maintenance of location in cell	21/428	226/18903	5.03424e-08	6.40298e-07	4.53564e-07	PTPRC/LYN/SRGN/PTPN6/CORO1A/PLCG2/CXCL9/FASLG/TMSB4X/CXCL10/CLIC2/LCK/CD4/CCR7/CXCL11/CD19/CCL19/CAPN3/CCL21/S100A8/S100A9	21
BP	GO:0002823	negative regulation of adaptive immune response based on somatic recombination of immune receptors built from immunoglobulin superfamily domains	11/428	57/18903	5.10085e-08	6.42644e-07	4.55226e-07	PTPRC/IL7R/HAVCR2/PTPN6/LILRB1/LILRB4/IL4I1/IL33/SLAMF1/HLA-F/CR2	11
BP	GO:0061756	leukocyte adhesion to vascular endothelial cell	11/428	57/18903	5.10085e-08	6.42644e-07	4.55226e-07	ALOX5/ITGB2/VCAM1/SELPLG/SELL/PTAFR/ITGB7/CXCL12/SPN/ITGA4/CCL21	11
BP	GO:0051924	regulation of calcium ion transport	23/428	268/18903	5.10112e-08	6.42644e-07	4.55226e-07	LYN/PIK3CG/LILRB2/CD84/PTPN6/CORO1A/LILRB1/PLCG2/CCL5/CXCL9/CCR1/CXCL10/CLIC2/CD4/CCL2/FCRL3/CXCR4/CXCL12/CXCL11/CD19/MS4A1/GEM/CAPN3	23
BP	GO:0002604	regulation of dendritic cell antigen processing and presentation	6/428	11/18903	5.46061e-08	6.83607e-07	4.84243e-07	FGL2/CD74/CCR7/THBS1/CCL19/CCL21	6
BP	GO:0045060	negative thymic T cell selection	6/428	11/18903	5.46061e-08	6.83607e-07	4.84243e-07	DOCK2/PTPRC/CD74/CD3E/CCR7/ZAP70	6
BP	GO:0002832	negative regulation of response to biotic stimulus	15/428	116/18903	5.64164e-08	7.03738e-07	4.98503e-07	HAVCR2/CD96/LILRB1/FGL2/SLAMF8/NMI/HLA-B/PARP14/VSIG4/LGALS9/TNFAIP3/IL4I1/SERPING1/HLA-F/MMP12	15
BP	GO:0002532	production of molecular mediator involved in inflammatory response	14/428	100/18903	5.65678e-08	7.03738e-07	4.98503e-07	LYN/ALOX5/GBP5/ALOX5AP/CLEC7A/SYK/BTK/CD6/SLAMF8/TLR4/LILRB4/NCF1/VAMP8/SERPINE1	14
BP	GO:0046718	viral entry into host cell	17/428	151/18903	5.96142e-08	7.39328e-07	5.23714e-07	CD86/TRIM22/CD74/SELPLG/AXL/CIITA/CD4/ITGB7/NRP1/FCN1/CXCR4/LGALS9/CD209/SLAMF1/VAMP8/IFITM1/CR2	17
BP	GO:0043372	positive regulation of CD4-positive, alpha-beta T cell differentiation	9/428	35/18903	6.02482e-08	7.4487e-07	5.2764e-07	CD86/HLA-DRA/SOCS1/IFNG/IL2RG/IL12RB1/LGALS9/IL18/CCL19	9
BP	GO:0046629	gamma-delta T cell activation	8/428	26/18903	7.06973e-08	8.7135e-07	6.17234e-07	PTPRC/CD3G/CD247/ITK/SYK/LILRB1/CD3E/GPR18	8
BP	GO:0007599	hemostasis	21/428	231/18903	7.33983e-08	9.01848e-07	6.38837e-07	PLEK/LYN/PIK3CG/VAV1/FLI1/WAS/PTPN6/SYK/PLCG2/TLR4/AXL/LCK/SERPINA1/CD40/FCER1G/PDPN/SERPING1/PLAU/THBS1/SERPINE1/F13A1	21
BP	GO:0048872	homeostasis of number of cells	24/428	296/18903	7.67799e-08	9.40495e-07	6.66214e-07	IL7R/LYN/HCLS1/INPP5D/IL2RA/DOCK11/BTK/CORO1A/CD74/TNFSF13B/AXL/ID2/TNFRSF17/CARD11/STAT1/SPI1/SLC40A1/CCR7/MAFB/LGALS9/LGALS2/TNFAIP3/SIT1/ZFP36	24
BP	GO:0019058	viral life cycle	25/428	319/18903	7.95094e-08	9.70942e-07	6.87781e-07	CD86/TRIM22/CXCR6/CD74/CCL5/SELPLG/AXL/CIITA/APOBEC3G/CD4/CCL2/LAMP3/ITGB7/NRP1/FCN1/CCL8/CXCR4/LGALS9/CD209/IFIH1/SLAMF1/RSAD2/VAMP8/IFITM1/CR2	25
BP	GO:0050731	positive regulation of peptidyl-tyrosine phosphorylation	19/428	193/18903	8.7939e-08	1.0706e-06	7.58373e-07	PTPRC/LYN/HCLS1/SEMA4D/CSF1R/PECAM1/SYK/CD74/PLCG2/CCL5/IFNG/NCF1/CD3E/CD4/PARP14/NRP1/CD40/BANK1/IL18	19
BP	GO:0032732	positive regulation of interleukin-1 production	12/428	74/18903	9.60792e-08	1.16613e-06	8.26047e-07	TLR8/MNDA/AIM2/HAVCR2/GBP5/CLEC7A/TLR4/IFNG/TYROBP/PYHIN1/LGALS9/CCL19	12
BP	GO:0032753	positive regulation of interleukin-4 production	8/428	27/18903	9.84872e-08	1.18811e-06	8.41618e-07	CD86/HAVCR2/SYK/CD3E/LGALS9/FCER1G/IL33/SLC7A5	8
BP	GO:0036037	CD8-positive, alpha-beta T cell activation	8/428	27/18903	9.84872e-08	1.18811e-06	8.41618e-07	PTPN22/CLEC4A/IRF1/LILRB1/SOCS1/LILRB4/GPR18/TOX	8
BP	GO:0034113	heterotypic cell-cell adhesion	11/428	61/18903	1.06554e-07	1.28068e-06	9.0719e-07	PTPRC/CD2/LILRB2/ITGB2/CD1D/VCAM1/LCK/ITGB7/ITGA4/IL1B/SKAP1	11
BP	GO:0043383	negative T cell selection	6/428	12/18903	1.07126e-07	1.28068e-06	9.0719e-07	DOCK2/PTPRC/CD74/CD3E/CCR7/ZAP70	6
BP	GO:2000508	regulation of dendritic cell chemotaxis	6/428	12/18903	1.07126e-07	1.28068e-06	9.0719e-07	SLAMF8/SPI1/CCR7/LGALS9/SLAMF1/CCL21	6
BP	GO:0002761	regulation of myeloid leukocyte differentiation	15/428	122/18903	1.11499e-07	1.32898e-06	9.414e-07	EVI2B/LYN/HCLS1/INPP5D/LILRB1/CD74/TLR4/IFNG/LILRB4/C1QC/CCR1/ID2/CD4/TYROBP/MAFB	15
BP	GO:0006875	cellular metal ion homeostasis	29/428	420/18903	1.13889e-07	1.35341e-06	9.58709e-07	PTPRC/LYN/CCR2/PTPN6/CORO1A/PLCG2/CCL5/CXCL9/IFNG/CCR1/FASLG/CXCL10/CLIC2/LCK/SLC40A1/CD40/CCL8/CCR7/CXCL12/SLC1A3/CXCL11/CD19/ATP2A3/CCL19/FZD9/CAPN3/CCL21/S100A8/S100A9	29
BP	GO:0002281	macrophage activation involved in immune response	7/428	19/18903	1.15701e-07	1.35872e-06	9.62469e-07	HAVCR2/SYK/PLCG2/NMI/IFNG/TYROBP/IL33	7
BP	GO:0002283	neutrophil activation involved in immune response	7/428	19/18903	1.15701e-07	1.35872e-06	9.62469e-07	ITGB2/SYK/PTAFR/TYROBP/SPI1/ITGAM/FCER1G	7
BP	GO:0002544	chronic inflammatory response	7/428	19/18903	1.15701e-07	1.35872e-06	9.62469e-07	CXCL13/VCAM1/CCL5/TNFAIP3/THBS1/S100A8/S100A9	7
BP	GO:0010759	positive regulation of macrophage chemotaxis	7/428	19/18903	1.15701e-07	1.35872e-06	9.62469e-07	CSF1R/C3AR1/CCL5/CMKLR1/THBS1/SLAMF1/RARRES2	7
BP	GO:0044409	entry into host	17/428	158/18903	1.16326e-07	1.36204e-06	9.64822e-07	CD86/TRIM22/CD74/SELPLG/AXL/CIITA/CD4/ITGB7/NRP1/FCN1/CXCR4/LGALS9/CD209/SLAMF1/VAMP8/IFITM1/CR2	17
BP	GO:0010758	regulation of macrophage chemotaxis	8/428	28/18903	1.35169e-07	1.57803e-06	1.11782e-06	CSF1R/C3AR1/SLAMF8/CCL5/CMKLR1/THBS1/SLAMF1/RARRES2	8
BP	GO:0030003	cellular cation homeostasis	32/428	499/18903	1.36045e-07	1.58362e-06	1.12178e-06	PTPRC/LYN/CCR2/SLC9A9/PTPN6/CORO1A/SLAMF8/PLCG2/CCL5/CXCL9/IFNG/CCR1/FASLG/CXCL10/CLIC2/LCK/SLC40A1/CD40/CCL8/CCR7/CXCL12/SLC1A3/CXCL11/CD19/ATP2A3/CCL19/RAB38/FZD9/CAPN3/CCL21/S100A8/S100A9	32
BP	GO:0038061	NIK/NF-kappaB signaling	16/428	142/18903	1.44536e-07	1.67754e-06	1.18831e-06	PTPN22/CD86/LAPTM5/BIRC3/TLR7/HAVCR2/NFKBIA/NMI/TLR4/TMSB4X/CD14/SPI1/LGALS9/IL18/CCL19/IL1B	16
BP	GO:0032481	positive regulation of type I interferon production	11/428	63/18903	1.50685e-07	1.73877e-06	1.23169e-06	PTPN22/TLR8/TLR7/IRF1/SYK/PLCG2/TLR4/CD14/STAT1/IFIH1/MMP12	11
BP	GO:0032731	positive regulation of interleukin-1 beta production	11/428	63/18903	1.50685e-07	1.73877e-06	1.23169e-06	TLR8/MNDA/AIM2/GBP5/CLEC7A/TLR4/IFNG/TYROBP/PYHIN1/LGALS9/CCL19	11
BP	GO:1902106	negative regulation of leukocyte differentiation	14/428	108/18903	1.51753e-07	1.74604e-06	1.23683e-06	LYN/INPP5D/IRF1/LILRB1/FGL2/CD74/SOCS1/TLR4/LILRB4/C1QC/ID2/LAG3/TMEM176B/MAFB	14
BP	GO:0050792	regulation of viral process	17/428	162/18903	1.67587e-07	1.92266e-06	1.36195e-06	TRIM22/CD74/CCL5/AXL/CIITA/APOBEC3G/CD4/LAMP3/STAT1/FCN1/CXCR4/LGALS9/CD209/ZFP36/IFIH1/RSAD2/IFITM1	17
BP	GO:0002643	regulation of tolerance induction	7/428	20/18903	1.74543e-07	1.99099e-06	1.41035e-06	HAVCR2/LILRB2/IL2RA/LILRB4/CD3E/HLA-B/PDCD1	7
BP	GO:0002888	positive regulation of myeloid leukocyte mediated immunity	7/428	20/18903	1.74543e-07	1.99099e-06	1.41035e-06	ITGB2/BTK/PTAFR/TYROBP/SPI1/ITGAM/C3	7
BP	GO:0001913	T cell mediated cytotoxicity	10/428	51/18903	1.77735e-07	2.02161e-06	1.43204e-06	PTPRC/IL7R/HLA-DRA/CTSC/CD1D/LILRB1/PRF1/IL12RB1/HLA-B/HLA-F	10
BP	GO:0002218	activation of innate immune response	11/428	64/18903	1.78298e-07	2.02223e-06	1.43248e-06	MNDA/LYN/AIM2/HCK/CLEC7A/SYK/PLCG2/TLR4/TYROBP/PYHIN1/FCN1	11
BP	GO:0097553	calcium ion transmembrane import into cytosol	18/428	182/18903	1.79385e-07	2.02878e-06	1.43712e-06	PTPRC/LYN/PTPN6/CORO1A/PLCG2/CXCL9/FASLG/CXCL10/CLIC2/LCK/CCR7/CXCL11/CD19/MS4A1/CCL19/CAPN3/CCL21/TRPM1	18
BP	GO:0032607	interferon-alpha production	8/428	29/18903	1.82989e-07	2.05785e-06	1.45771e-06	TLR8/TLR7/HAVCR2/NMI/TLR4/STAT1/IFIH1/MMP12	8
BP	GO:0032647	regulation of interferon-alpha production	8/428	29/18903	1.82989e-07	2.05785e-06	1.45771e-06	TLR8/TLR7/HAVCR2/NMI/TLR4/STAT1/IFIH1/MMP12	8
BP	GO:0070486	leukocyte aggregation	6/428	13/18903	1.95148e-07	2.1884e-06	1.55019e-06	SEMA4D/RAC2/ZAP70/IL1B/S100A8/S100A9	6
BP	GO:0002292	T cell differentiation involved in immune response	12/428	79/18903	2.0245e-07	2.25757e-06	1.59918e-06	CD86/PTGER4/SLAMF6/HLA-DRA/FGL2/IFNG/IL12RB1/LGALS9/FCER1G/SPN/IL18/CCL19	12
BP	GO:2000514	regulation of CD4-positive, alpha-beta T cell activation	12/428	79/18903	2.0245e-07	2.25757e-06	1.59918e-06	CD86/IL2RA/HLA-DRA/SOCS1/IFNG/CD3E/IL2RG/IL12RB1/CARD11/LGALS9/IL18/CCL19	12
BP	GO:0048246	macrophage chemotaxis	9/428	40/18903	2.11049e-07	2.34688e-06	1.66245e-06	CSF1R/C3AR1/SLAMF8/CCL5/CMKLR1/CCL2/THBS1/SLAMF1/RARRES2	9
BP	GO:0007596	blood coagulation	20/428	225/18903	2.16881e-07	2.40502e-06	1.70363e-06	PLEK/LYN/PIK3CG/VAV1/WAS/PTPN6/SYK/PLCG2/TLR4/AXL/LCK/SERPINA1/CD40/FCER1G/PDPN/SERPING1/PLAU/THBS1/SERPINE1/F13A1	20
BP	GO:0007204	positive regulation of cytosolic calcium ion concentration	19/428	205/18903	2.2796e-07	2.52085e-06	1.78568e-06	GPR65/PTGER4/PIK3CG/CCR2/P2RY10/CD38/CXCL13/CXCR6/C3AR1/P2RY8/CCR1/CMKLR1/CD52/FPR1/CXCR3/GPR18/CXCR4/CCR7/TRPM1	19
BP	GO:0002825	regulation of T-helper 1 type immune response	8/428	30/18903	2.44623e-07	2.69762e-06	1.9109e-06	CCR2/HAVCR2/IL12RB1/IL18/IL33/SLAMF1/CCL19/IL1B	8
BP	GO:0150077	regulation of neuroinflammatory response	9/428	41/18903	2.65037e-07	2.91468e-06	2.06465e-06	PTPRC/TNFRSF1B/CTSC/PLCG2/CST7/IL18/MMP9/IL33/IL1B	9
BP	GO:0009620	response to fungus	11/428	67/18903	2.89907e-07	3.17065e-06	2.24598e-06	CLEC4A/CLEC7A/SYK/BTK/PLCG2/TLR4/SPI1/GNLY/RARRES2/S100A8/S100A9	11
BP	GO:1901224	positive regulation of NIK/NF-kappaB signaling	11/428	67/18903	2.89907e-07	3.17065e-06	2.24598e-06	CD86/LAPTM5/TLR7/HAVCR2/NMI/TLR4/CD14/LGALS9/IL18/CCL19/IL1B	11
BP	GO:1903707	negative regulation of hemopoiesis	14/428	114/18903	3.00117e-07	3.2651e-06	2.31288e-06	LYN/INPP5D/IRF1/LILRB1/FGL2/CD74/SOCS1/TLR4/LILRB4/C1QC/ID2/LAG3/TMEM176B/MAFB	14
BP	GO:0051235	maintenance of location	25/428	342/18903	3.00182e-07	3.2651e-06	2.31288e-06	PTPRC/LYN/SRGN/NFKBIA/PTPN6/CORO1A/PLCG2/CXCL9/FASLG/TMSB4X/CXCL10/CLIC2/LCK/CD4/CCR7/MSR1/CXCL11/CD19/C3/CCL19/IL1B/CAPN3/CCL21/S100A8/S100A9	25
BP	GO:0050817	coagulation	20/428	230/18903	3.09399e-07	3.35618e-06	2.3774e-06	PLEK/LYN/PIK3CG/VAV1/WAS/PTPN6/SYK/PLCG2/TLR4/AXL/LCK/SERPINA1/CD40/FCER1G/PDPN/SERPING1/PLAU/THBS1/SERPINE1/F13A1	20
BP	GO:0043123	positive regulation of I-kappaB kinase/NF-kappaB signaling	18/428	189/18903	3.16436e-07	3.42318e-06	2.42486e-06	TNFSF10/BIRC3/APOL3/TRIM22/CLEC7A/CD74/TLR4/FASLG/PIM2/CD4/CARD11/CD40/CCR7/LGALS9/CCL19/IL1B/CCL21/S100A4	18
BP	GO:0006956	complement activation	15/428	132/18903	3.1744e-07	3.42474e-06	2.42596e-06	CFB/C1QA/C1QC/C1QB/C1S/FCN1/VSIG4/C1R/SERPING1/C3/IL1B/C2/CR2/C7/CLU	15
BP	GO:0050691	regulation of defense response to virus by host	9/428	42/18903	3.30624e-07	3.55733e-06	2.51989e-06	PTPN22/AIM2/LILRB1/APOBEC3G/IL12RB1/STAT1/TNFAIP3/IL1B/MMP12	9
BP	GO:0043301	negative regulation of leukocyte degranulation	6/428	14/18903	3.34988e-07	3.59458e-06	2.54627e-06	CCR2/CD84/CD300A/SPI1/LGALS9/HLA-F	6
BP	GO:0031589	cell-substrate adhesion	26/428	369/18903	3.53944e-07	3.78777e-06	2.68313e-06	CD96/RAC2/ITGB2/GBP1/ITGAL/PARVG/VCAM1/CORO1A/MYO1G/SPOCK2/AXL/CD3E/ITGB7/NRP1/ITGAM/CCR7/LPXN/ABI3BP/PDPN/ITGA4/PLAU/THBS1/SKAP1/SERPINE1/CCL21/MMP12	26
BP	GO:0033630	positive regulation of cell adhesion mediated by integrin	7/428	22/18903	3.69223e-07	3.94069e-06	2.79145e-06	CXCL13/PTPN6/SYK/CCL5/CD3E/SKAP1/CCL21	7
BP	GO:0032418	lysosome localization	12/428	84/18903	4.0336e-07	4.28207e-06	3.03327e-06	LYN/PIK3CG/LAT2/CD84/RAC2/SYK/BTK/RASGRP1/CD300A/FGR/LGALS9/VAMP8	12
BP	GO:1990849	vacuolar localization	12/428	84/18903	4.0336e-07	4.28207e-06	3.03327e-06	LYN/PIK3CG/LAT2/CD84/RAC2/SYK/BTK/RASGRP1/CD300A/FGR/LGALS9/VAMP8	12
BP	GO:0016032	viral process	28/428	421/18903	4.05845e-07	4.29699e-06	3.04384e-06	CD86/CSF1R/TRIM22/CXCR6/CD74/CCL5/SELPLG/AXL/CIITA/APOBEC3G/CD4/CCL2/LAMP3/ITGB7/NRP1/STAT1/FCN1/CCL8/CXCR4/LGALS9/CD209/ZFP36/IFIH1/SLAMF1/RSAD2/VAMP8/IFITM1/CR2	28
BP	GO:0042554	superoxide anion generation	9/428	43/18903	4.09843e-07	4.32781e-06	3.06567e-06	CYBB/ITGB2/NCF4/CLEC7A/SYK/NCF1/NCF2/TYROBP/ITGAM	9
BP	GO:0043304	regulation of mast cell degranulation	8/428	32/18903	4.22493e-07	4.44959e-06	3.15193e-06	LYN/CD84/RAC2/SYK/CD300A/FGR/LGALS9/VAMP8	8
BP	GO:0045637	regulation of myeloid cell differentiation	19/428	214/18903	4.44174e-07	4.66558e-06	3.30494e-06	EVI2B/LYN/HCLS1/INPP5D/NFKBIA/LILRB1/CD74/TLR4/IFNG/LILRB4/C1QC/CCR1/ID2/CD4/TYROBP/STAT1/SPI1/MAFB/ZFP36	19
BP	GO:0002431	Fc receptor mediated stimulatory signaling pathway	8/428	33/18903	5.46729e-07	5.7074e-06	4.04292e-06	PTPRC/LYN/VAV1/HCK/SYK/MYO1G/FGR/FCER1G	8
BP	GO:0002517	T cell tolerance induction	6/428	15/18903	5.47658e-07	5.7074e-06	4.04292e-06	LILRB2/IL2RA/ICOS/LILRB4/CD3E/HLA-B	6
BP	GO:1902563	regulation of neutrophil activation	6/428	15/18903	5.47658e-07	5.7074e-06	4.04292e-06	ITGB2/SYK/CD300A/PTAFR/SPI1/ITGAM	6
BP	GO:0030890	positive regulation of B cell proliferation	9/428	45/18903	6.18734e-07	6.43128e-06	4.55569e-06	PTPRC/CD38/BTK/CD74/TLR4/TNFSF13B/FCRL3/CARD11/CD40	9
BP	GO:0048015	phosphatidylinositol-mediated signaling	17/428	178/18903	6.47135e-07	6.70897e-06	4.7524e-06	HCLS1/PIK3CG/SEMA4D/PLCL2/CSF1R/PIK3AP1/PTPN6/HCST/RASGRP1/CCL5/NCF1/PTAFR/FGR/PPP1R16B/GPR143/IL18/DCN	17
BP	GO:0030099	myeloid cell differentiation	27/428	407/18903	6.8921e-07	7.12661e-06	5.04824e-06	EVI2B/LYN/HCLS1/IRF8/INPP5D/FLI1/NFKBIA/CSF1R/PTPN6/LILRB1/CD74/SOCS1/TLR4/IFNG/LILRB4/C1QC/CCR1/ID2/CD4/TYROBP/STAT1/SPI1/CCR7/MAFB/ZFP36/MMP9/CCL19	27
BP	GO:0042438	melanin biosynthetic process	7/428	24/18903	7.20498e-07	7.41164e-06	5.25014e-06	SLC45A2/TYR/RAB38/CDH3/DCT/TYRP1/OCA2	7
BP	GO:0050855	regulation of B cell receptor signaling pathway	7/428	24/18903	7.20498e-07	7.41164e-06	5.25014e-06	PTPN22/LYN/PLCL2/CD300A/FCRL3/LPXN/CD19	7
BP	GO:0002920	regulation of humoral immune response	9/428	46/18903	7.53978e-07	7.73605e-06	5.47994e-06	PTPRC/CXCL13/PTPN6/CCR7/VSIG4/SERPING1/C3/IL1B/CR2	9
BP	GO:0070374	positive regulation of ERK1 and ERK2 cascade	19/428	223/18903	8.34288e-07	8.53805e-06	6.04805e-06	PTPN22/PTPRC/HAVCR2/CSF1R/RASGRP1/CD74/CCL5/TLR4/CCR1/CD4/CCL2/NRP1/CCL8/CCR7/LGALS9/MARCO/SLAMF1/CCL19/CCL21	19
BP	GO:0002711	positive regulation of T cell mediated immunity	10/428	60/18903	8.74434e-07	8.90312e-06	6.30666e-06	PTPRC/HLA-DRA/CD1D/IL12RB1/HLA-B/IL18/SLAMF1/RSAD2/HLA-F/IL1B	10
BP	GO:1905517	macrophage migration	10/428	60/18903	8.74434e-07	8.90312e-06	6.30666e-06	CCR2/CSF1R/C3AR1/SLAMF8/CCL5/CMKLR1/CCL2/THBS1/SLAMF1/RARRES2	10
BP	GO:0048017	inositol lipid-mediated signaling	17/428	182/18903	8.84976e-07	8.98747e-06	6.36641e-06	HCLS1/PIK3CG/SEMA4D/PLCL2/CSF1R/PIK3AP1/PTPN6/HCST/RASGRP1/CCL5/NCF1/PTAFR/FGR/PPP1R16B/GPR143/IL18/DCN	17
BP	GO:0032633	interleukin-4 production	8/428	35/18903	8.90726e-07	8.99995e-06	6.37525e-06	CD86/HAVCR2/SYK/CD3E/LGALS9/FCER1G/IL33/SLC7A5	8
BP	GO:0032673	regulation of interleukin-4 production	8/428	35/18903	8.90726e-07	8.99995e-06	6.37525e-06	CD86/HAVCR2/SYK/CD3E/LGALS9/FCER1G/IL33/SLC7A5	8
BP	GO:0044000	movement in host	17/428	183/18903	9.55649e-07	9.63149e-06	6.82261e-06	CD86/TRIM22/CD74/SELPLG/AXL/CIITA/CD4/ITGB7/NRP1/FCN1/CXCR4/LGALS9/CD209/SLAMF1/VAMP8/IFITM1/CR2	17
BP	GO:0001911	negative regulation of leukocyte mediated cytotoxicity	7/428	25/18903	9.81276e-07	9.76615e-06	6.918e-06	PTPRC/IL7R/HAVCR2/LILRB1/HLA-B/LGALS9/HLA-F	7
BP	GO:0006582	melanin metabolic process	7/428	25/18903	9.81276e-07	9.76615e-06	6.918e-06	SLC45A2/TYR/RAB38/CDH3/DCT/TYRP1/OCA2	7
BP	GO:0019835	cytolysis	7/428	25/18903	9.81276e-07	9.76615e-06	6.918e-06	GZMA/GZMB/NKG7/LYZ/PRF1/GZMH/C7	7
BP	GO:0043302	positive regulation of leukocyte degranulation	7/428	25/18903	9.81276e-07	9.76615e-06	6.918e-06	ITGB2/SYK/PTAFR/FGR/ITGAM/HLA-F/VAMP8	7
BP	GO:0050860	negative regulation of T cell receptor signaling pathway	7/428	25/18903	9.81276e-07	9.76615e-06	6.918e-06	PTPN22/LAPTM5/SH2D1A/GBP1/PTPN6/LILRB4/SLA2	7
BP	GO:0050728	negative regulation of inflammatory response	17/428	184/18903	1.03139e-06	1.02393e-05	7.25318e-06	PTPRC/LYN/PTGER4/ALOX5/IL2RA/AOAH/TNFRSF1B/SIGLEC10/HCK/SYK/SLAMF8/TNFAIP8L2/FGR/TNFAIP3/ZFP36/CST7/NT5E	17
BP	GO:0042060	wound healing	28/428	442/18903	1.07107e-06	1.06068e-05	7.51351e-06	PLEK/LYN/PIK3CG/ALOX5/VAV1/WAS/PTPN6/CLEC7A/SYK/PLCG2/TLR4/AXL/LCK/SERPINA1/CD40/CXCR4/TNFAIP3/FCER1G/PDPN/SERPING1/PLAU/IL33/THBS1/SERPINE1/F13A1/CDH3/MMP12/S100A8	28
BP	GO:0046189	phenol-containing compound biosynthetic process	9/428	48/18903	1.10268e-06	1.08928e-05	7.71606e-06	GCH1/ALDH2/SLC45A2/TYR/RAB38/CDH3/DCT/TYRP1/OCA2	9
BP	GO:0033674	positive regulation of kinase activity	30/428	496/18903	1.15149e-06	1.13467e-05	8.0376e-06	CD86/PTPRC/LYN/PIK3CG/FGD2/CSF1R/CCND2/SYK/RASGRP1/CD300A/CD74/CCL5/SOCS1/TLR4/IFNG/NCF1/AXL/CD4/FGR/CD40/CCR7/LCP2/CD19/IL18/THBS1/CCL19/IL1B/TCL1A/CLU/CCL21	30
BP	GO:0043030	regulation of macrophage activation	10/428	62/18903	1.1977e-06	1.1773e-05	8.33957e-06	PTPRC/HAVCR2/CD84/CTSC/CD74/TLR4/VSIG4/CST7/IL33/THBS1	10
BP	GO:0002433	immune response-regulating cell surface receptor signaling pathway involved in phagocytosis	7/428	26/18903	1.31675e-06	1.27853e-05	9.05669e-06	PTPRC/LYN/VAV1/HCK/SYK/MYO1G/FGR	7
BP	GO:0038096	Fc-gamma receptor signaling pathway involved in phagocytosis	7/428	26/18903	1.31675e-06	1.27853e-05	9.05669e-06	PTPRC/LYN/VAV1/HCK/SYK/MYO1G/FGR	7
BP	GO:0044550	secondary metabolite biosynthetic process	7/428	26/18903	1.31675e-06	1.27853e-05	9.05669e-06	SLC45A2/TYR/RAB38/CDH3/DCT/TYRP1/OCA2	7
BP	GO:0060333	interferon-gamma-mediated signaling pathway	7/428	26/18903	1.31675e-06	1.27853e-05	9.05669e-06	IRF1/HCK/NMI/SOCS1/IFNG/PARP14/STAT1	7
BP	GO:1905523	positive regulation of macrophage migration	7/428	26/18903	1.31675e-06	1.27853e-05	9.05669e-06	CSF1R/C3AR1/CCL5/CMKLR1/THBS1/SLAMF1/RARRES2	7
BP	GO:2000510	positive regulation of dendritic cell chemotaxis	5/428	10/18903	1.33404e-06	1.29216e-05	9.15324e-06	SPI1/CCR7/LGALS9/SLAMF1/CCL21	5
BP	GO:0002437	inflammatory response to antigenic stimulus	11/428	79/18903	1.59791e-06	1.544e-05	1.09372e-05	LYN/IL2RA/HCK/SYK/BTK/CD6/RASGRP1/FGR/CCR7/C3/PLA2G2D	11
BP	GO:0002710	negative regulation of T cell mediated immunity	7/428	27/18903	1.74315e-06	1.67285e-05	1.18499e-05	PTPRC/IL7R/LILRB1/LILRB4/IL4I1/SLAMF1/HLA-F	7
BP	GO:0002369	T cell cytokine production	8/428	38/18903	1.74387e-06	1.67285e-05	1.18499e-05	CCR2/TNFRSF1B/LILRB4/IL18/SLAMF1/RSAD2/HLA-F/IL1B	8
BP	GO:0002724	regulation of T cell cytokine production	8/428	38/18903	1.74387e-06	1.67285e-05	1.18499e-05	CCR2/TNFRSF1B/LILRB4/IL18/SLAMF1/RSAD2/HLA-F/IL1B	8
BP	GO:2000116	regulation of cysteine-type endopeptidase activity	19/428	235/18903	1.83572e-06	1.75673e-05	1.24441e-05	LAPTM5/TNFSF10/BIRC3/TNFAIP8/AIM2/CLEC7A/SYK/FASLG/LCK/LAMP3/PSMB9/LGALS9/CST7/ATP2A3/MMP9/THBS1/BIRC7/S100A8/S100A9	19
BP	GO:0032613	interleukin-10 production	10/428	65/18903	1.87704e-06	1.78341e-05	1.26331e-05	CLEC7A/SYK/BTK/LILRB1/PDCD1LG2/PLCG2/TLR4/LILRB4/TYROBP/LGALS9	10
BP	GO:0032653	regulation of interleukin-10 production	10/428	65/18903	1.87704e-06	1.78341e-05	1.26331e-05	CLEC7A/SYK/BTK/LILRB1/PDCD1LG2/PLCG2/TLR4/LILRB4/TYROBP/LGALS9	10
BP	GO:0048247	lymphocyte chemotaxis	10/428	65/18903	1.87704e-06	1.78341e-05	1.26331e-05	PIK3CG/CCR2/CXCL13/CCL5/CXCL10/CCL2/CCL8/CXCL11/CCL19/CCL21	10
BP	GO:0030225	macrophage differentiation	9/428	51/18903	1.88369e-06	1.78547e-05	1.26476e-05	HCLS1/CSF1R/SOCS1/IFNG/C1QC/ID2/CD4/SPI1/MMP9	9
BP	GO:0010818	T cell chemotaxis	7/428	28/18903	2.27914e-06	2.14966e-05	1.52274e-05	PIK3CG/CCR2/CXCL13/CCL5/CXCL10/CXCL11/CCL21	7
BP	GO:0031342	negative regulation of cell killing	7/428	28/18903	2.27914e-06	2.14966e-05	1.52274e-05	PTPRC/IL7R/HAVCR2/LILRB1/HLA-B/LGALS9/HLA-F	7
BP	GO:0042742	defense response to bacterium	25/428	382/18903	2.28412e-06	2.14966e-05	1.52274e-05	IL7R/HAVCR2/IRF8/CXCL13/GBP2/SYK/RNASE6/SLAMF8/MPEG1/GBP4/TLR4/LYZ/CD4/FGR/PLAC8/GNLY/FCER1G/SPN/IL18/IL1B/RARRES2/SERPINE1/S100A8/S100A9/VGF	25
BP	GO:0051092	positive regulation of NF-kappaB transcription factor activity	15/428	154/18903	2.3022e-06	2.16157e-05	1.53118e-05	AIM2/TRIM22/CLEC7A/BTK/PLCG2/TLR4/CARD11/CD40/LGALS9/IL18/IL1B/CLU/CAPN3/S100A8/S100A9	15
BP	GO:0098883	synapse pruning	5/428	11/18903	2.40023e-06	2.24831e-05	1.59262e-05	C1QA/C1QC/C1QB/ITGAM/C3	5
BP	GO:0030889	negative regulation of B cell proliferation	6/428	19/18903	2.74881e-06	2.56276e-05	1.81537e-05	MNDA/LYN/INPP5D/BTK/CD300A/TYROBP	6
BP	GO:0032695	negative regulation of interleukin-12 production	6/428	19/18903	2.74881e-06	2.56276e-05	1.81537e-05	TLR8/LILRB1/CMKLR1/CCR7/THBS1/SLAMF1	6
BP	GO:0002455	humoral immune response mediated by circulating immunoglobulin	13/428	119/18903	3.04067e-06	2.82825e-05	2.00343e-05	PTPRC/PTPN6/C1QA/C1QC/C1QB/C1S/C1R/SERPING1/C3/C2/CR2/C7/CLU	13
BP	GO:0001914	regulation of T cell mediated cytotoxicity	8/428	41/18903	3.2105e-06	2.97926e-05	2.1104e-05	PTPRC/IL7R/HLA-DRA/CD1D/LILRB1/IL12RB1/HLA-B/HLA-F	8
BP	GO:0050922	negative regulation of chemotaxis	10/428	69/18903	3.28919e-06	3.04518e-05	2.1571e-05	AIF1/SEMA4D/CXCL13/SLAMF8/CCL2/GPR18/NRP1/THBS1/DUSP1/SEMA6A	10
BP	GO:0060759	regulation of response to cytokine stimulus	16/428	179/18903	3.3011e-06	3.04912e-05	2.15989e-05	LAPTM5/PTPRC/PTPN6/SYK/CD74/CCL5/SOCS1/TLR4/CD300LF/AXL/PARP14/CXCR4/TNFAIP3/IFIH1/BIRC7/MMP12	16
BP	GO:0031098	stress-activated protein kinase signaling cascade	19/428	246/18903	3.60773e-06	3.32462e-05	2.35504e-05	PTPN22/LYN/PTGER4/TLR7/RASGRP1/TLR4/NCF1/ARHGEF6/MAP4K1/SPI1/CCR7/LGALS9/ZFP36/SLAMF1/DUSP1/CCL19/IL1B/BIRC7/CCL21	19
BP	GO:0002686	negative regulation of leukocyte migration	9/428	55/18903	3.6341e-06	3.34119e-05	2.36678e-05	PTGER4/CD300A/SLAMF8/CCL2/GPR18/CXCL12/IL33/DUSP1/CCL21	9
BP	GO:0002294	CD4-positive, alpha-beta T cell differentiation involved in immune response	10/428	70/18903	3.76084e-06	3.44975e-05	2.44368e-05	CD86/PTGER4/SLAMF6/HLA-DRA/IFNG/IL12RB1/LGALS9/SPN/IL18/CCL19	10
BP	GO:0002716	negative regulation of natural killer cell mediated immunity	6/428	20/18903	3.85206e-06	3.5253e-05	2.4972e-05	HAVCR2/CD96/LILRB1/HLA-B/LGALS9/HLA-F	6
BP	GO:0034142	toll-like receptor 4 signaling pathway	8/428	42/18903	3.88812e-06	3.55014e-05	2.5148e-05	PTPN22/LYN/NFKBIA/PIK3AP1/NMI/TLR4/CD14/TNFAIP3	8
BP	GO:0051701	biological process involved in interaction with host	17/428	203/18903	3.98446e-06	3.62978e-05	2.57121e-05	CD86/TRIM22/CD74/SELPLG/AXL/CIITA/CD4/ITGB7/NRP1/FCN1/CXCR4/LGALS9/CD209/SLAMF1/VAMP8/IFITM1/CR2	17
BP	GO:0002887	negative regulation of myeloid leukocyte mediated immunity	5/428	12/18903	4.03816e-06	3.65361e-05	2.58809e-05	CCR2/CD84/CD300A/SPI1/LGALS9	5
BP	GO:0034154	toll-like receptor 7 signaling pathway	5/428	12/18903	4.03816e-06	3.65361e-05	2.58809e-05	PTPN22/TLR7/HAVCR2/PIK3AP1/RSAD2	5
BP	GO:0043312	neutrophil degranulation	5/428	12/18903	4.03816e-06	3.65361e-05	2.58809e-05	ITGB2/SYK/PTAFR/SPI1/ITGAM	5
BP	GO:0043370	regulation of CD4-positive, alpha-beta T cell differentiation	9/428	56/18903	4.24426e-06	3.83138e-05	2.71402e-05	CD86/HLA-DRA/SOCS1/IFNG/IL2RG/IL12RB1/LGALS9/IL18/CCL19	9
BP	GO:0002287	alpha-beta T cell activation involved in immune response	10/428	71/18903	4.29006e-06	3.84656e-05	2.72477e-05	CD86/PTGER4/SLAMF6/HLA-DRA/IFNG/IL12RB1/LGALS9/SPN/IL18/CCL19	10
BP	GO:0002293	alpha-beta T cell differentiation involved in immune response	10/428	71/18903	4.29006e-06	3.84656e-05	2.72477e-05	CD86/PTGER4/SLAMF6/HLA-DRA/IFNG/IL12RB1/LGALS9/SPN/IL18/CCL19	10
BP	GO:0032715	negative regulation of interleukin-6 production	10/428	71/18903	4.29006e-06	3.84656e-05	2.72477e-05	PTPN22/HAVCR2/INPP5D/CD84/PTPN6/TLR4/LILRB4/BANK1/TNFAIP3/SLAMF1	10
BP	GO:1903900	regulation of viral life cycle	14/428	142/18903	4.33177e-06	3.87523e-05	2.74508e-05	TRIM22/CD74/CCL5/AXL/CIITA/APOBEC3G/CD4/LAMP3/FCN1/LGALS9/CD209/IFIH1/RSAD2/IFITM1	14
BP	GO:0002312	B cell activation involved in immune response	11/428	88/18903	4.71536e-06	4.20893e-05	2.98146e-05	PTPRC/IRF8/PLCL2/DOCK11/MFNG/PLCG2/TLR4/SPI1/CD40/ITM2A/CD19	11
BP	GO:0070231	T cell apoptotic process	9/428	57/18903	4.94029e-06	4.39984e-05	3.11669e-05	GIMAP8/IL7R/DOCK8/IL2RA/BCL11B/CCL5/FASLG/PDCD1/LGALS9	9
BP	GO:0043405	regulation of MAP kinase activity	16/428	186/18903	5.42235e-06	4.81838e-05	3.41317e-05	PTPN22/PTPRC/LYN/PIK3CG/LAX1/FGD2/PTPN6/SYK/RASGRP1/CD300A/TLR4/CD40/THBS1/DUSP1/CCL19/IL1B	16
BP	GO:0051090	regulation of DNA-binding transcription factor activity	27/428	454/18903	5.43831e-06	4.8218e-05	3.4156e-05	HCLS1/AIM2/HAVCR2/NFKBIA/TRIM22/HCK/CLEC7A/SYK/BTK/PLCG2/TLR4/TMSB4X/ID2/CMKLR1/CARD11/SPI1/CD40/CYP1B1/LGALS9/TNFAIP3/IL18/IL1B/HES6/CLU/CAPN3/S100A8/S100A9	27
BP	GO:1903305	regulation of regulated secretory pathway	14/428	145/18903	5.53621e-06	4.88774e-05	3.4623e-05	LYN/CCR2/CD84/RAC2/ITGB2/SYK/CD300A/PTAFR/FGR/SPI1/ITGAM/LGALS9/HLA-F/VAMP8	14
BP	GO:0062207	regulation of pattern recognition receptor signaling pathway	12/428	107/18903	5.53722e-06	4.88774e-05	3.4623e-05	PTPN22/BIRC3/LYN/IRF1/CD300A/TLR4/CD300LF/FCRL3/CD14/TNFAIP3/SLC15A3/RSAD2	12
BP	GO:0052548	regulation of endopeptidase activity	26/428	428/18903	5.56852e-06	4.90449e-05	3.47417e-05	LAPTM5/TNFSF10/BIRC3/TNFAIP8/LYN/AIM2/CLEC7A/SYK/SPOCK2/FASLG/LCK/LAMP3/SERPINA1/PSMB9/LGALS9/RARRES1/CST7/SERPING1/ATP2A3/MMP9/THBS1/C3/SERPINE1/BIRC7/S100A8/S100A9	26
BP	GO:1905521	regulation of macrophage migration	8/428	44/18903	5.61164e-06	4.93155e-05	3.49334e-05	CSF1R/C3AR1/SLAMF8/CCL5/CMKLR1/THBS1/SLAMF1/RARRES2	8
BP	GO:0050732	negative regulation of peptidyl-tyrosine phosphorylation	9/428	58/18903	5.73195e-06	5.02619e-05	3.56038e-05	SAMSN1/PTPRC/SEMA4D/PTPN6/CD300A/SOCS1/LILRB4/PARP14/ERRFI1	9
BP	GO:0002758	innate immune response-activating signal transduction	7/428	32/18903	5.99126e-06	5.23052e-05	3.70512e-05	LYN/HCK/CLEC7A/SYK/PLCG2/TYROBP/FCN1	7
BP	GO:0035456	response to interferon-beta	7/428	32/18903	5.99126e-06	5.23052e-05	3.70512e-05	MNDA/AIM2/IRF1/XAF1/STAT1/PYHIN1/IFITM1	7
BP	GO:0006801	superoxide metabolic process	10/428	74/18903	6.28345e-06	5.45402e-05	3.86344e-05	CYBB/ITGB2/NCF4/CLEC7A/SYK/GCH1/NCF1/NCF2/TYROBP/ITGAM	10
BP	GO:0050688	regulation of defense response to virus	10/428	74/18903	6.28345e-06	5.45402e-05	3.86344e-05	PTPN22/AIM2/LILRB1/FGL2/APOBEC3G/IL12RB1/STAT1/TNFAIP3/IL1B/MMP12	10
BP	GO:0006911	phagocytosis, engulfment	13/428	127/18903	6.28836e-06	5.45402e-05	3.86344e-05	AIF1/ARHGAP25/RAC2/ITGB2/RAB31/CD300A/PLCG2/TIMD4/ITGAM/MSR1/MARCO/THBS1/C3	13
BP	GO:0002664	regulation of T cell tolerance induction	5/428	13/18903	6.44004e-06	5.5493e-05	3.93093e-05	LILRB2/IL2RA/LILRB4/CD3E/HLA-B	5
BP	GO:0070424	regulation of nucleotide-binding oligomerization domain containing signaling pathway	5/428	13/18903	6.44004e-06	5.5493e-05	3.93093e-05	PTPN22/BIRC3/TLR4/TNFAIP3/SLC15A3	5
BP	GO:2001198	regulation of dendritic cell differentiation	5/428	13/18903	6.44004e-06	5.5493e-05	3.93093e-05	LILRB2/LILRB1/HLA-B/TMEM176B/LGALS9	5
BP	GO:0033209	tumor necrosis factor-mediated signaling pathway	12/428	109/18903	6.72079e-06	5.77872e-05	4.09344e-05	LAPTM5/BIRC3/AIM2/NFKBIA/TNFRSF1B/SYK/TNFSF13B/TMSB4X/TNFRSF17/STAT1/TNFAIP3/BIRC7	12
BP	GO:0051056	regulation of small GTPase mediated signal transduction	21/428	305/18903	6.82297e-06	5.85393e-05	4.14672e-05	GPR65/DOCK2/ARHGAP25/PIK3CG/ARHGAP30/ARHGAP9/DOCK8/VAV1/P2RY10/FGD2/PSD4/P2RY8/ARHGDIB/FGD3/TAGAP/RASGRP1/ARHGEF3/GPR18/NRP1/DEF6/FBP1	21
BP	GO:0072593	reactive oxygen species metabolic process	18/428	235/18903	7.29028e-06	6.24142e-05	4.4212e-05	CYBB/ALOX5/VAV1/RAC2/ITGB2/NCF4/CLEC7A/SYK/GCH1/PLCG2/TLR4/NCF1/NCF2/TYROBP/ITGAM/CYP1B1/TFAP2A/THBS1	18
BP	GO:0044403	biological process involved in symbiotic interaction	21/428	307/18903	7.54405e-06	6.44482e-05	4.56528e-05	CD86/CSF1R/TRIM22/CD74/CCL5/SELPLG/AXL/CIITA/CD4/ITGB7/NRP1/FCN1/CCL8/CXCR4/LGALS9/CD209/APOL1/SLAMF1/VAMP8/IFITM1/CR2	21
BP	GO:0014066	regulation of phosphatidylinositol 3-kinase signaling	12/428	111/18903	8.12083e-06	6.9227e-05	4.9038e-05	HCLS1/SEMA4D/PIK3AP1/PTPN6/HCST/RASGRP1/CCL5/NCF1/FGR/PPP1R16B/IL18/DCN	12
BP	GO:0034121	regulation of toll-like receptor signaling pathway	10/428	77/18903	9.03242e-06	7.68335e-05	5.44261e-05	PTPN22/BIRC3/LYN/IRF1/CD300A/CD300LF/FCRL3/CD14/TNFAIP3/RSAD2	10
BP	GO:0051403	stress-activated MAPK cascade	18/428	239/18903	9.19936e-06	7.79996e-05	5.52522e-05	PTPN22/PTGER4/TLR7/RASGRP1/TLR4/NCF1/ARHGEF6/MAP4K1/SPI1/CCR7/LGALS9/ZFP36/SLAMF1/DUSP1/CCL19/IL1B/BIRC7/CCL21	18
BP	GO:0061081	positive regulation of myeloid leukocyte cytokine production involved in immune response	7/428	34/18903	9.20869e-06	7.79996e-05	5.52522e-05	LAPTM5/TLR7/SYK/LILRB1/CD74/PLCG2/TLR4	7
BP	GO:0002701	negative regulation of production of molecular mediator of immune response	8/428	47/18903	9.38257e-06	7.91356e-05	5.60569e-05	CD96/LILRB1/LILRB4/AXL/FCRL3/IL33/SLAMF1/HLA-F	8
BP	GO:0002861	regulation of inflammatory response to antigenic stimulus	8/428	47/18903	9.38257e-06	7.91356e-05	5.60569e-05	LYN/HCK/SYK/BTK/FGR/CCR7/C3/PLA2G2D	8
BP	GO:0032727	positive regulation of interferon-alpha production	6/428	23/18903	9.4703e-06	7.95385e-05	5.63423e-05	TLR8/TLR7/TLR4/STAT1/IFIH1/MMP12	6
BP	GO:0072677	eosinophil migration	6/428	23/18903	9.4703e-06	7.95385e-05	5.63423e-05	PTGER4/CD300A/CCL5/CCL2/CCL8/CCL21	6
BP	GO:0033004	negative regulation of mast cell activation	5/428	14/18903	9.83173e-06	8.20548e-05	5.81247e-05	CD84/PTPN6/CD300A/CD300LF/LGALS9	5
BP	GO:0035589	G protein-coupled purinergic nucleotide receptor signaling pathway	5/428	14/18903	9.83173e-06	8.20548e-05	5.81247e-05	P2RY13/P2RY10/P2RY8/PTAFR/GPR34	5
BP	GO:0043374	CD8-positive, alpha-beta T cell differentiation	5/428	14/18903	9.83173e-06	8.20548e-05	5.81247e-05	IRF1/SOCS1/LILRB4/GPR18/TOX	5
BP	GO:0030168	platelet activation	13/428	133/18903	1.04423e-05	8.69686e-05	6.16055e-05	PLEK/LYN/PIK3CG/VAV1/PTPN6/SYK/PLCG2/TLR4/AXL/LCK/CD40/FCER1G/PDPN	13
BP	GO:0002526	acute inflammatory response	12/428	114/18903	1.06998e-05	8.89268e-05	6.29926e-05	PIK3CG/ALOX5AP/VCAM1/BTK/CD6/CD163/SERPINA1/CCR7/C3/IL1B/PLA2G2D/S100A8	12
BP	GO:0002377	immunoglobulin production	17/428	219/18903	1.09523e-05	9.08359e-05	6.43449e-05	CD86/PTPRC/HLA-DMB/HLA-DPB1/HLA-DRA/HLA-DOA/HLA-DMA/BTK/HLA-DPA1/HLA-DQA1/FCRL3/HLA-DOB/HLA-DQB1/CD40/IL33/HLA-DQB2/VPREB3	17
BP	GO:0045860	positive regulation of protein kinase activity	25/428	420/18903	1.19489e-05	9.88952e-05	7.00539e-05	CD86/PTPRC/PIK3CG/FGD2/CSF1R/CCND2/SYK/RASGRP1/CD300A/CCL5/SOCS1/TLR4/IFNG/NCF1/CD4/CD40/CCR7/LCP2/IL18/THBS1/CCL19/IL1B/TCL1A/CLU/CCL21	25
BP	GO:0002755	MyD88-dependent toll-like receptor signaling pathway	6/428	24/18903	1.23869e-05	0.000101885	7.21716e-05	TLR8/IRF1/BTK/CD300A/TLR4/CD300LF	6
BP	GO:0038095	Fc-epsilon receptor signaling pathway	6/428	24/18903	1.23869e-05	0.000101885	7.21716e-05	LYN/VAV1/SYK/BTK/PLCG2/FCER1G	6
BP	GO:0060907	positive regulation of macrophage cytokine production	6/428	24/18903	1.23869e-05	0.000101885	7.21716e-05	LAPTM5/TLR7/LILRB1/CD74/PLCG2/TLR4	6
BP	GO:0014068	positive regulation of phosphatidylinositol 3-kinase signaling	10/428	80/18903	1.27628e-05	0.00010476	7.42083e-05	HCLS1/SEMA4D/PIK3AP1/PTPN6/HCST/CCL5/NCF1/FGR/IL18/DCN	10
BP	GO:0099024	plasma membrane invagination	13/428	136/18903	1.33083e-05	0.000109013	7.72212e-05	AIF1/ARHGAP25/RAC2/ITGB2/RAB31/CD300A/PLCG2/TIMD4/ITGAM/MSR1/MARCO/THBS1/C3	13
BP	GO:0001768	establishment of T cell polarity	5/428	15/18903	1.44738e-05	0.000118074	8.36394e-05	DOCK2/DOCK8/CCR7/CCL19/CCL21	5
BP	GO:0071639	positive regulation of monocyte chemotactic protein-1 production	5/428	15/18903	1.44738e-05	0.000118074	8.36394e-05	CD84/CLEC7A/SYK/LGALS9/IL1B	5
BP	GO:0060760	positive regulation of response to cytokine stimulus	9/428	65/18903	1.49615e-05	0.000121803	8.62809e-05	LAPTM5/CD74/TLR4/CD300LF/AXL/PARP14/CXCR4/IFIH1/MMP12	9
BP	GO:0061082	myeloid leukocyte cytokine production	8/428	50/18903	1.50962e-05	0.000122649	8.68804e-05	LAPTM5/TLR7/SYK/LILRB1/CD74/PLCG2/TLR4/AXL	8
BP	GO:0001779	natural killer cell differentiation	6/428	25/18903	1.59887e-05	0.000128848	9.12714e-05	PRDM1/PTPRC/RASGRP1/AXL/TOX/SLAMF1	6
BP	GO:0032816	positive regulation of natural killer cell activation	6/428	25/18903	1.59887e-05	0.000128848	9.12714e-05	RASGRP1/AXL/TYROBP/TOX/IL18/HLA-F	6
BP	GO:0070423	nucleotide-binding oligomerization domain containing signaling pathway	6/428	25/18903	1.59887e-05	0.000128848	9.12714e-05	PTPN22/BIRC3/NFKBIA/TLR4/TNFAIP3/SLC15A3	6
BP	GO:0090023	positive regulation of neutrophil chemotaxis	6/428	25/18903	1.59887e-05	0.000128848	9.12714e-05	RAC2/C3AR1/CD74/CCR7/CCL19/CCL21	6
BP	GO:0010934	macrophage cytokine production	7/428	37/18903	1.66207e-05	0.000133149	9.43178e-05	LAPTM5/TLR7/LILRB1/CD74/PLCG2/TLR4/AXL	7
BP	GO:0010935	regulation of macrophage cytokine production	7/428	37/18903	1.66207e-05	0.000133149	9.43178e-05	LAPTM5/TLR7/LILRB1/CD74/PLCG2/TLR4/AXL	7
BP	GO:0045765	regulation of angiogenesis	22/428	349/18903	1.66227e-05	0.000133149	9.43178e-05	CYBB/ALOX5/CCR2/CXCL13/C3AR1/FASLG/CXCL10/NRP1/STAT1/CD40/CXCR4/CYP1B1/TNFAIP3/PPP1R16B/SULF1/THBS1/C3/IL1B/SERPINE1/SEMA6A/DCN/S100A1	22
BP	GO:0043281	regulation of cysteine-type endopeptidase activity involved in apoptotic process	16/428	205/18903	1.85165e-05	0.000148021	0.000104853	LAPTM5/TNFSF10/BIRC3/TNFAIP8/CLEC7A/SYK/FASLG/LCK/LAMP3/LGALS9/ATP2A3/MMP9/THBS1/BIRC7/S100A8/S100A9	16
BP	GO:0052547	regulation of peptidase activity	26/428	459/18903	1.89864e-05	0.000151473	0.000107298	LAPTM5/TNFSF10/BIRC3/TNFAIP8/LYN/AIM2/CLEC7A/SYK/SPOCK2/FASLG/LCK/LAMP3/SERPINA1/PSMB9/LGALS9/RARRES1/CST7/SERPING1/ATP2A3/MMP9/THBS1/C3/SERPINE1/BIRC7/S100A8/S100A9	26
BP	GO:0070555	response to interleukin-1	13/428	141/18903	1.96359e-05	0.000156341	0.000110747	CD38/GBP1/GBP2/CCL5/CCL2/CD40/CCL8/LGALS9/TRIM63/GBP3/CCL19/IL1B/CCL21	13
BP	GO:0019883	antigen processing and presentation of endogenous antigen	6/428	26/18903	2.03903e-05	0.000161059	0.000114088	HLA-DRA/CD1D/CD74/HLA-B/TAP1/HLA-F	6
BP	GO:0035821	modulation of process of another organism	6/428	26/18903	2.03903e-05	0.000161059	0.000114088	CLEC7A/SYK/MPEG1/IFNG/PRF1/S100A9	6
BP	GO:0035872	nucleotide-binding domain, leucine rich repeat containing receptor signaling pathway	6/428	26/18903	2.03903e-05	0.000161059	0.000114088	PTPN22/BIRC3/NFKBIA/TLR4/TNFAIP3/SLC15A3	6
BP	GO:1903306	negative regulation of regulated secretory pathway	6/428	26/18903	2.03903e-05	0.000161059	0.000114088	CCR2/CD84/CD300A/SPI1/LGALS9/HLA-F	6
BP	GO:0001767	establishment of lymphocyte polarity	5/428	16/18903	2.06621e-05	0.000162561	0.000115152	DOCK2/DOCK8/CCR7/CCL19/CCL21	5
BP	GO:0070431	nucleotide-binding oligomerization domain containing 2 signaling pathway	5/428	16/18903	2.06621e-05	0.000162561	0.000115152	PTPN22/NFKBIA/TLR4/TNFAIP3/SLC15A3	5
BP	GO:1901342	regulation of vasculature development	22/428	355/18903	2.16054e-05	0.000169647	0.000120172	CYBB/ALOX5/CCR2/CXCL13/C3AR1/FASLG/CXCL10/NRP1/STAT1/CD40/CXCR4/CYP1B1/TNFAIP3/PPP1R16B/SULF1/THBS1/C3/IL1B/SERPINE1/SEMA6A/DCN/S100A1	22
BP	GO:0010324	membrane invagination	13/428	143/18903	2.28256e-05	0.000178875	0.000126709	AIF1/ARHGAP25/RAC2/ITGB2/RAB31/CD300A/PLCG2/TIMD4/ITGAM/MSR1/MARCO/THBS1/C3	13
BP	GO:0097242	amyloid-beta clearance	7/428	39/18903	2.38801e-05	0.000186771	0.000132302	ITGB2/IFNG/ITGAM/MSR1/MARCO/C3/CLU	7
BP	GO:0042832	defense response to protozoan	6/428	27/18903	2.5718e-05	0.000199967	0.00014165	IRF8/CLEC7A/GBP2/GBP4/NKG7/CD40	6
BP	GO:0045954	positive regulation of natural killer cell mediated cytotoxicity	6/428	27/18903	2.5718e-05	0.000199967	0.00014165	SH2D1A/VAV1/SLAMF6/RASGRP1/LAG3/HLA-F	6
BP	GO:1901623	regulation of lymphocyte chemotaxis	6/428	27/18903	2.5718e-05	0.000199967	0.00014165	CCR2/CXCL13/CCL5/CXCL10/CCL2/CCL21	6
BP	GO:0009612	response to mechanical stimulus	16/428	211/18903	2.64248e-05	0.000204538	0.000144888	TLR8/PTGER4/TLR7/NFKBIA/IRF1/TLR4/CXCL10/STAT1/CD40/CXCR4/BTG2/CXCL12/SLC1A3/IL33/THBS1/IL1B	16
BP	GO:0043547	positive regulation of GTPase activity	19/428	283/18903	2.64422e-05	0.000204538	0.000144888	GPR65/ARHGAP25/DOCK8/VAV1/SEMA4D/CXCL13/DOCK11/TBC1D10C/RASGRP1/CCL5/CCL2/CD40/CCL8/CCR7/TBC1D16/RGS16/CCL19/CCL21/RGS1	19
BP	GO:0014065	phosphatidylinositol 3-kinase signaling	13/428	145/18903	2.646e-05	0.000204538	0.000144888	HCLS1/PIK3CG/SEMA4D/PIK3AP1/PTPN6/HCST/RASGRP1/CCL5/NCF1/FGR/PPP1R16B/IL18/DCN	13
BP	GO:0001959	regulation of cytokine-mediated signaling pathway	14/428	167/18903	2.78307e-05	0.000214717	0.000152098	LAPTM5/PTPRC/PTPN6/SYK/CD74/CCL5/SOCS1/CD300LF/AXL/PARP14/CXCR4/TNFAIP3/BIRC7/MMP12	14
BP	GO:0006958	complement activation, classical pathway	11/428	106/18903	2.84524e-05	0.000219089	0.000155195	C1QA/C1QC/C1QB/C1S/C1R/SERPING1/C3/C2/CR2/C7/CLU	11
BP	GO:0010819	regulation of T cell chemotaxis	5/428	17/18903	2.87283e-05	0.000220361	0.000156096	CCR2/CXCL13/CCL5/CXCL10/CCL21	5
BP	GO:0033631	cell-cell adhesion mediated by integrin	5/428	17/18903	2.87283e-05	0.000220361	0.000156096	CXCL13/CCL5/CD3E/ITGA4/SKAP1	5
BP	GO:0017157	regulation of exocytosis	16/428	213/18903	2.96578e-05	0.000227053	0.000160837	LYN/CCR2/CD84/RAC2/ITGB2/SYK/CD300A/IFNG/PTAFR/FGR/SPI1/ITGAM/LGALS9/HLA-F/VAMP8/LGI3	16
BP	GO:0034764	positive regulation of transmembrane transport	17/428	237/18903	3.04099e-05	0.000232364	0.000164599	CCR2/CTSS/ACSL5/PLCG2/CXCL9/IFNG/TMSB4X/CXCL10/PTAFR/CCL2/CXCL11/CD19/MS4A1/SLC38A1/C3/SLC7A5/CAPN3	17
BP	GO:0050878	regulation of body fluid levels	23/428	390/18903	3.08029e-05	0.000234917	0.000166407	PLEK/LYN/PIK3CG/VAV1/FLI1/WAS/PTPN6/SYK/PLCG2/TLR4/AXL/LCK/SERPINA1/CD40/FCER1G/PDPN/SERPING1/IL18/PLAU/THBS1/VAMP8/SERPINE1/F13A1	23
BP	GO:0009988	cell-cell recognition	9/428	71/18903	3.09243e-05	0.000234942	0.000166425	DOCK2/HAVCR2/DOCK8/CD6/PRF1/CCR7/CD209/CCL19/CCL21	9
BP	GO:2000379	positive regulation of reactive oxygen species metabolic process	9/428	71/18903	3.09243e-05	0.000234942	0.000166425	ITGB2/CLEC7A/SYK/PLCG2/TLR4/TYROBP/ITGAM/CYP1B1/THBS1	9
BP	GO:0007160	cell-matrix adhesion	17/428	238/18903	3.20811e-05	0.000242105	0.000171499	CD96/ITGB2/ITGAL/PARVG/VCAM1/CD3E/ITGB7/NRP1/ITGAM/CCR7/ITGA4/PLAU/THBS1/SKAP1/SERPINE1/CCL21/MMP12	17
BP	GO:0001562	response to protozoan	6/428	28/18903	3.21104e-05	0.000242105	0.000171499	IRF8/CLEC7A/GBP2/GBP4/NKG7/CD40	6
BP	GO:0002675	positive regulation of acute inflammatory response	6/428	28/18903	3.21104e-05	0.000242105	0.000171499	PIK3CG/ALOX5AP/BTK/CCR7/C3/IL1B	6
BP	GO:0071624	positive regulation of granulocyte chemotaxis	6/428	28/18903	3.21104e-05	0.000242105	0.000171499	RAC2/C3AR1/CD74/CCR7/CCL19/CCL21	6
BP	GO:0031334	positive regulation of protein-containing complex assembly	15/428	192/18903	3.32609e-05	0.000250306	0.000177308	PLEK/LCP1/GBP5/HCK/CXCL13/CLEC7A/SYK/PLCG2/TLR4/IFNG/CCR7/SKAP1/TCL1A/CLU/CCL21	15
BP	GO:0050850	positive regulation of calcium-mediated signaling	7/428	41/18903	3.35698e-05	0.000251678	0.00017828	TRAT1/CLEC7A/SYK/PLCG2/CD3E/CD4/ZAP70	7
BP	GO:0070232	regulation of T cell apoptotic process	7/428	41/18903	3.35698e-05	0.000251678	0.00017828	GIMAP8/IL7R/DOCK8/BCL11B/CCL5/PDCD1/LGALS9	7
BP	GO:0043270	positive regulation of ion transport	19/428	289/18903	3.52561e-05	0.000263464	0.000186628	CCR2/CTSS/PLCG2/CCL5/CXCL9/IFNG/CCR1/TMSB4X/CXCL10/PTAFR/CCL2/CXCL12/CXCL11/CD19/MS4A1/SLC38A1/VAMP8/IL1B/CAPN3	19
BP	GO:2000377	regulation of reactive oxygen species metabolic process	13/428	149/18903	3.52741e-05	0.000263464	0.000186628	ALOX5/RAC2/ITGB2/CLEC7A/SYK/GCH1/PLCG2/TLR4/TYROBP/ITGAM/CYP1B1/TFAP2A/THBS1	13
BP	GO:0043551	regulation of phosphatidylinositol 3-kinase activity	8/428	56/18903	3.54777e-05	0.000263994	0.000187004	LYN/SOCS1/SLA2/FGR/CCR7/CD19/CCL19/CCL21	8
BP	GO:0050832	defense response to fungus	8/428	56/18903	3.54777e-05	0.000263994	0.000187004	CLEC4A/CLEC7A/PLCG2/SPI1/GNLY/RARRES2/S100A8/S100A9	8
BP	GO:0007254	JNK cascade	14/428	172/18903	3.86132e-05	0.000285697	0.000202378	PTPN22/PTGER4/TLR7/RASGRP1/TLR4/NCF1/ARHGEF6/MAP4K1/CCR7/SLAMF1/CCL19/IL1B/BIRC7/CCL21	14
BP	GO:0010959	regulation of metal ion transport	24/428	423/18903	3.86418e-05	0.000285697	0.000202378	LYN/PIK3CG/LILRB2/CD84/PTPN6/CORO1A/LILRB1/PLCG2/CCL5/CXCL9/IFNG/CCR1/CXCL10/CLIC2/CD4/CCL2/FCRL3/CXCR4/CXCL12/CXCL11/CD19/MS4A1/GEM/CAPN3	24
BP	GO:0002827	positive regulation of T-helper 1 type immune response	5/428	18/18903	3.90402e-05	0.000285697	0.000202378	CCR2/IL12RB1/IL18/SLAMF1/IL1B	5
BP	GO:0002830	positive regulation of type 2 immune response	5/428	18/18903	3.90402e-05	0.000285697	0.000202378	CD86/CD74/IL18/IL33/RSAD2	5
BP	GO:0006957	complement activation, alternative pathway	5/428	18/18903	3.90402e-05	0.000285697	0.000202378	CFB/VSIG4/C3/CR2/C7	5
BP	GO:0032604	granulocyte macrophage colony-stimulating factor production	5/428	18/18903	3.90402e-05	0.000285697	0.000202378	CD84/SYK/RASGRP1/IL18/IL1B	5
BP	GO:0032645	regulation of granulocyte macrophage colony-stimulating factor production	5/428	18/18903	3.90402e-05	0.000285697	0.000202378	CD84/SYK/RASGRP1/IL18/IL1B	5
BP	GO:0051770	positive regulation of nitric-oxide synthase biosynthetic process	5/428	18/18903	3.90402e-05	0.000285697	0.000202378	TLR4/IFNG/CCL2/STAT1/IL33	5
BP	GO:0150078	positive regulation of neuroinflammatory response	5/428	18/18903	3.90402e-05	0.000285697	0.000202378	CTSC/PLCG2/IL18/IL33/IL1B	5
BP	GO:2000249	regulation of actin cytoskeleton reorganization	7/428	42/18903	3.95061e-05	0.000288576	0.000204417	HCLS1/GMFG/CSF1R/HCK/ARHGDIB/ABI3/NRP1	7
BP	GO:0046148	pigment biosynthetic process	8/428	57/18903	4.04634e-05	0.000295027	0.000208987	GPR143/SLC45A2/TYR/RAB38/CDH3/DCT/TYRP1/OCA2	8
BP	GO:0070588	calcium ion transmembrane transport	21/428	345/18903	4.30459e-05	0.000313283	0.000221919	PTPRC/LYN/PIK3CG/PTPN6/CORO1A/PLCG2/CXCL9/FASLG/CXCL10/CLIC2/LCK/CCR7/CXCL11/CD19/ATP2A3/MS4A1/GEM/CCL19/CAPN3/CCL21/TRPM1	21
BP	GO:0018958	phenol-containing compound metabolic process	11/428	111/18903	4.37816e-05	0.000318056	0.0002253	ITGB2/GCH1/ITGAM/ALDH2/SLC45A2/TYR/RAB38/CDH3/DCT/TYRP1/OCA2	11
BP	GO:0002347	response to tumor cell	7/428	43/18903	4.62772e-05	0.000335573	0.000237708	LAPTM5/HAVCR2/ABI3/NKG7/PRF1/SPI1/IL4I1	7
BP	GO:0033007	negative regulation of mast cell activation involved in immune response	4/428	10/18903	4.88424e-05	0.000352889	0.000249974	CD84/PTPN6/CD300A/LGALS9	4
BP	GO:2000425	regulation of apoptotic cell clearance	4/428	10/18903	4.88424e-05	0.000352889	0.000249974	CD300LF/CCL2/C3/C2	4
BP	GO:0043087	regulation of GTPase activity	22/428	376/18903	5.13961e-05	0.000370336	0.000262333	GPR65/ARHGAP25/ARHGAP9/DOCK8/VAV1/SEMA4D/FGD2/CXCL13/DOCK11/FGD3/TBC1D10C/RASGRP1/CCL5/CCL2/CD40/CCL8/CCR7/TBC1D16/RGS16/CCL19/CCL21/RGS1	22
BP	GO:0007229	integrin-mediated signaling pathway	11/428	113/18903	5.16567e-05	0.000370336	0.000262333	PLEK/VAV1/ITGB2/HCK/ITGAL/SYK/FGR/ITGB7/NRP1/ITGAM/ITGA4	11
BP	GO:0002523	leukocyte migration involved in inflammatory response	5/428	19/18903	5.20015e-05	0.000370336	0.000262333	ALOX5/SLAMF8/SLAMF1/S100A8/S100A9	5
BP	GO:0032930	positive regulation of superoxide anion generation	5/428	19/18903	5.20015e-05	0.000370336	0.000262333	ITGB2/CLEC7A/SYK/TYROBP/ITGAM	5
BP	GO:0034162	toll-like receptor 9 signaling pathway	5/428	19/18903	5.20015e-05	0.000370336	0.000262333	PTPN22/HAVCR2/PIK3AP1/FCRL3/RSAD2	5
BP	GO:0045346	regulation of MHC class II biosynthetic process	5/428	19/18903	5.20015e-05	0.000370336	0.000262333	TLR4/IFNG/CIITA/SPI1/IL33	5
BP	GO:0045953	negative regulation of natural killer cell mediated cytotoxicity	5/428	19/18903	5.20015e-05	0.000370336	0.000262333	HAVCR2/LILRB1/HLA-B/LGALS9/HLA-F	5
BP	GO:2001185	regulation of CD8-positive, alpha-beta T cell activation	5/428	19/18903	5.20015e-05	0.000370336	0.000262333	PTPN22/IRF1/LILRB1/SOCS1/LILRB4	5
BP	GO:0002763	positive regulation of myeloid leukocyte differentiation	8/428	59/18903	5.21994e-05	0.000371081	0.000262861	EVI2B/HCLS1/CD74/IFNG/CCR1/ID2/CD4/TYROBP	8
BP	GO:0019748	secondary metabolic process	8/428	60/18903	5.90538e-05	0.000417476	0.000295726	CYP1B1/SLC45A2/TYR/RAB38/CDH3/DCT/TYRP1/OCA2	8
BP	GO:0001916	positive regulation of T cell mediated cytotoxicity	6/428	31/18903	5.925e-05	0.000417476	0.000295726	PTPRC/HLA-DRA/CD1D/IL12RB1/HLA-B/HLA-F	6
BP	GO:0002220	innate immune response activating cell surface receptor signaling pathway	6/428	31/18903	5.925e-05	0.000417476	0.000295726	LYN/CLEC7A/SYK/PLCG2/TYROBP/FCN1	6
BP	GO:0002230	positive regulation of defense response to virus by host	6/428	31/18903	5.925e-05	0.000417476	0.000295726	PTPN22/AIM2/LILRB1/APOBEC3G/IL12RB1/STAT1	6
BP	GO:0002313	mature B cell differentiation involved in immune response	6/428	31/18903	5.925e-05	0.000417476	0.000295726	IRF8/DOCK11/MFNG/PLCG2/SPI1/ITM2A	6
BP	GO:0045807	positive regulation of endocytosis	10/428	96/18903	6.34025e-05	0.000445946	0.000315892	SYK/RAB31/PLCG2/AXL/CD14/C3/CCL19/SERPINE1/CLU/CCL21	10
BP	GO:0043409	negative regulation of MAPK cascade	14/428	181/18903	6.74482e-05	0.000473565	0.000335457	PTPN22/PTPRC/LYN/LAX1/GBP1/PTPN6/TBC1D10C/CD300A/TLR4/LILRB4/DUSP1/IL1B/SEMA6A/ERRFI1	14
BP	GO:0035455	response to interferon-alpha	5/428	20/18903	6.80513e-05	0.00047612	0.000337266	AXL/LAMP3/PYHIN1/IFIT2/IFITM1	5
BP	GO:0045342	MHC class II biosynthetic process	5/428	20/18903	6.80513e-05	0.00047612	0.000337266	TLR4/IFNG/CIITA/SPI1/IL33	5
BP	GO:0002717	positive regulation of natural killer cell mediated immunity	6/428	32/18903	7.15404e-05	0.000498778	0.000353317	SH2D1A/VAV1/SLAMF6/RASGRP1/LAG3/HLA-F	6
BP	GO:0043552	positive regulation of phosphatidylinositol 3-kinase activity	6/428	32/18903	7.15404e-05	0.000498778	0.000353317	LYN/FGR/CCR7/CD19/CCL19/CCL21	6
BP	GO:0046006	regulation of activated T cell proliferation	7/428	46/18903	7.2505e-05	0.000503739	0.000356831	IL2RA/PDCD1LG2/LILRB4/IL12RB1/LGALS9/IL18/SLAMF1	7
BP	GO:0046596	regulation of viral entry into host cell	7/428	46/18903	7.2505e-05	0.000503739	0.000356831	TRIM22/CD74/CIITA/CD4/FCN1/LGALS9/IFITM1	7
BP	GO:0008037	cell recognition	16/428	230/18903	7.46317e-05	0.000517611	0.000366657	DOCK2/HAVCR2/DOCK8/PECAM1/CLEC7A/CD6/PRF1/NRP1/CD5/FCN1/CXCR4/CCR7/CD209/CCL19/CCL21/CRTAC1	16
BP	GO:0002765	immune response-inhibiting signal transduction	4/428	11/18903	7.53808e-05	0.000520991	0.000369052	LYN/LILRB2/LILRB1/LILRB4	4
BP	GO:0033632	regulation of cell-cell adhesion mediated by integrin	4/428	11/18903	7.53808e-05	0.000520991	0.000369052	CXCL13/CCL5/CD3E/SKAP1	4
BP	GO:0050830	defense response to Gram-positive bacterium	11/428	118/18903	7.68563e-05	0.000530269	0.000375624	IL7R/HAVCR2/GBP2/RNASE6/MPEG1/GBP4/LYZ/FGR/IL18/IL1B/RARRES2	11
BP	GO:0042440	pigment metabolic process	9/428	80/18903	8.04913e-05	0.000554387	0.000392708	SLCO2B1/GPR143/SLC45A2/TYR/RAB38/CDH3/DCT/TYRP1/OCA2	9
BP	GO:1902622	regulation of neutrophil migration	7/428	47/18903	8.35515e-05	0.000574281	0.0004068	RAC2/C3AR1/CD74/SLAMF8/CCR7/CCL19/CCL21	7
BP	GO:0006898	receptor-mediated endocytosis	17/428	257/18903	8.36682e-05	0.000574281	0.0004068	ITGB2/SYK/LILRB1/RAB31/PLCG2/LILRB4/CD14/ITGAM/MSR1/FCER1G/ITGA4/MARCO/C3/CCL19/SERPINE1/CLU/CCL21	17
BP	GO:0001782	B cell homeostasis	6/428	33/18903	8.57812e-05	0.000586761	0.000415641	IL7R/LYN/DOCK11/CD74/TNFSF13B/TNFAIP3	6
BP	GO:0002828	regulation of type 2 immune response	6/428	33/18903	8.57812e-05	0.000586761	0.000415641	CD86/CCR2/CD74/IL18/IL33/RSAD2	6
BP	GO:0071605	monocyte chemotactic protein-1 production	5/428	21/18903	8.76641e-05	0.000597587	0.00042331	CD84/CLEC7A/SYK/LGALS9/IL1B	5
BP	GO:0071637	regulation of monocyte chemotactic protein-1 production	5/428	21/18903	8.76641e-05	0.000597587	0.00042331	CD84/CLEC7A/SYK/LGALS9/IL1B	5
BP	GO:0034767	positive regulation of ion transmembrane transport	14/428	186/18903	9.04609e-05	0.000615598	0.000436068	CCR2/CTSS/PLCG2/CXCL9/IFNG/TMSB4X/CXCL10/PTAFR/CCL2/CXCL11/CD19/MS4A1/SLC38A1/CAPN3	14
BP	GO:0040013	negative regulation of locomotion	23/428	419/18903	9.20278e-05	0.000625192	0.000442864	AIF1/PTGER4/SEMA4D/WAS/CXCL13/ARHGDIB/CD300A/CD74/SLAMF8/CCL2/GPR18/NRP1/CXCL12/CYP1B1/IL33/SULF1/THBS1/DUSP1/IFITM1/SERPINE1/SEMA6A/DCN/CCL21	23
BP	GO:0002673	regulation of acute inflammatory response	7/428	48/18903	9.59317e-05	0.000650603	0.000460864	PIK3CG/ALOX5AP/BTK/CCR7/C3/IL1B/PLA2G2D	7
BP	GO:0042509	regulation of tyrosine phosphorylation of STAT protein	9/428	82/18903	9.77492e-05	0.000660678	0.000468001	LYN/HCLS1/CSF1R/CCL5/SOCS1/IFNG/PARP14/CD40/IL18	9
BP	GO:0051279	regulation of release of sequestered calcium ion into cytosol	9/428	82/18903	9.77492e-05	0.000660678	0.000468001	LYN/PTPN6/CORO1A/CXCL9/CXCL10/CLIC2/CXCL11/CD19/CAPN3	9
BP	GO:0090022	regulation of neutrophil chemotaxis	6/428	34/18903	0.00010219	0.00068719	0.000486781	RAC2/C3AR1/CD74/CCR7/CCL19/CCL21	6
BP	GO:0090322	regulation of superoxide metabolic process	6/428	34/18903	0.00010219	0.00068719	0.000486781	ITGB2/CLEC7A/SYK/GCH1/TYROBP/ITGAM	6
BP	GO:1902624	positive regulation of neutrophil migration	6/428	34/18903	0.00010219	0.00068719	0.000486781	RAC2/C3AR1/CD74/CCR7/CCL19/CCL21	6
BP	GO:0048066	developmental pigmentation	7/428	49/18903	0.000109765	0.000735645	0.000521105	GPR143/SLC45A2/TYR/RAB38/DCT/TYRP1/OCA2	7
BP	GO:0050798	activated T cell proliferation	7/428	49/18903	0.000109765	0.000735645	0.000521105	IL2RA/PDCD1LG2/LILRB4/IL12RB1/LGALS9/IL18/SLAMF1	7
BP	GO:0002223	stimulatory C-type lectin receptor signaling pathway	5/428	22/18903	0.000111349	0.000737571	0.000522469	LYN/CLEC7A/SYK/PLCG2/TYROBP	5
BP	GO:0030449	regulation of complement activation	5/428	22/18903	0.000111349	0.000737571	0.000522469	VSIG4/SERPING1/C3/IL1B/CR2	5
BP	GO:0032928	regulation of superoxide anion generation	5/428	22/18903	0.000111349	0.000737571	0.000522469	ITGB2/CLEC7A/SYK/TYROBP/ITGAM	5
BP	GO:0051767	nitric-oxide synthase biosynthetic process	5/428	22/18903	0.000111349	0.000737571	0.000522469	TLR4/IFNG/CCL2/STAT1/IL33	5
BP	GO:0051769	regulation of nitric-oxide synthase biosynthetic process	5/428	22/18903	0.000111349	0.000737571	0.000522469	TLR4/IFNG/CCL2/STAT1/IL33	5
BP	GO:1990840	response to lectin	5/428	22/18903	0.000111349	0.000737571	0.000522469	LYN/CLEC7A/SYK/PLCG2/TYROBP	5
BP	GO:1990858	cellular response to lectin	5/428	22/18903	0.000111349	0.000737571	0.000522469	LYN/CLEC7A/SYK/PLCG2/TYROBP	5
BP	GO:0045639	positive regulation of myeloid cell differentiation	10/428	103/18903	0.000115241	0.000762084	0.000539833	EVI2B/HCLS1/INPP5D/CD74/IFNG/CCR1/ID2/CD4/TYROBP/STAT1	10
BP	GO:0002719	negative regulation of cytokine production involved in immune response	6/428	35/18903	0.000120997	0.000798819	0.000565855	CD96/LILRB1/LILRB4/AXL/SLAMF1/HLA-F	6
BP	GO:0042531	positive regulation of tyrosine phosphorylation of STAT protein	8/428	67/18903	0.000131145	0.000864386	0.0006123	LYN/HCLS1/CSF1R/CCL5/IFNG/PARP14/CD40/IL18	8
BP	GO:0061760	antifungal innate immune response	5/428	23/18903	0.000139649	0.000917394	0.00064985	CLEC4A/CLEC7A/PLCG2/SPI1/RARRES2	5
BP	GO:0150146	cell junction disassembly	5/428	23/18903	0.000139649	0.000917394	0.00064985	C1QA/C1QC/C1QB/ITGAM/C3	5
BP	GO:0007260	tyrosine phosphorylation of STAT protein	9/428	86/18903	0.000141662	0.000929091	0.000658135	LYN/HCLS1/CSF1R/CCL5/SOCS1/IFNG/PARP14/CD40/IL18	9
BP	GO:1903307	positive regulation of regulated secretory pathway	7/428	51/18903	0.000142297	0.000931173	0.00065961	ITGB2/SYK/PTAFR/FGR/ITGAM/HLA-F/VAMP8	7
BP	GO:0090218	positive regulation of lipid kinase activity	6/428	36/18903	0.000142448	0.000931173	0.00065961	LYN/FGR/CCR7/CD19/CCL19/CCL21	6
BP	GO:1904064	positive regulation of cation transmembrane transport	13/428	171/18903	0.000144982	0.000946184	0.000670244	CCR2/CTSS/PLCG2/CXCL9/IFNG/TMSB4X/CXCL10/CCL2/CXCL11/CD19/MS4A1/SLC38A1/CAPN3	13
BP	GO:0042093	T-helper cell differentiation	8/428	68/18903	0.000145735	0.000946443	0.000670427	CD86/PTGER4/SLAMF6/HLA-DRA/IL12RB1/SPN/IL18/CCL19	8
BP	GO:0043550	regulation of lipid kinase activity	8/428	68/18903	0.000145735	0.000946443	0.000670427	LYN/SOCS1/SLA2/FGR/CCR7/CD19/CCL19/CCL21	8
BP	GO:0045670	regulation of osteoclast differentiation	8/428	68/18903	0.000145735	0.000946443	0.000670427	INPP5D/LILRB1/TLR4/IFNG/LILRB4/CCR1/TYROBP/MAFB	8
BP	GO:0002357	defense response to tumor cell	4/428	13/18903	0.000157546	0.00101817	0.000721235	LAPTM5/ABI3/PRF1/SPI1	4
BP	GO:0002430	complement receptor mediated signaling pathway	4/428	13/18903	0.000157546	0.00101817	0.000721235	C3AR1/CMKLR1/FPR1/CR2	4
BP	GO:0032823	regulation of natural killer cell differentiation	4/428	13/18903	0.000157546	0.00101817	0.000721235	PRDM1/RASGRP1/AXL/TOX	4
BP	GO:0002762	negative regulation of myeloid leukocyte differentiation	7/428	52/18903	0.000161268	0.00104053	0.000737078	LYN/INPP5D/LILRB1/TLR4/LILRB4/C1QC/MAFB	7
BP	GO:0046847	filopodium assembly	8/428	69/18903	0.000161636	0.00104122	0.00073756	FGD2/DOCK11/FGD3/NRP1/CCR7/PPP1R16B/RAB17/CCL21	8
BP	GO:0070229	negative regulation of lymphocyte apoptotic process	6/428	37/18903	0.000166801	0.00107276	0.000759903	IL7R/DOCK8/BCL11B/CD74/CCL5/PDCD1	6
BP	GO:0051928	positive regulation of calcium ion transport	11/428	129/18903	0.000171188	0.00109792	0.000777728	PLCG2/CCL5/CXCL9/CCR1/CXCL10/CCL2/CXCL12/CXCL11/CD19/MS4A1/CAPN3	11
BP	GO:1903531	negative regulation of secretion by cell	12/428	151/18903	0.000171266	0.00109792	0.000777728	CCR2/CD84/TNFRSF1B/LILRB1/CD300A/SPI1/UCP2/LGALS9/RSAD2/HLA-F/VAMP8/IL1B	12
BP	GO:0035458	cellular response to interferon-beta	5/428	24/18903	0.000173139	0.00110459	0.000782453	MNDA/AIM2/IRF1/STAT1/PYHIN1	5
BP	GO:1903902	positive regulation of viral life cycle	5/428	24/18903	0.000173139	0.00110459	0.000782453	CD74/AXL/CD4/LGALS9/CD209	5
BP	GO:2000353	positive regulation of endothelial cell apoptotic process	5/428	24/18903	0.000173139	0.00110459	0.000782453	FASLG/CCL2/CD40/ITGA4/THBS1	5
BP	GO:0048260	positive regulation of receptor-mediated endocytosis	7/428	53/18903	0.000182235	0.00115884	0.00082088	SYK/PLCG2/C3/CCL19/SERPINE1/CLU/CCL21	7
BP	GO:0052372	modulation by symbiont of entry into host	7/428	53/18903	0.000182235	0.00115884	0.00082088	TRIM22/CD74/CIITA/CD4/FCN1/LGALS9/IFITM1	7
BP	GO:0051048	negative regulation of secretion	13/428	175/18903	0.000182515	0.00115884	0.00082088	CCR2/CD84/TNFRSF1B/LILRB1/CD300A/CD74/SPI1/UCP2/LGALS9/RSAD2/HLA-F/VAMP8/IL1B	13
BP	GO:0042092	type 2 immune response	6/428	38/18903	0.00019433	0.00122994	0.000871243	CD86/CCR2/CD74/IL18/IL33/RSAD2	6
BP	GO:0045920	negative regulation of exocytosis	6/428	38/18903	0.00019433	0.00122994	0.000871243	CCR2/CD84/CD300A/SPI1/LGALS9/HLA-F	6
BP	GO:0008360	regulation of cell shape	12/428	154/18903	0.000205931	0.00130129	0.000921785	SEMA4D/FGD2/RAC2/CSF1R/ITGB2/HCK/CORO1A/FGD3/LST1/CCL2/FGR/PDPN	12
BP	GO:0070304	positive regulation of stress-activated protein kinase signaling cascade	11/428	132/18903	0.000209659	0.00132275	0.000936988	LYN/RASGRP1/TLR4/NCF1/SPI1/CCR7/SLAMF1/CCL19/IL1B/BIRC7/CCL21	11
BP	GO:0032693	negative regulation of interleukin-10 production	5/428	25/18903	0.000212426	0.00133808	0.00094785	BTK/LILRB1/PDCD1LG2/LILRB4/TYROBP	5
BP	GO:0031532	actin cytoskeleton reorganization	10/428	111/18903	0.000214513	0.00134697	0.000954143	GPR65/PLEK/HCLS1/GMFG/CSF1R/HCK/PARVG/ARHGDIB/ABI3/NRP1	10
BP	GO:0071347	cellular response to interleukin-1	10/428	111/18903	0.000214513	0.00134697	0.000954143	GBP1/GBP2/CCL5/CCL2/CD40/CCL8/GBP3/CCL19/IL1B/CCL21	10
BP	GO:0045348	positive regulation of MHC class II biosynthetic process	4/428	14/18903	0.000216632	0.00135174	0.000957528	TLR4/IFNG/CIITA/IL33	4
BP	GO:0061043	regulation of vascular wound healing	4/428	14/18903	0.000216632	0.00135174	0.000957528	ALOX5/CXCR4/TNFAIP3/SERPINE1	4
BP	GO:0098760	response to interleukin-7	4/428	14/18903	0.000216632	0.00135174	0.000957528	IL7R/BTK/IL2RG/LSP1	4
BP	GO:0098761	cellular response to interleukin-7	4/428	14/18903	0.000216632	0.00135174	0.000957528	IL7R/BTK/IL2RG/LSP1	4
BP	GO:0048525	negative regulation of viral process	9/428	91/18903	0.000218622	0.00135851	0.000962323	CCL5/CIITA/APOBEC3G/STAT1/FCN1/ZFP36/IFIH1/RSAD2/IFITM1	9
BP	GO:1901216	positive regulation of neuron death	9/428	91/18903	0.000218622	0.00135851	0.000962323	ITGB2/TLR4/IFNG/C1QA/FASLG/TYROBP/ITGAM/TFAP2A/CLU	9
BP	GO:0050871	positive regulation of B cell activation	12/428	155/18903	0.000218741	0.00135851	0.000962323	PTPRC/INPP5D/CD38/SYK/BTK/CD74/TLR4/TNFSF13B/IL2RG/FCRL3/CARD11/CD40	12
BP	GO:0071634	regulation of transforming growth factor beta production	6/428	39/18903	0.000225321	0.0013972	0.000989729	LILRB1/TYROBP/LGALS9/THBS1/LUM/CDH3	6
BP	GO:0043473	pigmentation	10/428	112/18903	0.000230879	0.00142944	0.00101256	GPR143/SLC45A2/TYR/RAB38/MLPH/RAB17/CDH3/DCT/TYRP1/OCA2	10
BP	GO:0071260	cellular response to mechanical stimulus	8/428	73/18903	0.000240196	0.00148482	0.00105179	TLR8/PTGER4/TLR7/IRF1/TLR4/CD40/IL33/IL1B	8
BP	GO:0002438	acute inflammatory response to antigenic stimulus	5/428	26/18903	0.000258149	0.00158839	0.00112516	BTK/CD6/CCR7/C3/PLA2G2D	5
BP	GO:0033622	integrin activation	5/428	26/18903	0.000258149	0.00158839	0.00112516	PLEK/PTGER4/CXCL13/CXCL12/SKAP1	5
BP	GO:0050857	positive regulation of antigen receptor-mediated signaling pathway	5/428	26/18903	0.000258149	0.00158839	0.00112516	PTPRC/TRAT1/LCK/CARD11/CCR7	5
BP	GO:1904994	regulation of leukocyte adhesion to vascular endothelial cell	6/428	40/18903	0.000260075	0.00159777	0.00113181	ALOX5/ITGB2/PTAFR/CXCL12/ITGA4/CCL21	6
BP	GO:0071900	regulation of protein serine/threonine kinase activity	21/428	395/18903	0.000284153	0.00174301	0.00123469	PTPN22/PTPRC/LYN/PIK3CG/LAX1/FGD2/CSF1R/CCND2/PTPN6/SYK/RASGRP1/CD300A/TLR4/IFNG/CD40/TNFAIP3/THBS1/DUSP1/CCL19/IL1B/TCL1A	21
BP	GO:0032608	interferon-beta production	7/428	57/18903	0.000289223	0.00175542	0.00124348	TLR8/TLR7/IRF1/LILRB1/NMI/TLR4/IFIH1	7
BP	GO:0032648	regulation of interferon-beta production	7/428	57/18903	0.000289223	0.00175542	0.00124348	TLR8/TLR7/IRF1/LILRB1/NMI/TLR4/IFIH1	7
BP	GO:0038066	p38MAPK cascade	7/428	57/18903	0.000289223	0.00175542	0.00124348	PTPN22/NCF1/SPI1/LGALS9/ZFP36/DUSP1/IL1B	7
BP	GO:0002679	respiratory burst involved in defense response	4/428	15/18903	0.000290144	0.00175542	0.00124348	PIK3CG/HCK/SLAMF8/NCF1	4
BP	GO:0002864	regulation of acute inflammatory response to antigenic stimulus	4/428	15/18903	0.000290144	0.00175542	0.00124348	BTK/CCR7/C3/PLA2G2D	4
BP	GO:0032725	positive regulation of granulocyte macrophage colony-stimulating factor production	4/428	15/18903	0.000290144	0.00175542	0.00124348	SYK/RASGRP1/IL18/IL1B	4
BP	GO:0045579	positive regulation of B cell differentiation	4/428	15/18903	0.000290144	0.00175542	0.00124348	INPP5D/SYK/BTK/IL2RG	4
BP	GO:0060099	regulation of phagocytosis, engulfment	4/428	15/18903	0.000290144	0.00175542	0.00124348	RAB31/CD300A/PLCG2/C3	4
BP	GO:1905153	regulation of membrane invagination	4/428	15/18903	0.000290144	0.00175542	0.00124348	RAB31/CD300A/PLCG2/C3	4
BP	GO:0002691	regulation of cellular extravasation	6/428	41/18903	0.000298904	0.00180293	0.00127713	PTGER4/CCR2/PTAFR/CXCL12/ITGA4/CCL21	6
BP	GO:0045124	regulation of bone resorption	6/428	41/18903	0.000298904	0.00180293	0.00127713	INPP5D/CD38/CSF1R/SYK/TNFAIP3/TMEM119	6
BP	GO:0045638	negative regulation of myeloid cell differentiation	9/428	95/18903	0.000302743	0.00182333	0.00129158	LYN/INPP5D/NFKBIA/LILRB1/TLR4/LILRB4/C1QC/MAFB/ZFP36	9
BP	GO:0006809	nitric oxide biosynthetic process	8/428	76/18903	0.000317652	0.00191023	0.00135314	AIF1/CLEC7A/GCH1/TLR4/IFNG/CYP1B1/IL1B/CLU	8
BP	GO:0001961	positive regulation of cytokine-mediated signaling pathway	7/428	58/18903	0.000322604	0.00193417	0.00137009	LAPTM5/CD74/CD300LF/AXL/PARP14/CXCR4/MMP12	7
BP	GO:0045620	negative regulation of lymphocyte differentiation	7/428	58/18903	0.000322604	0.00193417	0.00137009	IRF1/FGL2/CD74/SOCS1/LILRB4/ID2/LAG3	7
BP	GO:0046330	positive regulation of JNK cascade	9/428	96/18903	0.000327502	0.00196058	0.00138881	RASGRP1/TLR4/NCF1/CCR7/SLAMF1/CCL19/IL1B/BIRC7/CCL21	9
BP	GO:0043406	positive regulation of MAP kinase activity	10/428	117/18903	0.000329269	0.0019682	0.0013942	PTPRC/PIK3CG/FGD2/SYK/RASGRP1/TLR4/CD40/THBS1/CCL19/IL1B	10
BP	GO:0045862	positive regulation of proteolysis	20/428	372/18903	0.000341527	0.00202988	0.00143789	LAPTM5/TNFSF10/LYN/AIM2/TNFRSF1B/CTSC/CLEC7A/SYK/IFNG/FASLG/LCK/PYHIN1/LGALS9/ATP2A3/IL33/IL1B/CLU/CAPN3/S100A8/S100A9	20
BP	GO:0014002	astrocyte development	6/428	42/18903	0.000342137	0.00202988	0.00143789	TLR4/IFNG/C1QA/IL1B/S100A8/S100A9	6
BP	GO:0043029	T cell homeostasis	6/428	42/18903	0.000342137	0.00202988	0.00143789	IL7R/IL2RA/CORO1A/LGALS9/LGALS2/SIT1	6
BP	GO:0045429	positive regulation of nitric oxide biosynthetic process	6/428	42/18903	0.000342137	0.00202988	0.00143789	AIF1/CLEC7A/TLR4/IFNG/IL1B/CLU	6
BP	GO:0071604	transforming growth factor beta production	6/428	42/18903	0.000342137	0.00202988	0.00143789	LILRB1/TYROBP/LGALS9/THBS1/LUM/CDH3	6
BP	GO:0043903	regulation of biological process involved in symbiotic interaction	7/428	59/18903	0.000359004	0.00212678	0.00150654	TRIM22/CD74/CIITA/CD4/FCN1/LGALS9/IFITM1	7
BP	GO:1903169	regulation of calcium ion transmembrane transport	13/428	188/18903	0.000367469	0.00217369	0.00153976	LYN/PIK3CG/PTPN6/CORO1A/PLCG2/CXCL9/CXCL10/CLIC2/CXCL11/CD19/MS4A1/GEM/CAPN3	13
BP	GO:0010820	positive regulation of T cell chemotaxis	4/428	16/18903	0.000379972	0.00223107	0.00158041	CCR2/CXCL13/CCL5/CCL21	4
BP	GO:0023035	CD40 signaling pathway	4/428	16/18903	0.000379972	0.00223107	0.00158041	CD86/CD40/TNFAIP3/SLAMF1	4
BP	GO:0030852	regulation of granulocyte differentiation	4/428	16/18903	0.000379972	0.00223107	0.00158041	EVI2B/HCLS1/INPP5D/C1QC	4
BP	GO:0045779	negative regulation of bone resorption	4/428	16/18903	0.000379972	0.00223107	0.00158041	INPP5D/CD38/TNFAIP3/TMEM119	4
BP	GO:0050862	positive regulation of T cell receptor signaling pathway	4/428	16/18903	0.000379972	0.00223107	0.00158041	TRAT1/LCK/CARD11/CCR7	4
BP	GO:0048661	positive regulation of smooth muscle cell proliferation	9/428	98/18903	0.000382052	0.00223998	0.00158673	AIF1/CCL5/TLR4/ID2/PTAFR/STAT1/IL18/MMP9/THBS1	9
BP	GO:0051091	positive regulation of DNA-binding transcription factor activity	16/428	266/18903	0.000393246	0.00230222	0.00163081	HCLS1/AIM2/TRIM22/CLEC7A/BTK/PLCG2/TLR4/CARD11/CD40/LGALS9/IL18/IL1B/CLU/CAPN3/S100A8/S100A9	16
BP	GO:0002753	cytoplasmic pattern recognition receptor signaling pathway	7/428	60/18903	0.000398621	0.00232344	0.00164584	PTPN22/BIRC3/NFKBIA/TLR4/TNFAIP3/SLC15A3/IFIH1	7
BP	GO:0043407	negative regulation of MAP kinase activity	7/428	60/18903	0.000398621	0.00232344	0.00164584	PTPN22/LYN/LAX1/PTPN6/CD300A/DUSP1/IL1B	7
BP	GO:2000351	regulation of endothelial cell apoptotic process	7/428	60/18903	0.000398621	0.00232344	0.00164584	FASLG/CCL2/CD40/TNFAIP3/ITGA4/THBS1/SERPINE1	7
BP	GO:2001056	positive regulation of cysteine-type endopeptidase activity	11/428	143/18903	0.000419265	0.0024402	0.00172855	LAPTM5/TNFSF10/AIM2/CLEC7A/SYK/FASLG/LCK/LGALS9/ATP2A3/S100A8/S100A9	11
BP	GO:0001773	myeloid dendritic cell activation	5/428	29/18903	0.000440738	0.00255769	0.00181178	DOCK2/HAVCR2/CD2/SPI1/SLAMF1	5
BP	GO:0010575	positive regulation of vascular endothelial growth factor production	5/428	29/18903	0.000440738	0.00255769	0.00181178	C3AR1/CYP1B1/SULF1/C3/IL1B	5
BP	GO:1904407	positive regulation of nitric oxide metabolic process	6/428	44/18903	0.000443189	0.00256818	0.00181921	AIF1/CLEC7A/TLR4/IFNG/IL1B/CLU	6
BP	GO:0030316	osteoclast differentiation	9/428	100/18903	0.000443879	0.00256843	0.00181939	INPP5D/CSF1R/LILRB1/TLR4/IFNG/LILRB4/CCR1/TYROBP/MAFB	9
BP	GO:0043491	protein kinase B signaling	14/428	218/18903	0.000468746	0.00270838	0.00191852	HCLS1/PIK3CG/CCL5/AXL/CCL2/CD40/CCR7/BANK1/IL18/THBS1/CCL19/IL1B/CCL21/GDF15	14
BP	GO:1901214	regulation of neuron death	18/428	325/18903	0.000471183	0.00271852	0.00192571	ITGB2/TNFRSF1B/CORO1A/CCL5/TLR4/IFNG/C1QA/FASLG/AXL/TYROBP/CCL2/NRP1/ITGAM/BTG2/TFAP2A/HLA-F/FZD9/CLU	18
BP	GO:0002921	negative regulation of humoral immune response	4/428	17/18903	0.000488047	0.00279959	0.00198313	PTPN6/VSIG4/SERPING1/CR2	4
BP	GO:0033623	regulation of integrin activation	4/428	17/18903	0.000488047	0.00279959	0.00198313	PLEK/PTGER4/CXCL13/SKAP1	4
BP	GO:0090594	inflammatory response to wounding	4/428	17/18903	0.000488047	0.00279959	0.00198313	ALOX5/CCR2/SIGLEC10/TLR4	4
BP	GO:1903236	regulation of leukocyte tethering or rolling	4/428	17/18903	0.000488047	0.00279959	0.00198313	PTAFR/CXCL12/ITGA4/CCL21	4
BP	GO:2000146	negative regulation of cell motility	20/428	383/18903	0.000494929	0.00283498	0.0020082	AIF1/PTGER4/WAS/CXCL13/ARHGDIB/CD300A/CD74/SLAMF8/CCL2/GPR18/CXCL12/CYP1B1/IL33/SULF1/THBS1/DUSP1/IFITM1/SERPINE1/DCN/CCL21	20
BP	GO:0046427	positive regulation of receptor signaling pathway via JAK-STAT	6/428	45/18903	0.000501729	0.0028698	0.00203287	IL10RA/IL7R/CD300A/CCL5/SOCS1/CYP1B1	6
BP	GO:0002474	antigen processing and presentation of peptide antigen via MHC class I	5/428	30/18903	0.000519144	0.00295667	0.0020944	CLEC4A/HLA-B/FCER1G/TAP1/HLA-F	5
BP	GO:0043032	positive regulation of macrophage activation	5/428	30/18903	0.000519144	0.00295667	0.0020944	HAVCR2/CTSC/TLR4/IL33/THBS1	5
BP	GO:0060142	regulation of syncytium formation by plasma membrane fusion	5/428	30/18903	0.000519144	0.00295667	0.0020944	CD53/CXCL9/CXCL10/TYROBP/GDF15	5
BP	GO:0046209	nitric oxide metabolic process	8/428	82/18903	0.00053375	0.00303552	0.00215025	AIF1/CLEC7A/GCH1/TLR4/IFNG/CYP1B1/IL1B/CLU	8
BP	GO:0046579	positive regulation of Ras protein signal transduction	7/428	63/18903	0.000538826	0.00306001	0.0021676	GPR65/PIK3CG/P2RY10/P2RY8/RASGRP1/ARHGEF3/GPR18	7
BP	GO:0043280	positive regulation of cysteine-type endopeptidase activity involved in apoptotic process	10/428	125/18903	0.000558098	0.00316494	0.00224193	LAPTM5/TNFSF10/CLEC7A/SYK/FASLG/LCK/LGALS9/ATP2A3/S100A8/S100A9	10
BP	GO:0010810	regulation of cell-substrate adhesion	14/428	222/18903	0.000561745	0.00318109	0.00225337	RAC2/GBP1/SPOCK2/CD3E/NRP1/CCR7/ABI3BP/PDPN/PLAU/THBS1/SKAP1/SERPINE1/CCL21/MMP12	14
BP	GO:0031640	killing of cells of another organism	6/428	46/18903	0.000566113	0.00320127	0.00226767	CLEC7A/SYK/IFNG/LYZ/PRF1/GNLY	6
BP	GO:2001057	reactive nitrogen species metabolic process	8/428	83/18903	0.000579219	0.00327074	0.00231688	AIF1/CLEC7A/GCH1/TLR4/IFNG/CYP1B1/IL1B/CLU	8
BP	GO:0046425	regulation of receptor signaling pathway via JAK-STAT	9/428	104/18903	0.000592298	0.00333985	0.00236583	PTPRC/IL10RA/IL7R/CD300A/CCL5/SOCS1/IFNG/PARP14/CYP1B1	9
BP	GO:0035306	positive regulation of dephosphorylation	7/428	64/18903	0.000593403	0.00334135	0.0023669	PLEK/PTPRC/LILRB2/CD300A/IFNG/FCRL3/PPP1R16B	7
BP	GO:0070302	regulation of stress-activated protein kinase signaling cascade	13/428	198/18903	0.00060152	0.00338228	0.00239589	PTPN22/LYN/RASGRP1/TLR4/NCF1/SPI1/CCR7/SLAMF1/DUSP1/CCL19/IL1B/BIRC7/CCL21	13
BP	GO:0046851	negative regulation of bone remodeling	4/428	18/18903	0.000616334	0.00345095	0.00244453	INPP5D/CD38/TNFAIP3/TMEM119	4
BP	GO:0048535	lymph node development	4/428	18/18903	0.000616334	0.00345095	0.00244453	IL7R/LTB/TOX/PDPN	4
BP	GO:0060263	regulation of respiratory burst	4/428	18/18903	0.000616334	0.00345095	0.00244453	RAC2/CLEC7A/SLAMF8/NCF1	4
BP	GO:0010950	positive regulation of endopeptidase activity	12/428	174/18903	0.00062663	0.00350367	0.00248188	LAPTM5/TNFSF10/LYN/AIM2/CLEC7A/SYK/FASLG/LCK/LGALS9/ATP2A3/S100A8/S100A9	12
BP	GO:0045646	regulation of erythrocyte differentiation	6/428	47/18903	0.000636732	0.00355516	0.00251835	LYN/INPP5D/STAT1/SPI1/MAFB/ZFP36	6
BP	GO:1904062	regulation of cation transmembrane transport	20/428	394/18903	0.000704983	0.00392466	0.00278009	LYN/PIK3CG/CCR2/CTSS/PTPN6/CORO1A/PLCG2/CXCL9/IFNG/TMSB4X/CXCL10/CLIC2/CCL2/CXCL11/CD19/MS4A1/MMP9/SLC38A1/GEM/CAPN3	20
BP	GO:0032770	positive regulation of monooxygenase activity	5/428	32/18903	0.000706853	0.00392466	0.00278009	GCH1/IFNG/IL1B/CDH3/S100A1	5
BP	GO:0045671	negative regulation of osteoclast differentiation	5/428	32/18903	0.000706853	0.00392466	0.00278009	INPP5D/LILRB1/TLR4/LILRB4/MAFB	5
BP	GO:0051482	positive regulation of cytosolic calcium ion concentration involved in phospholipase C-activating G protein-coupled signaling pathway	5/428	32/18903	0.000706853	0.00392466	0.00278009	GPR65/P2RY10/C3AR1/P2RY8/GPR18	5
BP	GO:0032620	interleukin-17 production	6/428	48/18903	0.000713989	0.00394229	0.00279258	SLAMF6/BTK/TLR4/IFNG/IL18/SLC7A5	6
BP	GO:0032660	regulation of interleukin-17 production	6/428	48/18903	0.000713989	0.00394229	0.00279258	SLAMF6/BTK/TLR4/IFNG/IL18/SLC7A5	6
BP	GO:0045581	negative regulation of T cell differentiation	6/428	48/18903	0.000713989	0.00394229	0.00279258	IRF1/FGL2/CD74/SOCS1/LILRB4/LAG3	6
BP	GO:0046850	regulation of bone remodeling	6/428	48/18903	0.000713989	0.00394229	0.00279258	INPP5D/CD38/CSF1R/SYK/TNFAIP3/TMEM119	6
BP	GO:0072577	endothelial cell apoptotic process	7/428	66/18903	0.000715695	0.00394623	0.00279537	FASLG/CCL2/CD40/TNFAIP3/ITGA4/THBS1/SERPINE1	7
BP	GO:0045921	positive regulation of exocytosis	8/428	86/18903	0.000734716	0.00404551	0.0028657	ITGB2/SYK/IFNG/PTAFR/FGR/ITGAM/HLA-F/VAMP8	8
BP	GO:0032874	positive regulation of stress-activated MAPK cascade	10/428	130/18903	0.000758711	0.00417186	0.0029552	RASGRP1/TLR4/NCF1/SPI1/CCR7/SLAMF1/CCL19/IL1B/BIRC7/CCL21	10
BP	GO:0071902	positive regulation of protein serine/threonine kinase activity	14/428	229/18903	0.000762311	0.00418587	0.00296513	PTPRC/PIK3CG/FGD2/CSF1R/CCND2/SYK/RASGRP1/TLR4/IFNG/CD40/THBS1/CCL19/IL1B/TCL1A	14
BP	GO:0002483	antigen processing and presentation of endogenous peptide antigen	4/428	19/18903	0.000766823	0.0041933	0.00297039	HLA-DRA/HLA-B/TAP1/HLA-F	4
BP	GO:0035743	CD4-positive, alpha-beta T cell cytokine production	4/428	19/18903	0.000766823	0.0041933	0.00297039	IL18/SLAMF1/RSAD2/IL1B	4
BP	GO:0048245	eosinophil chemotaxis	4/428	19/18903	0.000766823	0.0041933	0.00297039	CCL5/CCL2/CCL8/CCL21	4
BP	GO:0030336	negative regulation of cell migration	19/428	368/18903	0.000777719	0.00424705	0.00300846	AIF1/PTGER4/CXCL13/ARHGDIB/CD300A/CD74/SLAMF8/CCL2/GPR18/CXCL12/CYP1B1/IL33/SULF1/THBS1/DUSP1/IFITM1/SERPINE1/DCN/CCL21	19
BP	GO:1904894	positive regulation of receptor signaling pathway via STAT	6/428	49/18903	0.000798299	0.00435346	0.00308384	IL10RA/IL7R/CD300A/CCL5/SOCS1/CYP1B1	6
BP	GO:1901654	response to ketone	13/428	205/18903	0.000831595	0.00452884	0.00320807	CYBB/PTGER4/CD38/NCF1/PTAFR/MAP4K1/CCR7/CYP1B1/THBS1/FBP1/CCL19/ERRFI1/CCL21	13
BP	GO:0014015	positive regulation of gliogenesis	7/428	69/18903	0.000935646	0.00508853	0.00360454	LYN/TNFRSF1B/ID2/CXCR4/IL33/IL1B/SLC7A5	7
BP	GO:0033238	regulation of cellular amine metabolic process	5/428	34/18903	0.000941132	0.00509263	0.00360744	SLC7A7/ITGB2/ITGAM/ALDH2/NNMT	5
BP	GO:0035025	positive regulation of Rho protein signal transduction	5/428	34/18903	0.000941132	0.00509263	0.00360744	GPR65/P2RY10/P2RY8/ARHGEF3/GPR18	5
BP	GO:0035590	purinergic nucleotide receptor signaling pathway	5/428	34/18903	0.000941132	0.00509263	0.00360744	P2RY13/P2RY10/P2RY8/PTAFR/GPR34	5
BP	GO:0098543	detection of other organism	4/428	20/18903	0.000941516	0.00509263	0.00360744	CD1D/CLEC7A/TLR4/HLA-B	4
BP	GO:0051489	regulation of filopodium assembly	6/428	51/18903	0.000989794	0.0053465	0.00378727	DOCK11/NRP1/CCR7/PPP1R16B/RAB17/CCL21	6
BP	GO:0030100	regulation of endocytosis	13/428	209/18903	0.000993443	0.00535894	0.00379608	SYK/LILRB1/RAB31/CD300A/PLCG2/AXL/CD14/C3/CCL19/SERPINE1/RAB17/CLU/CCL21	13
BP	GO:0051656	establishment of organelle localization	21/428	437/18903	0.00105024	0.00565765	0.00400768	LYN/PIK3CG/LAT2/CD84/RAC2/SYK/BTK/MYO1F/MYO1G/RASGRP1/CD300A/IFNG/FGR/LGALS9/GPR143/ITGA4/VAMP8/GEM/MLPH/RAB17/CDH3	21
BP	GO:0002446	neutrophil mediated immunity	5/428	35/18903	0.00107782	0.00579839	0.00410737	ITGB2/SYK/PTAFR/SPI1/ITGAM	5
BP	GO:0010543	regulation of platelet activation	6/428	52/18903	0.00109786	0.00589823	0.0041781	PLEK/LYN/SYK/TLR4/FCER1G/PDPN	6
BP	GO:0051057	positive regulation of small GTPase mediated signal transduction	7/428	71/18903	0.00110963	0.00595342	0.00421719	GPR65/PIK3CG/P2RY10/P2RY8/RASGRP1/ARHGEF3/GPR18	7
BP	GO:0043373	CD4-positive, alpha-beta T cell lineage commitment	4/428	21/18903	0.00114242	0.00610468	0.00432434	SLAMF6/IL12RB1/TOX/SPN	4
BP	GO:0140131	positive regulation of lymphocyte chemotaxis	4/428	21/18903	0.00114242	0.00610468	0.00432434	CCR2/CXCL13/CCL5/CCL21	4
BP	GO:1901739	regulation of myoblast fusion	4/428	21/18903	0.00114242	0.00610468	0.00432434	CD53/CXCL9/CXCL10/GDF15	4
BP	GO:0009409	response to cold	6/428	53/18903	0.00121475	0.00647869	0.00458927	NFKBIA/CXCL10/PLAC8/UCP2/GMPR/VGF	6
BP	GO:1904892	regulation of receptor signaling pathway via STAT	9/428	115/18903	0.00121977	0.00647869	0.00458927	PTPRC/IL10RA/IL7R/CD300A/CCL5/SOCS1/IFNG/PARP14/CYP1B1	9
BP	GO:0001821	histamine secretion	3/428	10/18903	0.00122858	0.00647869	0.00458927	LYN/BTK/VAMP8	3
BP	GO:0001865	NK T cell differentiation	3/428	10/18903	0.00122858	0.00647869	0.00458927	PRDM1/ITK/TOX	3
BP	GO:0001915	negative regulation of T cell mediated cytotoxicity	3/428	10/18903	0.00122858	0.00647869	0.00458927	PTPRC/IL7R/LILRB1	3
BP	GO:0032815	negative regulation of natural killer cell activation	3/428	10/18903	0.00122858	0.00647869	0.00458927	HAVCR2/FGR/HLA-F	3
BP	GO:0035457	cellular response to interferon-alpha	3/428	10/18903	0.00122858	0.00647869	0.00458927	AXL/PYHIN1/IFIT2	3
BP	GO:0035747	natural killer cell chemotaxis	3/428	10/18903	0.00122858	0.00647869	0.00458927	PIK3CG/CCL5/CCL2	3
BP	GO:2000563	positive regulation of CD4-positive, alpha-beta T cell proliferation	3/428	10/18903	0.00122858	0.00647869	0.00458927	CD3E/CARD11/LGALS9	3
BP	GO:0010922	positive regulation of phosphatase activity	5/428	36/18903	0.00122869	0.00647869	0.00458927	PLEK/PTPRC/CD300A/IFNG/FCRL3	5
BP	GO:0098586	cellular response to virus	9/428	116/18903	0.00129653	0.00682738	0.00483627	BIRC3/TLR7/CCL5/IFNG/CXCL10/LGALS9/IFIH1/CCL19/MMP12	9
BP	GO:0014009	glial cell proliferation	6/428	54/18903	0.00134093	0.00705182	0.00499526	LYN/CSF1R/IL33/IL1B/SLC7A5/CLU	6
BP	GO:0002902	regulation of B cell apoptotic process	4/428	22/18903	0.00137155	0.00716554	0.00507582	LYN/BTK/CD74/PDCD1	4
BP	GO:0032402	melanosome transport	4/428	22/18903	0.00137155	0.00716554	0.00507582	GPR143/MLPH/RAB17/CDH3	4
BP	GO:0034104	negative regulation of tissue remodeling	4/428	22/18903	0.00137155	0.00716554	0.00507582	INPP5D/CD38/TNFAIP3/TMEM119	4
BP	GO:0044546	NLRP3 inflammasome complex assembly	4/428	22/18903	0.00137155	0.00716554	0.00507582	AIM2/GBP5/PLCG2/TLR4	4
BP	GO:0061042	vascular wound healing	4/428	22/18903	0.00137155	0.00716554	0.00507582	ALOX5/CXCR4/TNFAIP3/SERPINE1	4
BP	GO:0032088	negative regulation of NF-kappaB transcription factor activity	8/428	95/18903	0.00141149	0.00736113	0.00521437	AIM2/HAVCR2/NFKBIA/TMSB4X/CMKLR1/SPI1/CYP1B1/TNFAIP3	8
BP	GO:0046328	regulation of JNK cascade	10/428	141/18903	0.00141269	0.00736113	0.00521437	PTPN22/RASGRP1/TLR4/NCF1/CCR7/SLAMF1/CCL19/IL1B/BIRC7/CCL21	10
BP	GO:0030851	granulocyte differentiation	5/428	38/18903	0.00157647	0.00820382	0.0058113	EVI2B/HCLS1/INPP5D/C1QC/SPI1	5
BP	GO:0010952	positive regulation of peptidase activity	12/428	194/18903	0.00160989	0.00836676	0.00592672	LAPTM5/TNFSF10/LYN/AIM2/CLEC7A/SYK/FASLG/LCK/LGALS9/ATP2A3/S100A8/S100A9	12
BP	GO:0002363	alpha-beta T cell lineage commitment	4/428	23/18903	0.0016309	0.00836676	0.00592672	SLAMF6/IL12RB1/TOX/SPN	4
BP	GO:0002689	negative regulation of leukocyte chemotaxis	4/428	23/18903	0.0016309	0.00836676	0.00592672	SLAMF8/CCL2/GPR18/DUSP1	4
BP	GO:0010560	positive regulation of glycoprotein biosynthetic process	4/428	23/18903	0.0016309	0.00836676	0.00592672	CCR7/IL33/CCL19/CCL21	4
BP	GO:0032401	establishment of melanosome localization	4/428	23/18903	0.0016309	0.00836676	0.00592672	GPR143/MLPH/RAB17/CDH3	4
BP	GO:0034695	response to prostaglandin E	4/428	23/18903	0.0016309	0.00836676	0.00592672	PTGER4/CCR7/CCL19/CCL21	4
BP	GO:0035739	CD4-positive, alpha-beta T cell proliferation	4/428	23/18903	0.0016309	0.00836676	0.00592672	IL2RA/CD3E/CARD11/LGALS9	4
BP	GO:0045624	positive regulation of T-helper cell differentiation	4/428	23/18903	0.0016309	0.00836676	0.00592672	CD86/IL12RB1/IL18/CCL19	4
BP	GO:0051904	pigment granule transport	4/428	23/18903	0.0016309	0.00836676	0.00592672	GPR143/MLPH/RAB17/CDH3	4
BP	GO:1900120	regulation of receptor binding	4/428	23/18903	0.0016309	0.00836676	0.00592672	PLCL2/NRP1/ATP2A3/MMP9	4
BP	GO:2000561	regulation of CD4-positive, alpha-beta T cell proliferation	4/428	23/18903	0.0016309	0.00836676	0.00592672	IL2RA/CD3E/CARD11/LGALS9	4
BP	GO:0051897	positive regulation of protein kinase B signaling	9/428	120/18903	0.00164344	0.00842026	0.00596461	HCLS1/PIK3CG/AXL/CCR7/IL18/THBS1/CCL19/CCL21/GDF15	9
BP	GO:0002725	negative regulation of T cell cytokine production	3/428	11/18903	0.00166103	0.00844518	0.00598227	LILRB4/SLAMF1/HLA-F	3
BP	GO:0033089	positive regulation of T cell differentiation in thymus	3/428	11/18903	0.00166103	0.00844518	0.00598227	IL7R/RASGRP1/IL2RG	3
BP	GO:0033625	positive regulation of integrin activation	3/428	11/18903	0.00166103	0.00844518	0.00598227	PLEK/CXCL13/SKAP1	3
BP	GO:0034163	regulation of toll-like receptor 9 signaling pathway	3/428	11/18903	0.00166103	0.00844518	0.00598227	PTPN22/FCRL3/RSAD2	3
BP	GO:0043320	natural killer cell degranulation	3/428	11/18903	0.00166103	0.00844518	0.00598227	CORO1A/NKG7/HLA-F	3
BP	GO:0046643	regulation of gamma-delta T cell activation	3/428	11/18903	0.00166103	0.00844518	0.00598227	PTPRC/SYK/LILRB1	3
BP	GO:0032872	regulation of stress-activated MAPK cascade	12/428	195/18903	0.0016813	0.0085373	0.00604752	PTPN22/RASGRP1/TLR4/NCF1/SPI1/CCR7/SLAMF1/DUSP1/CCL19/IL1B/BIRC7/CCL21	12
BP	GO:0071214	cellular response to abiotic stimulus	17/428	335/18903	0.00173704	0.00879791	0.00623213	TLR8/PTGER4/TLR7/RCSD1/IRF1/CCND2/TLR4/PTAFR/CRIP1/CD40/MMP9/IL33/FBP1/IL1B/ERRFI1/CAPN3/TRPM1	17
BP	GO:0104004	cellular response to environmental stimulus	17/428	335/18903	0.00173704	0.00879791	0.00623213	TLR8/PTGER4/TLR7/RCSD1/IRF1/CCND2/TLR4/PTAFR/CRIP1/CD40/MMP9/IL33/FBP1/IL1B/ERRFI1/CAPN3/TRPM1	17
BP	GO:0032728	positive regulation of interferon-beta production	5/428	39/18903	0.00177517	0.00897959	0.00636083	TLR8/TLR7/IRF1/TLR4/IFIH1	5
BP	GO:0002922	positive regulation of humoral immune response	4/428	24/18903	0.00192245	0.00965104	0.00683645	PTPRC/CCR7/C3/IL1B	4
BP	GO:0043369	CD4-positive or CD8-positive, alpha-beta T cell lineage commitment	4/428	24/18903	0.00192245	0.00965104	0.00683645	SLAMF6/IL12RB1/TOX/SPN	4
BP	GO:0051905	establishment of pigment granule localization	4/428	24/18903	0.00192245	0.00965104	0.00683645	GPR143/MLPH/RAB17/CDH3	4
BP	GO:0060143	positive regulation of syncytium formation by plasma membrane fusion	4/428	24/18903	0.00192245	0.00965104	0.00683645	CD53/CXCL9/TYROBP/GDF15	4
BP	GO:0070233	negative regulation of T cell apoptotic process	4/428	24/18903	0.00192245	0.00965104	0.00683645	IL7R/DOCK8/BCL11B/CCL5	4
BP	GO:0140632	inflammasome complex assembly	4/428	24/18903	0.00192245	0.00965104	0.00683645	AIM2/GBP5/PLCG2/TLR4	4
BP	GO:0070373	negative regulation of ERK1 and ERK2 cascade	7/428	78/18903	0.00192612	0.00965727	0.00684087	PTPRC/LYN/GBP1/TBC1D10C/TLR4/SEMA6A/ERRFI1	7
BP	GO:0070997	neuron death	18/428	368/18903	0.0019312	0.00967059	0.00685031	ITGB2/TNFRSF1B/CORO1A/CCL5/TLR4/IFNG/C1QA/FASLG/AXL/TYROBP/CCL2/NRP1/ITGAM/BTG2/TFAP2A/HLA-F/FZD9/CLU	18
BP	GO:0031529	ruffle organization	6/428	58/18903	0.00194812	0.00974307	0.00690165	PLEK/AIF1/CSF1R/ABI3/CCR7/CCL21	6
BP	GO:0042063	gliogenesis	16/428	310/18903	0.00197955	0.0098878	0.00700417	LYN/CCR2/CSF1R/TNFRSF1B/TLR4/IFNG/C1QA/ID2/CCL2/CXCR4/IL33/IL1B/SLC7A5/CLU/S100A8/S100A9	16
BP	GO:0046777	protein autophosphorylation	13/428	226/18903	0.00200492	0.010002	0.00708505	PTPRC/LYN/STK17B/CSF1R/HCK/SYK/BTK/LCK/PIM2/FGR/MAP4K1/ZAP70/ERRFI1	13
BP	GO:0010574	regulation of vascular endothelial growth factor production	6/428	59/18903	0.00212802	0.0106019	0.00751002	CCR2/C3AR1/CYP1B1/SULF1/C3/IL1B	6
BP	GO:0016525	negative regulation of angiogenesis	10/428	149/18903	0.0021305	0.0106019	0.00751002	ALOX5/CCR2/FASLG/CXCL10/STAT1/SULF1/THBS1/SERPINE1/SEMA6A/DCN	10
BP	GO:0002645	positive regulation of tolerance induction	3/428	12/18903	0.00217769	0.0107296	0.0076005	LILRB2/LILRB4/CD3E	3
BP	GO:0032908	regulation of transforming growth factor beta1 production	3/428	12/18903	0.00217769	0.0107296	0.0076005	TYROBP/THBS1/LUM	3
BP	GO:0043380	regulation of memory T cell differentiation	3/428	12/18903	0.00217769	0.0107296	0.0076005	HLA-DRA/FGL2/IL12RB1	3
BP	GO:0061517	macrophage proliferation	3/428	12/18903	0.00217769	0.0107296	0.0076005	CSF1R/IL33/CLU	3
BP	GO:0071635	negative regulation of transforming growth factor beta production	3/428	12/18903	0.00217769	0.0107296	0.0076005	LILRB1/TYROBP/CDH3	3
BP	GO:1900227	positive regulation of NLRP3 inflammasome complex assembly	3/428	12/18903	0.00217769	0.0107296	0.0076005	GBP5/PLCG2/TLR4	3
BP	GO:0001952	regulation of cell-matrix adhesion	9/428	125/18903	0.00217773	0.0107296	0.0076005	CD3E/NRP1/CCR7/PLAU/THBS1/SKAP1/SERPINE1/CCL21/MMP12	9
BP	GO:0019730	antimicrobial humoral response	9/428	125/18903	0.00217773	0.0107296	0.0076005	CXCL13/RNASE6/CXCL9/LYZ/CXCL10/GNLY/CXCL11/RARRES2/S100A9	9
BP	GO:0048660	regulation of smooth muscle cell proliferation	11/428	175/18903	0.00219141	0.0107837	0.0076388	AIF1/CCL5/TLR4/IFNG/ID2/PTAFR/STAT1/TNFAIP3/IL18/MMP9/THBS1	11
BP	GO:0032733	positive regulation of interleukin-10 production	5/428	41/18903	0.00222671	0.0109304	0.00774268	CLEC7A/SYK/PLCG2/TLR4/LGALS9	5
BP	GO:0051281	positive regulation of release of sequestered calcium ion into cytosol	5/428	41/18903	0.00222671	0.0109304	0.00774268	CXCL9/CXCL10/CXCL11/CD19/CAPN3	5
BP	GO:0032400	melanosome localization	4/428	25/18903	0.00224817	0.010995	0.0077885	GPR143/MLPH/RAB17/CDH3	4
BP	GO:0098581	detection of external biotic stimulus	4/428	25/18903	0.00224817	0.010995	0.0077885	CD1D/CLEC7A/TLR4/HLA-B	4
BP	GO:1904996	positive regulation of leukocyte adhesion to vascular endothelial cell	4/428	25/18903	0.00224817	0.010995	0.0077885	ALOX5/ITGB2/PTAFR/ITGA4	4
BP	GO:0044089	positive regulation of cellular component biogenesis	22/428	498/18903	0.0023302	0.0113822	0.00806278	GPR65/PLEK/LCP1/SEMA4D/GBP5/RAC2/HCK/CXCL13/DOCK11/CLEC7A/SYK/PLCG2/TLR4/IFNG/NRP1/CCR7/CCL19/SKAP1/CDK2/TCL1A/CLU/CCL21	22
BP	GO:2000181	negative regulation of blood vessel morphogenesis	10/428	151/18903	0.00234946	0.0114622	0.00811944	ALOX5/CCR2/FASLG/CXCL10/STAT1/SULF1/THBS1/SERPINE1/SEMA6A/DCN	10
BP	GO:0061844	antimicrobial humoral immune response mediated by antimicrobial peptide	7/428	81/18903	0.00239294	0.0116601	0.00825959	CXCL13/RNASE6/CXCL9/CXCL10/GNLY/CXCL11/S100A9	7
BP	GO:1901343	negative regulation of vasculature development	10/428	152/18903	0.00246551	0.011999	0.0084997	ALOX5/CCR2/FASLG/CXCL10/STAT1/SULF1/THBS1/SERPINE1/SEMA6A/DCN	10
BP	GO:0046683	response to organophosphorus	9/428	128/18903	0.00255938	0.0124407	0.00881253	PIK3CG/PTAFR/STAT1/CYP1B1/FBP1/NT5E/IL1B/TYR/VGF	9
BP	GO:0048708	astrocyte differentiation	7/428	82/18903	0.00256646	0.0124599	0.00882613	TLR4/IFNG/C1QA/ID2/IL1B/S100A8/S100A9	7
BP	GO:0002726	positive regulation of T cell cytokine production	4/428	26/18903	0.00260999	0.0126097	0.00893225	IL18/SLAMF1/RSAD2/IL1B	4
BP	GO:0051875	pigment granule localization	4/428	26/18903	0.00260999	0.0126097	0.00893225	GPR143/MLPH/RAB17/CDH3	4
BP	GO:0060384	innervation	4/428	26/18903	0.00260999	0.0126097	0.00893225	VCAM1/NRP1/ITGA4/SULF1	4
BP	GO:1903020	positive regulation of glycoprotein metabolic process	4/428	26/18903	0.00260999	0.0126097	0.00893225	CCR7/IL33/CCL19/CCL21	4
BP	GO:0048659	smooth muscle cell proliferation	11/428	179/18903	0.00261321	0.0126099	0.00893244	AIF1/CCL5/TLR4/IFNG/ID2/PTAFR/STAT1/TNFAIP3/IL18/MMP9/THBS1	11
BP	GO:0043254	regulation of protein-containing complex assembly	19/428	410/18903	0.00268582	0.0129446	0.00916951	PLEK/PTGER4/HCLS1/LCP1/GBP5/HCK/CXCL13/CLEC7A/SYK/CORO1A/PLCG2/TLR4/IFNG/TMSB4X/CCR7/SKAP1/TCL1A/CLU/CCL21	19
BP	GO:0045834	positive regulation of lipid metabolic process	10/428	154/18903	0.00271142	0.0130522	0.00924572	LYN/CD74/IFNG/FGR/CCR7/CD19/CCL19/IL1B/RAB38/CCL21	10
BP	GO:0045428	regulation of nitric oxide biosynthetic process	6/428	62/18903	0.00274334	0.0131899	0.00934325	AIF1/CLEC7A/TLR4/IFNG/IL1B/CLU	6
BP	GO:0045622	regulation of T-helper cell differentiation	5/428	43/18903	0.00275654	0.0131929	0.00934541	CD86/HLA-DRA/IL12RB1/IL18/CCL19	5
BP	GO:1904037	positive regulation of epithelial cell apoptotic process	5/428	43/18903	0.00275654	0.0131929	0.00934541	FASLG/CCL2/CD40/ITGA4/THBS1	5
BP	GO:0002524	hypersensitivity	3/428	13/18903	0.00278374	0.0131929	0.00934541	BTK/CCR7/C3	3
BP	GO:0002863	positive regulation of inflammatory response to antigenic stimulus	3/428	13/18903	0.00278374	0.0131929	0.00934541	BTK/CCR7/C3	3
BP	GO:0042492	gamma-delta T cell differentiation	3/428	13/18903	0.00278374	0.0131929	0.00934541	PTPRC/SYK/GPR18	3
BP	GO:0043379	memory T cell differentiation	3/428	13/18903	0.00278374	0.0131929	0.00934541	HLA-DRA/FGL2/IL12RB1	3
BP	GO:0045916	negative regulation of complement activation	3/428	13/18903	0.00278374	0.0131929	0.00934541	VSIG4/SERPING1/CR2	3
BP	GO:0051608	histamine transport	3/428	13/18903	0.00278374	0.0131929	0.00934541	LYN/BTK/VAMP8	3
BP	GO:0051918	negative regulation of fibrinolysis	3/428	13/18903	0.00278374	0.0131929	0.00934541	PLAU/THBS1/SERPINE1	3
BP	GO:0060100	positive regulation of phagocytosis, engulfment	3/428	13/18903	0.00278374	0.0131929	0.00934541	RAB31/PLCG2/C3	3
BP	GO:0072683	T cell extravasation	3/428	13/18903	0.00278374	0.0131929	0.00934541	CCR2/ITGAL/CCL2	3
BP	GO:1905155	positive regulation of membrane invagination	3/428	13/18903	0.00278374	0.0131929	0.00934541	RAB31/PLCG2/C3	3
BP	GO:0019079	viral genome replication	9/428	130/18903	0.00284198	0.0134529	0.00952959	CXCR6/CCL5/APOBEC3G/CCL2/CCL8/CD209/IFIH1/RSAD2/IFITM1	9
BP	GO:0021675	nerve development	7/428	84/18903	0.00294238	0.0139117	0.00985454	VCAM1/NRP1/MAFB/SLC1A3/TFAP2A/ITGA4/SULF1	7
BP	GO:0010573	vascular endothelial growth factor production	6/428	63/18903	0.00297539	0.0140344	0.00994148	CCR2/C3AR1/CYP1B1/SULF1/C3/IL1B	6
BP	GO:0045453	bone resorption	6/428	63/18903	0.00297539	0.0140344	0.00994148	INPP5D/CD38/CSF1R/SYK/TNFAIP3/TMEM119	6
BP	GO:0007265	Ras protein signal transduction	17/428	353/18903	0.00299027	0.01408	0.00997378	GPR65/AIF1/PIK3CG/P2RY10/RAC2/WAS/PSD4/P2RY8/ARHGDIB/RASGRP1/ARHGEF3/DOK2/GPR18/NRP1/PDPN/FBP1/CDK2	17
BP	GO:0001783	B cell apoptotic process	4/428	27/18903	0.00300982	0.01408	0.00997378	LYN/BTK/CD74/PDCD1	4
BP	GO:0002418	immune response to tumor cell	4/428	27/18903	0.00300982	0.01408	0.00997378	HAVCR2/NKG7/PRF1/IL4I1	4
BP	GO:0032740	positive regulation of interleukin-17 production	4/428	27/18903	0.00300982	0.01408	0.00997378	SLAMF6/BTK/IL18/SLC7A5	4
BP	GO:0033081	regulation of T cell differentiation in thymus	4/428	27/18903	0.00300982	0.01408	0.00997378	IL7R/RASGRP1/IL2RG/TOX	4
BP	GO:0034143	regulation of toll-like receptor 4 signaling pathway	4/428	27/18903	0.00300982	0.01408	0.00997378	PTPN22/LYN/CD14/TNFAIP3	4
BP	GO:0042730	fibrinolysis	4/428	27/18903	0.00300982	0.01408	0.00997378	SERPING1/PLAU/THBS1/SERPINE1	4
BP	GO:0014911	positive regulation of smooth muscle cell migration	5/428	44/18903	0.00305313	0.0142658	0.0101054	AIF1/CCL5/TLR4/NRP1/CYP1B1	5
BP	GO:0034103	regulation of tissue remodeling	7/428	85/18903	0.00314546	0.01468	0.0103988	INPP5D/CD38/CSF1R/SYK/TNFAIP3/IL18/TMEM119	7
BP	GO:0051051	negative regulation of transport	21/428	479/18903	0.00317088	0.0147813	0.0104706	CCR2/LILRB2/CD84/TRAT1/TNFRSF1B/CORO1A/LILRB1/CD300A/CD74/CD300LF/CLIC2/SPI1/UCP2/LGALS9/MMP9/THBS1/RSAD2/HLA-F/VAMP8/GEM/IL1B	21
BP	GO:0000768	syncytium formation by plasma membrane fusion	6/428	64/18903	0.0032218	0.014914	0.0105645	DOCK2/CD53/CXCL9/CXCL10/TYROBP/GDF15	6
BP	GO:0002712	regulation of B cell mediated immunity	6/428	64/18903	0.0032218	0.014914	0.0105645	PTPRC/PTPN6/BTK/CD40/C3/CR2	6
BP	GO:0002889	regulation of immunoglobulin mediated immune response	6/428	64/18903	0.0032218	0.014914	0.0105645	PTPRC/PTPN6/BTK/CD40/C3/CR2	6
BP	GO:0033059	cellular pigmentation	6/428	64/18903	0.0032218	0.014914	0.0105645	GPR143/RAB38/MLPH/RAB17/CDH3/TYRP1	6
BP	GO:0048524	positive regulation of viral process	6/428	64/18903	0.0032218	0.014914	0.0105645	CD74/CCL5/AXL/CD4/LGALS9/CD209	6
BP	GO:0140253	cell-cell fusion	6/428	64/18903	0.0032218	0.014914	0.0105645	DOCK2/CD53/CXCL9/CXCL10/TYROBP/GDF15	6
BP	GO:0062208	positive regulation of pattern recognition receptor signaling pathway	5/428	45/18903	0.00337205	0.0155732	0.0110315	PTPN22/TLR4/CD14/SLC15A3/RSAD2	5
BP	GO:1900744	regulation of p38MAPK cascade	5/428	45/18903	0.00337205	0.0155732	0.0110315	PTPN22/NCF1/SPI1/DUSP1/IL1B	5
BP	GO:0090382	phagosome maturation	4/428	28/18903	0.00344952	0.0158869	0.0112537	CORO1A/RAB31/SLAMF8/RAB38	4
BP	GO:1900017	positive regulation of cytokine production involved in inflammatory response	4/428	28/18903	0.00344952	0.0158869	0.0112537	GBP5/CLEC7A/CD6/TLR4	4
BP	GO:0071496	cellular response to external stimulus	16/428	328/18903	0.00345931	0.0158869	0.0112537	PTPRC/AIF1/TLR8/LYN/PTGER4/TLR7/IRF1/VCAM1/TLR4/AXL/CD40/UCP2/ITGA4/IL33/IL1B/SLC7A5	16
BP	GO:0031100	animal organ regeneration	6/428	65/18903	0.00348311	0.0158869	0.0112537	LCP1/AXL/CXCL12/UCP2/SLC7A5/NNMT	6
BP	GO:0080164	regulation of nitric oxide metabolic process	6/428	65/18903	0.00348311	0.0158869	0.0112537	AIF1/CLEC7A/TLR4/IFNG/IL1B/CLU	6
BP	GO:0002467	germinal center formation	3/428	14/18903	0.00348386	0.0158869	0.0112537	CXCL13/TNFSF13B/TNFAIP3	3
BP	GO:0002756	MyD88-independent toll-like receptor signaling pathway	3/428	14/18903	0.00348386	0.0158869	0.0112537	TLR4/CD300LF/CD40	3
BP	GO:0032736	positive regulation of interleukin-13 production	3/428	14/18903	0.00348386	0.0158869	0.0112537	LGALS9/IL18/IL33	3
BP	GO:0046598	positive regulation of viral entry into host cell	3/428	14/18903	0.00348386	0.0158869	0.0112537	CD74/CD4/LGALS9	3
BP	GO:0075294	positive regulation by symbiont of entry into host	3/428	14/18903	0.00348386	0.0158869	0.0112537	CD74/CD4/LGALS9	3
BP	GO:0090715	immunological memory formation process	3/428	14/18903	0.00348386	0.0158869	0.0112537	HLA-DRA/FGL2/IL12RB1	3
BP	GO:0009266	response to temperature stimulus	11/428	186/18903	0.00350764	0.015977	0.0113176	LYN/NFKBIA/CXCL10/CD14/PLAC8/CXCR4/CXCL12/UCP2/THBS1/GMPR/VGF	11
BP	GO:1904035	regulation of epithelial cell apoptotic process	8/428	110/18903	0.003552	0.0161606	0.0114476	FASLG/CCL2/CD40/TNFAIP3/ZFP36/ITGA4/THBS1/SERPINE1	8
BP	GO:0014910	regulation of smooth muscle cell migration	7/428	87/18903	0.00358356	0.0162856	0.0115361	AIF1/CCL5/TLR4/NRP1/CYP1B1/PLAU/SERPINE1	7
BP	GO:0045766	positive regulation of angiogenesis	11/428	187/18903	0.00365332	0.0165648	0.0117339	CYBB/C3AR1/NRP1/CD40/CXCR4/CYP1B1/THBS1/C3/IL1B/SERPINE1/S100A1	11
BP	GO:1904018	positive regulation of vasculature development	11/428	187/18903	0.00365332	0.0165648	0.0117339	CYBB/C3AR1/NRP1/CD40/CXCR4/CYP1B1/THBS1/C3/IL1B/SERPINE1/S100A1	11
BP	GO:2000273	positive regulation of signaling receptor activity	5/428	46/18903	0.00371424	0.0168218	0.011916	CCR2/IFNG/NCF1/CCL2/NRP1	5
BP	GO:0007015	actin filament organization	20/428	454/18903	0.00372949	0.0168717	0.0119513	GPR65/PLEK/AIF1/PTGER4/HCLS1/ARHGAP25/GMFG/LCP1/RAC2/WAS/HCK/PSTPIP1/CORO1A/MYO1F/MYO1G/TMSB4X/NRP1/CCR7/CXCL12/CCL21	20
BP	GO:0034446	substrate adhesion-dependent cell spreading	8/428	111/18903	0.00375421	0.0169643	0.0120169	GBP1/PARVG/AXL/ITGB7/NRP1/LPXN/PDPN/ITGA4	8
BP	GO:0035023	regulation of Rho protein signal transduction	7/428	88/18903	0.00381929	0.0172388	0.0122113	GPR65/P2RY10/P2RY8/ARHGDIB/ARHGEF3/GPR18/NRP1	7
BP	GO:0006469	negative regulation of protein kinase activity	12/428	216/18903	0.00389451	0.0175584	0.0124377	PTPN22/PTPRC/LYN/LAX1/PTPN6/CD300A/IFNG/LILRB4/TNFAIP3/DUSP1/IL1B/ERRFI1	12
BP	GO:0010955	negative regulation of protein processing	4/428	29/18903	0.00393093	0.0176626	0.0125115	CST7/PLAU/THBS1/SERPINE1	4
BP	GO:0042104	positive regulation of activated T cell proliferation	4/428	29/18903	0.00393093	0.0176626	0.0125115	IL2RA/IL12RB1/IL18/SLAMF1	4
BP	GO:1903318	negative regulation of protein maturation	4/428	29/18903	0.00393093	0.0176626	0.0125115	CST7/PLAU/THBS1/SERPINE1	4
BP	GO:1901617	organic hydroxy compound biosynthetic process	13/428	245/18903	0.00401377	0.0180144	0.0127608	PLEK/GCH1/PLCG2/IFNG/PTAFR/ALDH2/SLC45A2/TYR/RAB38/CDH3/DCT/TYRP1/OCA2	13
BP	GO:0034101	erythrocyte homeostasis	9/428	137/18903	0.00403018	0.0180474	0.0127842	LYN/HCLS1/INPP5D/AXL/ID2/STAT1/SPI1/MAFB/ZFP36	9
BP	GO:1904019	epithelial cell apoptotic process	9/428	137/18903	0.00403018	0.0180474	0.0127842	PIK3CG/FASLG/CCL2/CD40/TNFAIP3/ZFP36/ITGA4/THBS1/SERPINE1	9
BP	GO:0050829	defense response to Gram-negative bacterium	7/428	89/18903	0.0040666	0.0181901	0.0128852	RNASE6/MPEG1/TLR4/LYZ/CD4/RARRES2/SERPINE1	7
BP	GO:0032956	regulation of actin cytoskeleton organization	17/428	365/18903	0.00418619	0.018704	0.0132492	GPR65/PLEK/PTGER4/HCLS1/GMFG/RAC2/CSF1R/WAS/HCK/ARHGDIB/CORO1A/ABI3/TMSB4X/NRP1/CCR7/CXCL12/CCL21	17
BP	GO:0001787	natural killer cell proliferation	3/428	15/18903	0.00428229	0.0188582	0.0133585	PTPN22/IL18/SLAMF1	3
BP	GO:0006570	tyrosine metabolic process	3/428	15/18903	0.00428229	0.0188582	0.0133585	IL4I1/TYR/DCT	3
BP	GO:0032905	transforming growth factor beta1 production	3/428	15/18903	0.00428229	0.0188582	0.0133585	TYROBP/THBS1/LUM	3
BP	GO:0033008	positive regulation of mast cell activation involved in immune response	3/428	15/18903	0.00428229	0.0188582	0.0133585	SYK/FGR/VAMP8	3
BP	GO:0034116	positive regulation of heterotypic cell-cell adhesion	3/428	15/18903	0.00428229	0.0188582	0.0133585	LCK/IL1B/SKAP1	3
BP	GO:0042976	activation of Janus kinase activity	3/428	15/18903	0.00428229	0.0188582	0.0133585	CD300A/CCL5/SOCS1	3
BP	GO:0043306	positive regulation of mast cell degranulation	3/428	15/18903	0.00428229	0.0188582	0.0133585	SYK/FGR/VAMP8	3
BP	GO:0043455	regulation of secondary metabolic process	3/428	15/18903	0.00428229	0.0188582	0.0133585	RAB38/CDH3/TYRP1	3
BP	GO:0046007	negative regulation of activated T cell proliferation	3/428	15/18903	0.00428229	0.0188582	0.0133585	PDCD1LG2/LILRB4/LGALS9	3
BP	GO:0048021	regulation of melanin biosynthetic process	3/428	15/18903	0.00428229	0.0188582	0.0133585	RAB38/CDH3/TYRP1	3
BP	GO:0070234	positive regulation of T cell apoptotic process	3/428	15/18903	0.00428229	0.0188582	0.0133585	CCL5/PDCD1/LGALS9	3
BP	GO:0071474	cellular hyperosmotic response	3/428	15/18903	0.00428229	0.0188582	0.0133585	RCSD1/FBP1/ERRFI1	3
BP	GO:1900376	regulation of secondary metabolite biosynthetic process	3/428	15/18903	0.00428229	0.0188582	0.0133585	RAB38/CDH3/TYRP1	3
BP	GO:0051591	response to cAMP	7/428	90/18903	0.00432586	0.019029	0.0134795	PIK3CG/PTAFR/STAT1/CYP1B1/FBP1/TYR/VGF	7
BP	GO:0006949	syncytium formation	6/428	68/18903	0.00436181	0.019166	0.0135765	DOCK2/CD53/CXCL9/CXCL10/TYROBP/GDF15	6
BP	GO:0002360	T cell lineage commitment	4/428	30/18903	0.00445582	0.0195359	0.0138386	SLAMF6/IL12RB1/TOX/SPN	4
BP	GO:2000108	positive regulation of leukocyte apoptotic process	4/428	30/18903	0.00445582	0.0195359	0.0138386	LYN/CCL5/PDCD1/LGALS9	4
BP	GO:2000117	negative regulation of cysteine-type endopeptidase activity	7/428	91/18903	0.00459742	0.0201346	0.0142626	BIRC3/TNFAIP8/LAMP3/CST7/MMP9/THBS1/BIRC7	7
BP	GO:0001933	negative regulation of protein phosphorylation	16/428	338/18903	0.00461488	0.0201888	0.0143011	SAMSN1/PTPN22/PTPRC/LYN/SEMA4D/LAX1/PTPN6/CD300A/SOCS1/IFNG/LILRB4/PARP14/TNFAIP3/DUSP1/IL1B/ERRFI1	16
BP	GO:0046578	regulation of Ras protein signal transduction	11/428	193/18903	0.00463217	0.0202422	0.0143389	GPR65/PIK3CG/P2RY10/PSD4/P2RY8/ARHGDIB/RASGRP1/ARHGEF3/GPR18/NRP1/FBP1	11
BP	GO:0007266	Rho protein signal transduction	9/428	140/18903	0.00464502	0.0202761	0.0143629	GPR65/P2RY10/WAS/P2RY8/ARHGDIB/ARHGEF3/GPR18/NRP1/PDPN	9
BP	GO:0035307	positive regulation of protein dephosphorylation	5/428	49/18903	0.00488955	0.0213202	0.0151025	PTPRC/LILRB2/CD300A/FCRL3/PPP1R16B	5
BP	GO:0034694	response to prostaglandin	4/428	31/18903	0.00502593	0.0218192	0.015456	PTGER4/CCR7/CCL19/CCL21	4
BP	GO:0035767	endothelial cell chemotaxis	4/428	31/18903	0.00502593	0.0218192	0.015456	CXCL13/TMSB4X/NRP1/THBS1	4
BP	GO:0051491	positive regulation of filopodium assembly	4/428	31/18903	0.00502593	0.0218192	0.015456	DOCK11/NRP1/CCR7/CCL21	4
BP	GO:0060055	angiogenesis involved in wound healing	4/428	31/18903	0.00502593	0.0218192	0.015456	ALOX5/CXCR4/TNFAIP3/SERPINE1	4
BP	GO:0010951	negative regulation of endopeptidase activity	13/428	252/18903	0.00507474	0.0219832	0.0155721	BIRC3/TNFAIP8/SPOCK2/LAMP3/SERPINA1/RARRES1/CST7/SERPING1/MMP9/THBS1/C3/SERPINE1/BIRC7	13
BP	GO:0098657	import into cell	13/428	252/18903	0.00507474	0.0219832	0.0155721	IL10RA/SLC9A9/ACSL5/IFNG/SLC2A5/SLC1A3/SLC15A3/MS4A1/ITGA4/THBS1/SLC38A1/SLC7A5/TRPM1	13
BP	GO:0014074	response to purine-containing compound	9/428	142/18903	0.00509383	0.0220419	0.0156137	PIK3CG/PTAFR/STAT1/CYP1B1/FBP1/NT5E/IL1B/TYR/VGF	9
BP	GO:0009308	amine metabolic process	8/428	117/18903	0.0051608	0.0222817	0.0157835	SLC7A7/ITGB2/VCAM1/GCH1/ITGAM/IL4I1/ALDH2/NNMT	8
BP	GO:0021782	glial cell development	8/428	117/18903	0.0051608	0.0222817	0.0157835	LYN/TLR4/IFNG/C1QA/IL1B/CLU/S100A8/S100A9	8
BP	GO:1904427	positive regulation of calcium ion transmembrane transport	7/428	93/18903	0.0051789	0.0222817	0.0157835	PLCG2/CXCL9/CXCL10/CXCL11/CD19/MS4A1/CAPN3	7
BP	GO:0002730	regulation of dendritic cell cytokine production	3/428	16/18903	0.00518282	0.0222817	0.0157835	CLEC7A/PLCG2/TLR4	3
BP	GO:0051044	positive regulation of membrane protein ectodomain proteolysis	3/428	16/18903	0.00518282	0.0222817	0.0157835	TNFRSF1B/IFNG/IL1B	3
BP	GO:1901741	positive regulation of myoblast fusion	3/428	16/18903	0.00518282	0.0222817	0.0157835	CD53/CXCL9/GDF15	3
BP	GO:0097191	extrinsic apoptotic signaling pathway	12/428	224/18903	0.00519198	0.022297	0.0157944	PTPRC/TNFSF10/TNFRSF1B/IFNG/FASLG/NRP1/SPI1/TNFAIP3/IL33/THBS1/IL1B/SERPINE1	12
BP	GO:0022604	regulation of cell morphogenesis	15/428	312/18903	0.00521061	0.0223528	0.015834	SEMA4D/FGD2/RAC2/CSF1R/ITGB2/HCK/GBP1/CORO1A/FGD3/LST1/CCL2/FGR/NRP1/CXCR4/PDPN	15
BP	GO:0002262	myeloid cell homeostasis	10/428	169/18903	0.00524395	0.0224717	0.0159181	LYN/HCLS1/INPP5D/BTK/AXL/ID2/STAT1/SPI1/MAFB/ZFP36	10
BP	GO:0007520	myoblast fusion	5/428	50/18903	0.00533394	0.0228327	0.0161739	DOCK2/CD53/CXCL9/CXCL10/GDF15	5
BP	GO:0070527	platelet aggregation	6/428	71/18903	0.00539409	0.0230654	0.0163387	PLEK/LYN/PIK3CG/PTPN6/SYK/PDPN	6
BP	GO:0032970	regulation of actin filament-based process	18/428	406/18903	0.00541677	0.0231375	0.0163898	GPR65/PLEK/PTGER4/HCLS1/GMFG/RAC2/CSF1R/WAS/HCK/ARHGDIB/CORO1A/ABI3/TMSB4X/NRP1/CCR7/CXCL12/PDPN/CCL21	18
BP	GO:0002862	negative regulation of inflammatory response to antigenic stimulus	4/428	32/18903	0.00564294	0.0240777	0.0170558	LYN/HCK/SYK/FGR	4
BP	GO:0045936	negative regulation of phosphate metabolic process	19/428	440/18903	0.00572113	0.0243852	0.0172736	SAMSN1/PTPN22/PLEK/PTPRC/LYN/SEMA4D/LAX1/PTPN6/CD300A/SOCS1/IFNG/LILRB4/PARP14/TNFAIP3/PPP1R16B/FBP1/DUSP1/IL1B/ERRFI1	19
BP	GO:0010001	glial cell differentiation	12/428	227/18903	0.00575916	0.0245211	0.0173699	LYN/TNFRSF1B/TLR4/IFNG/C1QA/ID2/CXCR4/IL33/IL1B/CLU/S100A8/S100A9	12
BP	GO:0014909	smooth muscle cell migration	7/428	95/18903	0.00581392	0.0247014	0.0174976	AIF1/CCL5/TLR4/NRP1/CYP1B1/PLAU/SERPINE1	7
BP	GO:0034109	homotypic cell-cell adhesion	7/428	95/18903	0.00581392	0.0247014	0.0174976	PLEK/LYN/PIK3CG/PTPN6/SYK/CCL5/PDPN	7
BP	GO:0010563	negative regulation of phosphorus metabolic process	19/428	441/18903	0.00585759	0.0248604	0.0176102	SAMSN1/PTPN22/PLEK/PTPRC/LYN/SEMA4D/LAX1/PTPN6/CD300A/SOCS1/IFNG/LILRB4/PARP14/TNFAIP3/PPP1R16B/FBP1/DUSP1/IL1B/ERRFI1	19
BP	GO:0019216	regulation of lipid metabolic process	16/428	347/18903	0.00590809	0.025048	0.0177432	LYN/PIK3CG/BCL11B/CD74/PLCG2/IFNG/ID2/FGR/CCR7/CD19/C3/CCL19/IL1B/RAB38/RARRES2/CCL21	16
BP	GO:0008154	actin polymerization or depolymerization	11/428	200/18903	0.00602571	0.0255195	0.0180771	PLEK/AIF1/HCLS1/WAS/HCK/PSTPIP1/CORO1A/TMSB4X/CCR7/CXCL12/CCL21	11
BP	GO:0002371	dendritic cell cytokine production	3/428	17/18903	0.00618885	0.0260994	0.0184879	CLEC7A/PLCG2/TLR4	3
BP	GO:0019885	antigen processing and presentation of endogenous peptide antigen via MHC class I	3/428	17/18903	0.00618885	0.0260994	0.0184879	HLA-B/TAP1/HLA-F	3
BP	GO:0034134	toll-like receptor 2 signaling pathway	3/428	17/18903	0.00618885	0.0260994	0.0184879	LYN/PIK3AP1/TNFAIP3	3
BP	GO:0090713	immunological memory process	3/428	17/18903	0.00618885	0.0260994	0.0184879	HLA-DRA/FGL2/IL12RB1	3
BP	GO:0048841	regulation of axon extension involved in axon guidance	4/428	33/18903	0.00630848	0.0265196	0.0187855	SEMA4D/NRP1/CXCL12/SEMA6A	4
BP	GO:0071353	cellular response to interleukin-4	4/428	33/18903	0.00630848	0.0265196	0.0187855	CORO1A/CD300LF/IL2RG/PARP14	4
BP	GO:2000191	regulation of fatty acid transport	4/428	33/18903	0.00630848	0.0265196	0.0187855	SYK/ACSL5/THBS1/IL1B	4
BP	GO:0106106	cold-induced thermogenesis	9/428	147/18903	0.00636332	0.0266815	0.0189003	CCR2/PLCL2/SYK/TLR4/CMKLR1/PLAC8/CXCR4/UCP2/IL18	9
BP	GO:0120161	regulation of cold-induced thermogenesis	9/428	147/18903	0.00636332	0.0266815	0.0189003	CCR2/PLCL2/SYK/TLR4/CMKLR1/PLAC8/CXCR4/UCP2/IL18	9
BP	GO:0042326	negative regulation of phosphorylation	17/428	381/18903	0.00636711	0.0266815	0.0189003	SAMSN1/PTPN22/PTPRC/LYN/SEMA4D/LAX1/PTPN6/CD300A/SOCS1/IFNG/LILRB4/PARP14/TNFAIP3/FBP1/DUSP1/IL1B/ERRFI1	17
BP	GO:0098739	import across plasma membrane	11/428	202/18903	0.00647902	0.0271219	0.0192122	SLC9A9/ACSL5/IFNG/SLC2A5/SLC1A3/SLC15A3/MS4A1/THBS1/SLC38A1/SLC7A5/TRPM1	11
BP	GO:0050769	positive regulation of neurogenesis	12/428	231/18903	0.00659071	0.0275605	0.0195229	LYN/SEMA4D/TNFRSF1B/IFNG/ID2/NRP1/CXCR4/CXCL12/IL33/IL1B/SLC7A5/DCT	12
BP	GO:0071901	negative regulation of protein serine/threonine kinase activity	8/428	122/18903	0.00661424	0.0276299	0.0195721	PTPN22/LYN/LAX1/PTPN6/CD300A/TNFAIP3/DUSP1/IL1B	8
BP	GO:0010469	regulation of signaling receptor activity	10/428	175/18903	0.00666575	0.0278159	0.0197038	CCR2/IFNG/LILRB4/NCF1/CCL2/NRP1/IL18BP/PLAU/SERPINE1/ERRFI1	10
BP	GO:0002639	positive regulation of immunoglobulin production	5/428	53/18903	0.00683745	0.0285025	0.0201902	CD86/PTPRC/BTK/CD40/IL33	5
BP	GO:0120162	positive regulation of cold-induced thermogenesis	7/428	98/18903	0.00687327	0.0286218	0.0202747	CCR2/SYK/CMKLR1/PLAC8/CXCR4/UCP2/IL18	7
BP	GO:0090630	activation of GTPase activity	8/428	123/18903	0.00693874	0.0288643	0.0204465	GPR65/ARHGAP25/CXCL13/TBC1D10C/RASGRP1/CCR7/TBC1D16/CCL21	8
BP	GO:0055094	response to lipoprotein particle	4/428	34/18903	0.00702413	0.029189	0.0206764	ITGB2/SYK/TLR4/FCER1G	4
BP	GO:0032890	regulation of organic acid transport	6/428	75/18903	0.0070348	0.0292029	0.0206863	SYK/ACSL5/THBS1/SLC38A1/IL1B/SLC7A5	6
BP	GO:0010466	negative regulation of peptidase activity	13/428	263/18903	0.00718583	0.0297987	0.0211084	BIRC3/TNFAIP8/SPOCK2/LAMP3/SERPINA1/RARRES1/CST7/SERPING1/MMP9/THBS1/C3/SERPINE1/BIRC7	13
BP	GO:0002295	T-helper cell lineage commitment	3/428	18/18903	0.00730335	0.030098	0.0213203	SLAMF6/IL12RB1/SPN	3
BP	GO:0010755	regulation of plasminogen activation	3/428	18/18903	0.00730335	0.030098	0.0213203	PLAU/THBS1/SERPINE1	3
BP	GO:0034138	toll-like receptor 3 signaling pathway	3/428	18/18903	0.00730335	0.030098	0.0213203	PTPN22/HAVCR2/TNFAIP3	3
BP	GO:0051917	regulation of fibrinolysis	3/428	18/18903	0.00730335	0.030098	0.0213203	PLAU/THBS1/SERPINE1	3
BP	GO:0070230	positive regulation of lymphocyte apoptotic process	3/428	18/18903	0.00730335	0.030098	0.0213203	CCL5/PDCD1/LGALS9	3
BP	GO:0150079	negative regulation of neuroinflammatory response	3/428	18/18903	0.00730335	0.030098	0.0213203	PTPRC/TNFRSF1B/CST7	3
BP	GO:0001659	temperature homeostasis	10/428	178/18903	0.00748048	0.0307961	0.0218148	CCR2/PLCL2/SYK/TLR4/CMKLR1/PLAC8/CXCR4/UCP2/IL18/IL1B	10
BP	GO:0002637	regulation of immunoglobulin production	6/428	76/18903	0.00749581	0.0308273	0.021837	CD86/PTPRC/BTK/FCRL3/CD40/IL33	6
BP	GO:0016311	dephosphorylation	16/428	357/18903	0.00767423	0.0315285	0.0223337	PTPN22/PLEK/PTPRC/INPP5D/LILRB2/PTPRE/SEMA4D/PTPN6/DAPP1/CD300A/PTPN7/IFNG/FCRL3/PPP1R16B/FBP1/DUSP1	16
BP	GO:0043434	response to peptide hormone	18/428	421/18903	0.00776916	0.0318856	0.0225866	CYBB/TNFSF10/STAT4/LYN/PTPRE/RAB31/SOCS1/STAT1/BTG2/CXCL12/CYP1B1/UCP2/FBP1/IL1B/RARRES2/ERRFI1/VGF/GDF15	18
BP	GO:0002534	cytokine production involved in inflammatory response	6/428	77/18903	0.00797821	0.0326426	0.0231229	ALOX5/GBP5/CLEC7A/CD6/TLR4/LILRB4	6
BP	GO:0006919	activation of cysteine-type endopeptidase activity involved in apoptotic process	6/428	77/18903	0.00797821	0.0326426	0.0231229	LAPTM5/FASLG/LCK/ATP2A3/S100A8/S100A9	6
BP	GO:1900015	regulation of cytokine production involved in inflammatory response	6/428	77/18903	0.00797821	0.0326426	0.0231229	ALOX5/GBP5/CLEC7A/CD6/TLR4/LILRB4	6
BP	GO:1904645	response to amyloid-beta	5/428	55/18903	0.00799046	0.0326592	0.0231346	VCAM1/TLR4/ITGA4/MMP9/MMP12	5
BP	GO:0043154	negative regulation of cysteine-type endopeptidase activity involved in apoptotic process	6/428	78/18903	0.00848255	0.0346349	0.0245342	BIRC3/TNFAIP8/LAMP3/MMP9/THBS1/BIRC7	6
BP	GO:0002923	regulation of humoral immune response mediated by circulating immunoglobulin	3/428	19/18903	0.00852895	0.0346821	0.0245675	PTPRC/PTPN6/CR2	3
BP	GO:0032026	response to magnesium ion	3/428	19/18903	0.00852895	0.0346821	0.0245675	CD14/THBS1/FBP1	3
BP	GO:0043031	negative regulation of macrophage activation	3/428	19/18903	0.00852895	0.0346821	0.0245675	PTPRC/VSIG4/CST7	3
BP	GO:2000251	positive regulation of actin cytoskeleton reorganization	3/428	19/18903	0.00852895	0.0346821	0.0245675	HCLS1/HCK/NRP1	3
BP	GO:0018149	peptide cross-linking	4/428	36/18903	0.00861173	0.0348529	0.0246885	SPOCK2/THBS1/F13A1/DCN	4
BP	GO:0030224	monocyte differentiation	4/428	36/18903	0.00861173	0.0348529	0.0246885	INPP5D/CSF1R/CD74/CD4	4
BP	GO:0070670	response to interleukin-4	4/428	36/18903	0.00861173	0.0348529	0.0246885	CORO1A/CD300LF/IL2RG/PARP14	4
BP	GO:0001954	positive regulation of cell-matrix adhesion	5/428	56/18903	0.00861472	0.0348529	0.0246885	CD3E/NRP1/CCR7/SKAP1/CCL21	5
BP	GO:0010559	regulation of glycoprotein biosynthetic process	5/428	56/18903	0.00861472	0.0348529	0.0246885	CCR7/ITM2A/IL33/CCL19/CCL21	5
BP	GO:0030218	erythrocyte differentiation	8/428	128/18903	0.00874487	0.0353435	0.0250361	LYN/HCLS1/INPP5D/ID2/STAT1/SPI1/MAFB/ZFP36	8
BP	GO:0033673	negative regulation of kinase activity	12/428	240/18903	0.00880857	0.0355648	0.0251929	PTPN22/PTPRC/LYN/LAX1/PTPN6/CD300A/IFNG/LILRB4/TNFAIP3/DUSP1/IL1B/ERRFI1	12
BP	GO:0032768	regulation of monooxygenase activity	5/428	57/18903	0.00927191	0.037322	0.0264376	GCH1/IFNG/IL1B/CDH3/S100A1	5
BP	GO:0043113	receptor clustering	5/428	57/18903	0.00927191	0.037322	0.0264376	ITGB2/ITGAL/ITGB7/ITGA4/FZD9	5
BP	GO:0045071	negative regulation of viral genome replication	5/428	57/18903	0.00927191	0.037322	0.0264376	CCL5/APOBEC3G/IFIH1/RSAD2/IFITM1	5
BP	GO:0034110	regulation of homotypic cell-cell adhesion	4/428	37/18903	0.00948653	0.0380321	0.0269406	LYN/SYK/CCL5/PDPN	4
BP	GO:0048846	axon extension involved in axon guidance	4/428	37/18903	0.00948653	0.0380321	0.0269406	SEMA4D/NRP1/CXCL12/SEMA6A	4
BP	GO:0071402	cellular response to lipoprotein particle stimulus	4/428	37/18903	0.00948653	0.0380321	0.0269406	ITGB2/SYK/TLR4/FCER1G	4
BP	GO:1902284	neuron projection extension involved in neuron projection guidance	4/428	37/18903	0.00948653	0.0380321	0.0269406	SEMA4D/NRP1/CXCL12/SEMA6A	4
BP	GO:2001259	positive regulation of cation channel activity	6/428	80/18903	0.00955915	0.0382847	0.0271195	CCR2/CTSS/PLCG2/IFNG/TMSB4X/CCL2	6
BP	GO:0032495	response to muramyl dipeptide	3/428	20/18903	0.00986791	0.0392841	0.0278275	PTPN22/NFKBIA/TNFAIP3	3
BP	GO:0042053	regulation of dopamine metabolic process	3/428	20/18903	0.00986791	0.0392841	0.0278275	ITGB2/ITGAM/ALDH2	3
BP	GO:0042069	regulation of catecholamine metabolic process	3/428	20/18903	0.00986791	0.0392841	0.0278275	ITGB2/ITGAM/ALDH2	3
BP	GO:0045655	regulation of monocyte differentiation	3/428	20/18903	0.00986791	0.0392841	0.0278275	INPP5D/CD74/CD4	3
BP	GO:1900225	regulation of NLRP3 inflammasome complex assembly	3/428	20/18903	0.00986791	0.0392841	0.0278275	GBP5/PLCG2/TLR4	3
BP	GO:1903978	regulation of microglial cell activation	3/428	20/18903	0.00986791	0.0392841	0.0278275	PTPRC/CTSC/CST7	3
BP	GO:0007200	phospholipase C-activating G protein-coupled receptor signaling pathway	7/428	105/18903	0.00989474	0.0393516	0.0278753	GPR65/P2RY10/C3AR1/P2RY8/CMKLR1/FPR1/GPR18	7
BP	GO:0048010	vascular endothelial growth factor receptor signaling pathway	5/428	58/18903	0.00996283	0.0395829	0.0280391	VAV1/AXL/NRP1/SULF1/IL1B	5
BP	GO:0008064	regulation of actin polymerization or depolymerization	9/428	159/18903	0.0103978	0.0412699	0.0292341	PLEK/HCLS1/WAS/HCK/CORO1A/TMSB4X/CCR7/CXCL12/CCL21	9
BP	GO:0010742	macrophage derived foam cell differentiation	4/428	38/18903	0.0104171	0.0413054	0.0292593	NFKBIA/STAT1/MSR1/IL18	4
BP	GO:0051348	negative regulation of transferase activity	13/428	276/18903	0.0105184	0.0416655	0.0295144	PTPN22/PTPRC/LYN/LAX1/PTPN6/CD300A/IFNG/LILRB4/TNFAIP3/ZFP36/DUSP1/IL1B/ERRFI1	13
BP	GO:0010720	positive regulation of cell development	14/428	307/18903	0.0105834	0.0418813	0.0296673	LYN/SEMA4D/TNFRSF1B/CLEC7A/IFNG/ID2/TYROBP/NRP1/CXCR4/CXCL12/IL33/IL1B/SLC7A5/DCT	14
BP	GO:1990845	adaptive thermogenesis	9/428	160/18903	0.0108048	0.042715	0.0302578	CCR2/PLCL2/SYK/TLR4/CMKLR1/PLAC8/CXCR4/UCP2/IL18	9
BP	GO:0035303	regulation of dephosphorylation	8/428	133/18903	0.0108814	0.042975	0.030442	PLEK/PTPRC/LILRB2/SEMA4D/CD300A/IFNG/FCRL3/PPP1R16B	8
BP	GO:0014013	regulation of gliogenesis	7/428	107/18903	0.0109125	0.043055	0.0304987	LYN/TNFRSF1B/ID2/CXCR4/IL33/IL1B/SLC7A5	7
BP	GO:0110053	regulation of actin filament organization	13/428	278/18903	0.0111234	0.0438437	0.0310573	GPR65/PLEK/PTGER4/HCLS1/GMFG/WAS/HCK/CORO1A/TMSB4X/NRP1/CCR7/CXCL12/CCL21	13
BP	GO:0051896	regulation of protein kinase B signaling	10/428	189/18903	0.0111412	0.0438706	0.0310764	HCLS1/PIK3CG/AXL/CCR7/BANK1/IL18/THBS1/CCL19/CCL21/GDF15	10
BP	GO:0007252	I-kappaB phosphorylation	3/428	21/18903	0.0113222	0.0441897	0.0313024	TLR7/PLCG2/TLR4	3
BP	GO:0019370	leukotriene biosynthetic process	3/428	21/18903	0.0113222	0.0441897	0.0313024	ALOX5/ALOX5AP/SYK	3
BP	GO:0032616	interleukin-13 production	3/428	21/18903	0.0113222	0.0441897	0.0313024	LGALS9/IL18/IL33	3
BP	GO:0032656	regulation of interleukin-13 production	3/428	21/18903	0.0113222	0.0441897	0.0313024	LGALS9/IL18/IL33	3
BP	GO:0033005	positive regulation of mast cell activation	3/428	21/18903	0.0113222	0.0441897	0.0313024	SYK/FGR/VAMP8	3
BP	GO:0050849	negative regulation of calcium-mediated signaling	3/428	21/18903	0.0113222	0.0441897	0.0313024	PLEK/TBC1D10C/SLA2	3
BP	GO:0060252	positive regulation of glial cell proliferation	3/428	21/18903	0.0113222	0.0441897	0.0313024	LYN/IL1B/SLC7A5	3
BP	GO:0071636	positive regulation of transforming growth factor beta production	3/428	21/18903	0.0113222	0.0441897	0.0313024	LGALS9/THBS1/LUM	3
BP	GO:0071731	response to nitric oxide	3/428	21/18903	0.0113222	0.0441897	0.0313024	CCR7/CCL19/CDK2	3
BP	GO:0030500	regulation of bone mineralization	6/428	83/18903	0.0113516	0.0441989	0.031309	ALOX5/SRGN/CCR1/TFAP2A/TMEM119/FZD9	6
BP	GO:0140029	exocytic process	6/428	83/18903	0.0113516	0.0441989	0.031309	PLEK/LYN/SYK/BTK/STX11/VAMP8	6
BP	GO:1901653	cellular response to peptide	16/428	373/18903	0.0113578	0.0441989	0.031309	PTPN22/LYN/PTPRE/VCAM1/RAB31/SOCS1/TLR4/STAT1/CYP1B1/UCP2/ITGA4/FBP1/IL1B/RARRES2/ERRFI1/GDF15	16
BP	GO:0009595	detection of biotic stimulus	4/428	39/18903	0.0114048	0.044251	0.0313458	CD1D/CLEC7A/TLR4/HLA-B	4
BP	GO:0090077	foam cell differentiation	4/428	39/18903	0.0114048	0.044251	0.0313458	NFKBIA/STAT1/MSR1/IL18	4
BP	GO:0014812	muscle cell migration	7/428	108/18903	0.0114489	0.044251	0.0313458	AIF1/CCL5/TLR4/NRP1/CYP1B1/PLAU/SERPINE1	7
BP	GO:0044106	cellular amine metabolic process	7/428	108/18903	0.0114489	0.044251	0.0313458	SLC7A7/ITGB2/GCH1/ITGAM/IL4I1/ALDH2/NNMT	7
BP	GO:0051341	regulation of oxidoreductase activity	7/428	108/18903	0.0114489	0.044251	0.0313458	GZMA/GCH1/SLAMF8/IFNG/IL1B/CDH3/S100A1	7
BP	GO:0051353	positive regulation of oxidoreductase activity	5/428	60/18903	0.011449	0.044251	0.0313458	GCH1/IFNG/IL1B/CDH3/S100A1	5
BP	GO:1903670	regulation of sprouting angiogenesis	5/428	60/18903	0.011449	0.044251	0.0313458	ALOX5/PPP1R16B/THBS1/SEMA6A/S100A1	5
BP	GO:0043433	negative regulation of DNA-binding transcription factor activity	10/428	190/18903	0.0115313	0.0445259	0.0315405	AIM2/HAVCR2/NFKBIA/TMSB4X/ID2/CMKLR1/SPI1/CYP1B1/TNFAIP3/HES6	10
BP	GO:2001233	regulation of apoptotic signaling pathway	16/428	374/18903	0.0116276	0.0448543	0.0317732	PTPRC/TNFSF10/CTSC/CD74/LCK/NRP1/CXCL12/TNFAIP3/MMP9/THBS1/IL1B/SERPINE1/FZD9/CLU/S100A8/S100A9	16
BP	GO:0030832	regulation of actin filament length	9/428	162/18903	0.0116546	0.0449148	0.0318161	PLEK/HCLS1/WAS/HCK/CORO1A/TMSB4X/CCR7/CXCL12/CCL21	9
BP	GO:0010921	regulation of phosphatase activity	6/428	84/18903	0.0119985	0.0461952	0.0327231	PLEK/PTPRC/SEMA4D/CD300A/IFNG/FCRL3	6
BP	GO:0046456	icosanoid biosynthetic process	5/428	61/18903	0.0122458	0.0471019	0.0333653	ALOX5/ALOX5AP/SYK/CD74/IL1B	5
BP	GO:0031099	regeneration	10/428	192/18903	0.0123424	0.0474277	0.0335961	LCP1/AXL/CXCL12/UCP2/PRRX1/SLC7A5/FZD9/NNMT/TNC/CAPN3	10
BP	GO:0098751	bone cell development	4/428	40/18903	0.0124507	0.0477977	0.0338582	FLI1/PTPN6/LILRB1/TYROBP	4
BP	GO:0062197	cellular response to chemical stress	15/428	345/18903	0.0124896	0.0479007	0.0339312	AIF1/ALOX5/RCSD1/BTK/GCH1/TLR4/NCF1/AXL/IL18BP/CYP1B1/TNFAIP3/MMP9/FBP1/ERRFI1/CAPN3	15
BP	GO:0061041	regulation of wound healing	8/428	137/18903	0.0128507	0.049165	0.0348267	ALOX5/CLEC7A/CXCR4/TNFAIP3/SERPING1/PLAU/THBS1/SERPINE1	8
BP	GO:0032516	positive regulation of phosphoprotein phosphatase activity	3/428	22/18903	0.0128933	0.049165	0.0348267	PTPRC/CD300A/FCRL3	3
BP	GO:0035584	calcium-mediated signaling using intracellular calcium source	3/428	22/18903	0.0128933	0.049165	0.0348267	PTPRC/VCAM1/GPR143	3
BP	GO:0046597	negative regulation of viral entry into host cell	3/428	22/18903	0.0128933	0.049165	0.0348267	CIITA/FCN1/IFITM1	3
BP	GO:0071404	cellular response to low-density lipoprotein particle stimulus	3/428	22/18903	0.0128933	0.049165	0.0348267	ITGB2/SYK/FCER1G	3
BP	GO:2000310	regulation of NMDA receptor activity	3/428	22/18903	0.0128933	0.049165	0.0348267	CCR2/IFNG/CCL2	3
BP	GO:0022617	extracellular matrix disassembly	5/428	62/18903	0.0130793	0.049684	0.0351944	CTSS/LCP1/PDPN/MMP9/MMP12	5
BP	GO:0090303	positive regulation of wound healing	5/428	62/18903	0.0130793	0.049684	0.0351944	CLEC7A/CXCR4/PLAU/THBS1/SERPINE1	5
BP	GO:1903018	regulation of glycoprotein metabolic process	5/428	62/18903	0.0130793	0.049684	0.0351944	CCR7/ITM2A/IL33/CCL19/CCL21	5
BP	GO:1903409	reactive oxygen species biosynthetic process	5/428	62/18903	0.0130793	0.049684	0.0351944	CYBB/ALOX5/PLCG2/TLR4/NCF1	5
BP	GO:0015833	peptide transport	12/428	254/18903	0.0133681	0.0507326	0.0359372	ALOX5/CD38/CD74/CCL5/IFNG/UCP2/CD209/SLC15A3/TAP1/IL1B/S100A8/VGF	12
BP	GO:0034122	negative regulation of toll-like receptor signaling pathway	4/428	41/18903	0.013556	0.0513476	0.0363729	LYN/CD300A/CD300LF/TNFAIP3	4
BP	GO:0042417	dopamine metabolic process	4/428	41/18903	0.013556	0.0513476	0.0363729	ITGB2/GCH1/ITGAM/ALDH2	4
BP	GO:0050678	regulation of epithelial cell proliferation	17/428	414/18903	0.0137607	0.0520736	0.0368871	ALOX5/EAF2/BCL11B/BTK/CCL2/NRP1/STAT1/CXCL12/TNFAIP3/PPP1R16B/ZFP36/ITGA4/SULF1/THBS1/ERRFI1/CDH3/MMP12	17
BP	GO:0048259	regulation of receptor-mediated endocytosis	7/428	112/18903	0.0137863	0.0521207	0.0369205	SYK/PLCG2/C3/CCL19/SERPINE1/CLU/CCL21	7
BP	GO:0003158	endothelium development	8/428	139/18903	0.0139279	0.0526063	0.0372644	PECAM1/CXCL10/NRP1/SLC40A1/CXCR4/PPP1R16B/PDPN/IL1B	8
BP	GO:0010232	vascular transport	6/428	87/18903	0.0140941	0.0531331	0.0376376	SLCO2B1/SLC1A3/ATP2A3/SLC38A1/SLC7A5/SLC6A17	6
BP	GO:0150104	transport across blood-brain barrier	6/428	87/18903	0.0140941	0.0531331	0.0376376	SLCO2B1/SLC1A3/ATP2A3/SLC38A1/SLC7A5/SLC6A17	6
BP	GO:0048143	astrocyte activation	3/428	23/18903	0.0145827	0.054923	0.0389055	IFNG/C1QA/IL1B	3
BP	GO:0002714	positive regulation of B cell mediated immunity	4/428	42/18903	0.0147217	0.055342	0.0392023	PTPRC/BTK/CD40/C3	4
BP	GO:0002891	positive regulation of immunoglobulin mediated immune response	4/428	42/18903	0.0147217	0.055342	0.0392023	PTPRC/BTK/CD40/C3	4
BP	GO:0050918	positive chemotaxis	5/428	64/18903	0.0148596	0.0558075	0.0395321	CORO1A/CCL5/CXCL10/NRP1/CXCL12	5
BP	GO:0120032	regulation of plasma membrane bounded cell projection assembly	10/428	199/18903	0.0155227	0.0582432	0.0412574	RAC2/WAS/DOCK11/ABI3/NRP1/CCR7/PPP1R16B/CCL19/RAB17/CCL21	10
BP	GO:0030041	actin filament polymerization	9/428	170/18903	0.0155599	0.0583277	0.0413173	AIF1/HCLS1/WAS/HCK/PSTPIP1/CORO1A/TMSB4X/CCR7/CCL21	9
BP	GO:0046849	bone remodeling	6/428	89/18903	0.0156251	0.0584621	0.0414125	INPP5D/CD38/CSF1R/SYK/TNFAIP3/TMEM119	6
BP	GO:0048678	response to axon injury	6/428	89/18903	0.0156251	0.0584621	0.0414125	AIF1/LYN/PLCG2/AXL/TYROBP/TNC	6
BP	GO:0032414	positive regulation of ion transmembrane transporter activity	7/428	115/18903	0.0157503	0.0588752	0.0417051	CCR2/CTSS/PLCG2/IFNG/TMSB4X/PTAFR/CCL2	7
BP	GO:0045687	positive regulation of glial cell differentiation	4/428	43/18903	0.0159489	0.0595058	0.0421518	TNFRSF1B/ID2/CXCR4/IL33	4
BP	GO:0051602	response to electrical stimulus	4/428	43/18903	0.0159489	0.0595058	0.0421518	AIF1/CD14/BTG2/TRIM63	4
BP	GO:0051043	regulation of membrane protein ectodomain proteolysis	3/428	24/18903	0.0163913	0.0609847	0.0431994	TNFRSF1B/IFNG/IL1B	3
BP	GO:0071676	negative regulation of mononuclear cell migration	3/428	24/18903	0.0163913	0.0609847	0.0431994	SLAMF8/CCL2/DUSP1	3
BP	GO:2001026	regulation of endothelial cell chemotaxis	3/428	24/18903	0.0163913	0.0609847	0.0431994	CXCL13/TMSB4X/THBS1	3
BP	GO:2000177	regulation of neural precursor cell proliferation	6/428	90/18903	0.0164322	0.06108	0.0432669	LYN/ID2/BTG2/TOX/FZD9/DCT	6
BP	GO:0060491	regulation of cell projection assembly	10/428	201/18903	0.0165343	0.0614021	0.043495	RAC2/WAS/DOCK11/ABI3/NRP1/CCR7/PPP1R16B/CCL19/RAB17/CCL21	10
BP	GO:1903034	regulation of response to wounding	9/428	172/18903	0.0166708	0.0618512	0.0438132	ALOX5/SIGLEC10/CLEC7A/CXCR4/TNFAIP3/SERPING1/PLAU/THBS1/SERPINE1	9
BP	GO:0006509	membrane protein ectodomain proteolysis	4/428	44/18903	0.0172385	0.0638981	0.0452631	TNFRSF1B/IFNG/ADAM19/IL1B	4
BP	GO:0000302	response to reactive oxygen species	10/428	204/18903	0.0181421	0.0671848	0.0475913	BTK/GCH1/NCF1/AXL/STAT1/IL18BP/CYP1B1/UCP2/TNFAIP3/MMP9	10
BP	GO:0031579	membrane raft organization	3/428	25/18903	0.0183199	0.0675291	0.0478352	DOCK2/PTPRC/CD2	3
BP	GO:0034114	regulation of heterotypic cell-cell adhesion	3/428	25/18903	0.0183199	0.0675291	0.0478352	LCK/IL1B/SKAP1	3
BP	GO:0045649	regulation of macrophage differentiation	3/428	25/18903	0.0183199	0.0675291	0.0478352	HCLS1/C1QC/ID2	3
BP	GO:0048714	positive regulation of oligodendrocyte differentiation	3/428	25/18903	0.0183199	0.0675291	0.0478352	TNFRSF1B/CXCR4/IL33	3
BP	GO:1902993	positive regulation of amyloid precursor protein catabolic process	3/428	25/18903	0.0183199	0.0675291	0.0478352	LYN/IFNG/CLU	3
BP	GO:0030501	positive regulation of bone mineralization	4/428	45/18903	0.0185913	0.0684031	0.0484543	ALOX5/TFAP2A/TMEM119/FZD9	4
BP	GO:0046636	negative regulation of alpha-beta T cell activation	4/428	45/18903	0.0185913	0.0684031	0.0484543	LILRB1/CD300A/SOCS1/LGALS9	4
CC	GO:0009897	external side of plasma membrane	67/443	462/19869	4.05898e-35	1.20958e-32	8.28887e-33	CD86/CLEC4A/PTPRC/CD69/TLR8/IL7R/CCR2/CD3G/CD2/IL2RA/IL21R/SLAMF6/CD84/CD48/ITGB2/IL2RB/CXCR6/ITGAL/CD1D/CD3D/VCAM1/CD6/LILRB1/CD8A/CD163/TNFRSF9/CD74/PDCD1LG2/TLR4/CXCL9/CCR1/FASLG/CXCL10/CD3E/IL2RG/CD4/IL12RB1/CXCR3/CD14/EBI3/CD5/LAG3/ITGAM/CLEC10A/FCN1/CD40/CXCR4/CCR7/CXCL12/PDCD1/MSR1/FCER1G/CD209/CD79A/SPN/CD19/SLAMF7/MS4A1/ITGA4/THBS1/CSF2RA/SLAMF1/SLC38A1/HLA-F/NT5E/SLC7A5/CD79B	67
CC	GO:0042611	MHC protein complex	13/443	25/19869	1.15256e-15	1.71732e-13	1.17683e-13	HLA-DMB/HLA-DPB1/HLA-DRA/HLA-DOA/HLA-DMA/CD74/HLA-DPA1/HLA-DQA1/HLA-DOB/HLA-B/HLA-DQB1/HLA-F/HLA-DQB2	13
CC	GO:0042613	MHC class II protein complex	11/443	17/19869	6.56843e-15	6.52464e-13	4.47114e-13	HLA-DMB/HLA-DPB1/HLA-DRA/HLA-DOA/HLA-DMA/CD74/HLA-DPA1/HLA-DQA1/HLA-DOB/HLA-DQB1/HLA-DQB2	11
CC	GO:0030139	endocytic vesicle	36/443	343/19869	1.21886e-14	9.08053e-13	6.22262e-13	CYBB/IL7R/LYN/TLR7/CD3G/CTSS/RAC2/WAS/HLA-DPB1/HLA-DRA/NCF4/SYK/CD3D/CORO1A/CD163/RAB31/CD74/MPEG1/HLA-DPA1/HLA-DQA1/NCF1/NCF2/CD4/HLA-B/HLA-DQB1/MSR1/GNLY/MARCO/TAP1/SLAMF1/HLA-F/VAMP8/HLA-DQB2/RAB38/RAB17/TYRP1	36
CC	GO:0001772	immunological synapse	14/443	45/19869	5.43685e-13	3.24036e-11	2.22052e-11	CD53/HAVCR2/GZMA/HLA-DRA/CORO1A/CD6/GZMB/CD3E/LCK/CD37/CARD11/IL4I1/ZAP70/SKAP1	14
CC	GO:0030666	endocytic vesicle membrane	25/443	194/19869	1.62721e-12	8.08179e-11	5.53821e-11	CYBB/IL7R/LYN/CD3G/RAC2/HLA-DPB1/HLA-DRA/CD3D/CORO1A/CD163/RAB31/CD74/HLA-DPA1/HLA-DQA1/CD4/HLA-B/HLA-DQB1/MSR1/MARCO/TAP1/HLA-F/VAMP8/HLA-DQB2/RAB38/TYRP1	25
CC	GO:0045121	membrane raft	30/443	326/19869	5.88112e-11	2.36309e-09	1.61935e-09	PTPRC/BIRC3/LYN/INPP5D/CD2/LAT2/CD48/ITGB2/TNFRSF1B/HCK/PECAM1/BTK/CD8A/SELPLG/FASLG/LCK/CD4/MS4A4A/CD14/CARD11/ITGAM/LCP2/CD79A/PDPN/ZAP70/CD19/MS4A1/SULF1/SKAP1/OLR1	30
CC	GO:0098857	membrane microdomain	30/443	327/19869	6.34386e-11	2.36309e-09	1.61935e-09	PTPRC/BIRC3/LYN/INPP5D/CD2/LAT2/CD48/ITGB2/TNFRSF1B/HCK/PECAM1/BTK/CD8A/SELPLG/FASLG/LCK/CD4/MS4A4A/CD14/CARD11/ITGAM/LCP2/CD79A/PDPN/ZAP70/CD19/MS4A1/SULF1/SKAP1/OLR1	30
CC	GO:0045335	phagocytic vesicle	19/443	139/19869	2.84879e-10	9.43266e-09	6.46392e-09	CYBB/TLR7/CTSS/RAC2/WAS/NCF4/SYK/CORO1A/RAB31/MPEG1/NCF1/NCF2/HLA-B/GNLY/TAP1/SLAMF1/HLA-F/VAMP8/RAB38	19
CC	GO:0030667	secretory granule membrane	28/443	313/19869	4.9901e-10	1.48705e-08	1.01903e-08	CYBB/PTPRC/CD53/GLIPR1/LILRB2/CD38/ITGB2/TNFRSF1B/C3AR1/PECAM1/ITGAL/TBC1D10C/RAB31/CD300A/SELL/PTAFR/TYROBP/FPR1/LAMP3/CD14/HLA-B/ITGAM/SLC2A5/FCER1G/PLAU/VAMP8/OLR1/VGF	28
CC	GO:0062023	collagen-containing extracellular matrix	32/443	433/19869	3.46747e-09	9.3937e-08	6.43722e-08	CTSS/CTSC/ADAMDEC1/FGL2/C1QA/C1QC/C1QB/SERPINA1/FCN1/CXCL12/LGALS9/ADAM19/ABI3BP/SERPING1/MMP9/SULF1/THBS1/EFEMP1/LUM/TGFBI/RARRES2/SERPINE1/F13A1/CLU/TNC/BCAN/DCN/DPT/S100A4/S100A8/S100A9/GDF15	32
CC	GO:0060205	cytoplasmic vesicle lumen	27/443	325/19869	5.12673e-09	1.27314e-07	8.72443e-08	DOCK2/MNDA/ALOX5/SRGN/ARHGAP9/GMFG/CTSC/PTPN6/HK3/FASLG/TMSB4X/LYZ/FGR/CTSW/SERPINA1/PLAC8/FCN1/SERPING1/THBS1/C3/RARRES2/SERPINE1/F13A1/CLU/QPCT/S100A8/S100A9	27
CC	GO:0031983	vesicle lumen	27/443	327/19869	5.84779e-09	1.29035e-07	8.84238e-08	DOCK2/MNDA/ALOX5/SRGN/ARHGAP9/GMFG/CTSC/PTPN6/HK3/FASLG/TMSB4X/LYZ/FGR/CTSW/SERPINA1/PLAC8/FCN1/SERPING1/THBS1/C3/RARRES2/SERPINE1/F13A1/CLU/QPCT/S100A8/S100A9	27
CC	GO:0030669	clathrin-coated endocytic vesicle membrane	13/443	72/19869	6.06204e-09	1.29035e-07	8.84238e-08	IL7R/CD3G/HLA-DPB1/HLA-DRA/CD3D/CD74/HLA-DPA1/HLA-DQA1/CD4/HLA-DQB1/VAMP8/HLA-DQB2/TYRP1	13
CC	GO:0071556	integral component of lumenal side of endoplasmic reticulum membrane	9/443	29/19869	8.46642e-09	1.57687e-07	1.08058e-07	HLA-DPB1/HLA-DRA/CD74/HLA-DPA1/HLA-DQA1/HLA-B/HLA-DQB1/HLA-F/HLA-DQB2	9
CC	GO:0098553	lumenal side of endoplasmic reticulum membrane	9/443	29/19869	8.46642e-09	1.57687e-07	1.08058e-07	HLA-DPB1/HLA-DRA/CD74/HLA-DPA1/HLA-DQA1/HLA-B/HLA-DQB1/HLA-F/HLA-DQB2	9
CC	GO:0098802	plasma membrane signaling receptor complex	26/443	319/19869	1.46876e-08	2.57464e-07	1.76433e-07	APBB1IP/LYN/CD3G/IL2RA/CD247/TRAT1/ITGB2/IL2RB/ITGAL/PTPN6/SYK/CD3D/CD8A/CD3E/CD4/IL12RB1/ITGB7/ITGAM/CD40/CD8B/CD79A/ZAP70/ITGA4/CSF2RA/SKAP1/CD79B	26
CC	GO:0034774	secretory granule lumen	26/443	322/19869	1.77937e-08	2.94584e-07	2.0187e-07	DOCK2/MNDA/ALOX5/SRGN/ARHGAP9/GMFG/CTSC/PTPN6/HK3/TMSB4X/LYZ/FGR/CTSW/SERPINA1/PLAC8/FCN1/SERPING1/THBS1/C3/RARRES2/SERPINE1/F13A1/CLU/QPCT/S100A8/S100A9	26
CC	GO:0070820	tertiary granule	18/443	164/19869	2.89817e-08	4.54554e-07	3.11493e-07	CYBB/CD53/CTSS/LILRB2/ITGB2/PTPN6/TBC1D10C/CD300A/LYZ/PTAFR/FPR1/ITGAM/FCER1G/MMP9/PLAU/VAMP8/OLR1/QPCT	18
CC	GO:0098576	lumenal side of membrane	9/443	35/19869	5.30069e-08	7.89803e-07	5.41228e-07	HLA-DPB1/HLA-DRA/CD74/HLA-DPA1/HLA-DQA1/HLA-B/HLA-DQB1/HLA-F/HLA-DQB2	9
CC	GO:0005765	lysosomal membrane	29/443	418/19869	7.58109e-08	1.02689e-06	7.03699e-07	LAPTM5/TLR8/GLIPR1/LYN/TLR7/HLA-DMB/HLA-DPB1/HLA-DRA/HLA-DOA/TRAF3IP3/C3AR1/CD1D/HLA-DMA/CD74/HLA-DPA1/HLA-DQA1/NKG7/FPR1/LAMP3/HLA-DOB/HLA-DQB1/SLC15A3/GPR143/HLA-F/VAMP8/IFITM1/HLA-DQB2/SLC7A5/OCA2	29
CC	GO:0098852	lytic vacuole membrane	29/443	418/19869	7.58109e-08	1.02689e-06	7.03699e-07	LAPTM5/TLR8/GLIPR1/LYN/TLR7/HLA-DMB/HLA-DPB1/HLA-DRA/HLA-DOA/TRAF3IP3/C3AR1/CD1D/HLA-DMA/CD74/HLA-DPA1/HLA-DQA1/NKG7/FPR1/LAMP3/HLA-DOB/HLA-DQB1/SLC15A3/GPR143/HLA-F/VAMP8/IFITM1/HLA-DQB2/SLC7A5/OCA2	29
CC	GO:0045334	clathrin-coated endocytic vesicle	13/443	90/19869	9.76345e-08	1.265e-06	8.66869e-07	IL7R/CD3G/HLA-DPB1/HLA-DRA/CD3D/CD74/HLA-DPA1/HLA-DQA1/CD4/HLA-DQB1/VAMP8/HLA-DQB2/TYRP1	13
CC	GO:0033162	melanosome membrane	7/443	20/19869	1.57565e-07	1.80594e-06	1.23756e-06	GPR143/SLC45A2/TYR/RAB38/DCT/TYRP1/OCA2	7
CC	GO:0045009	chitosome	7/443	20/19869	1.57565e-07	1.80594e-06	1.23756e-06	GPR143/SLC45A2/TYR/RAB38/DCT/TYRP1/OCA2	7
CC	GO:0090741	pigment granule membrane	7/443	20/19869	1.57565e-07	1.80594e-06	1.23756e-06	GPR143/SLC45A2/TYR/RAB38/DCT/TYRP1/OCA2	7
CC	GO:0044194	cytolytic granule	6/443	13/19869	1.78497e-07	1.97008e-06	1.35004e-06	SRGN/GZMB/NKG7/PRF1/GZMH/GNLY	6
CC	GO:0005774	vacuolar membrane	29/443	461/19869	5.89962e-07	6.27889e-06	4.30273e-06	LAPTM5/TLR8/GLIPR1/LYN/TLR7/HLA-DMB/HLA-DPB1/HLA-DRA/HLA-DOA/TRAF3IP3/C3AR1/CD1D/HLA-DMA/CD74/HLA-DPA1/HLA-DQA1/NKG7/FPR1/LAMP3/HLA-DOB/HLA-DQB1/SLC15A3/GPR143/HLA-F/VAMP8/IFITM1/HLA-DQB2/SLC7A5/OCA2	29
CC	GO:0070821	tertiary granule membrane	11/443	73/19869	6.1375e-07	6.30681e-06	4.32187e-06	CYBB/CD53/LILRB2/ITGB2/CD300A/PTAFR/ITGAM/FCER1G/PLAU/VAMP8/OLR1	11
CC	GO:0098636	protein complex involved in cell adhesion	9/443	52/19869	1.97431e-06	1.96115e-05	1.34391e-05	LYN/ITGB2/ITGAL/ITGB7/ITGAM/LGALS2/ITGA4/PLAU/TNC	9
CC	GO:0001891	phagocytic cup	7/443	28/19869	2.06224e-06	1.98241e-05	1.35849e-05	AIF1/ARHGAP25/LCP1/CORO1A/RAB31/MYO1G/TLR4	7
CC	GO:0042105	alpha-beta T cell receptor complex	5/443	11/19869	2.2279e-06	2.07474e-05	1.42175e-05	CD3G/CD247/PTPN6/CD3D/CD3E	5
CC	GO:0042581	specific granule	15/443	160/19869	3.09938e-06	2.79883e-05	1.91796e-05	CYBB/DOCK2/CD53/ITGB2/TNFRSF1B/C3AR1/ITGAL/PTPN6/LYZ/ITGAM/SLC2A5/PLAU/VAMP8/OLR1/QPCT	15
CC	GO:0101002	ficolin-1-rich granule	16/443	185/19869	4.19599e-06	3.67766e-05	2.52019e-05	MNDA/ALOX5/GMFG/CTSS/LILRB2/ITGB2/TBC1D10C/FGL2/CD300A/HK3/FPR1/SERPINA1/FCN1/FCER1G/MMP9/QPCT	16
CC	GO:0035579	specific granule membrane	11/443	91/19869	5.69642e-06	4.8501e-05	3.32363e-05	CYBB/CD53/ITGB2/TNFRSF1B/C3AR1/ITGAL/ITGAM/SLC2A5/PLAU/VAMP8/OLR1	11
CC	GO:0009898	cytoplasmic side of plasma membrane	15/443	173/19869	8.10081e-06	6.60785e-05	4.52817e-05	PTPN22/SLA/PTPRC/LYN/CD2/HCK/SYK/PTPN7/LILRB4/LCK/FGR/ZAP70/GEM/ERRFI1/RGS1	15
CC	GO:0030665	clathrin-coated vesicle membrane	13/443	132/19869	8.20438e-06	6.60785e-05	4.52817e-05	IL7R/CD3G/HLA-DPB1/HLA-DRA/CD3D/CD74/HLA-DPA1/HLA-DQA1/CD4/HLA-DQB1/VAMP8/HLA-DQB2/TYRP1	13
CC	GO:0030134	COPII-coated ER to Golgi transport vesicle	11/443	95/19869	8.67769e-06	6.80514e-05	4.66336e-05	HLA-DPB1/HLA-DRA/CTSC/CD74/HLA-DPA1/HLA-DQA1/HLA-B/SERPINA1/HLA-DQB1/HLA-F/HLA-DQB2	11
CC	GO:0012507	ER to Golgi transport vesicle membrane	9/443	63/19869	1.02267e-05	7.81424e-05	5.35487e-05	HLA-DPB1/HLA-DRA/CD74/HLA-DPA1/HLA-DQA1/HLA-B/HLA-DQB1/HLA-F/HLA-DQB2	9
CC	GO:0042101	T cell receptor complex	13/443	147/19869	2.62155e-05	0.000194141	0.000133039	APBB1IP/CD3G/CD247/TRAT1/PTPN6/SYK/CD3D/CD8A/CD3E/CD4/CD8B/ZAP70/SKAP1	13
CC	GO:0043020	NADPH oxidase complex	5/443	17/19869	2.67107e-05	0.000194141	0.000133039	CYBB/RAC2/NCF4/NCF1/NCF2	5
CC	GO:0030662	coated vesicle membrane	15/443	198/19869	4.01129e-05	0.00028461	0.000195035	IL7R/CD3G/HLA-DPB1/HLA-DRA/CD3D/CD74/HLA-DPA1/HLA-DQA1/CD4/HLA-B/HLA-DQB1/HLA-F/VAMP8/HLA-DQB2/TYRP1	15
CC	GO:0030670	phagocytic vesicle membrane	9/443	77/19869	5.29435e-05	0.000366911	0.000251433	CYBB/RAC2/CORO1A/RAB31/HLA-B/TAP1/HLA-F/VAMP8/RAB38	9
CC	GO:0008305	integrin complex	6/443	31/19869	5.44745e-05	0.000368941	0.000252824	LYN/ITGB2/ITGAL/ITGB7/ITGAM/ITGA4	6
CC	GO:0098562	cytoplasmic side of membrane	15/443	204/19869	5.65226e-05	0.000374305	0.0002565	PTPN22/SLA/PTPRC/LYN/CD2/HCK/SYK/PTPN7/LILRB4/LCK/FGR/ZAP70/GEM/ERRFI1/RGS1	15
CC	GO:0031093	platelet alpha granule lumen	8/443	67/19869	0.000118223	0.000765881	0.000524836	SRGN/TMSB4X/SERPINA1/SERPING1/THBS1/SERPINE1/F13A1/CLU	8
CC	GO:0031091	platelet alpha granule	9/443	91/19869	0.000195522	0.00123969	0.000849525	SRGN/PECAM1/TMSB4X/SERPINA1/SERPING1/THBS1/SERPINE1/F13A1/CLU	9
CC	GO:0044853	plasma membrane raft	10/443	113/19869	0.000220183	0.00136697	0.000936745	ITGB2/HCK/CD8A/SELPLG/FASLG/MS4A4A/ITGAM/LCP2/MS4A1/SKAP1	10
CC	GO:0031234	extrinsic component of cytoplasmic side of plasma membrane	9/443	99/19869	0.000369331	0.00224614	0.00153921	SLA/LYN/HCK/SYK/LCK/FGR/ZAP70/ERRFI1/RGS1	9
CC	GO:1904813	ficolin-1-rich granule lumen	10/443	124/19869	0.000466006	0.0027774	0.00190327	MNDA/ALOX5/GMFG/CTSS/FGL2/HK3/SERPINA1/FCN1/MMP9/QPCT	10
CC	GO:0019897	extrinsic component of plasma membrane	12/443	172/19869	0.000495222	0.00289365	0.00198293	SLA/LYN/HCK/SYK/LCK/FGR/FCN1/ZAP70/CDH11/ERRFI1/CDH3/RGS1	12
CC	GO:0030135	coated vesicle	17/443	310/19869	0.000635666	0.00364285	0.00249634	IL7R/CD3G/HLA-DPB1/HLA-DRA/CTSC/CD3D/CD74/HLA-DPA1/HLA-DQA1/CD4/HLA-B/SERPINA1/HLA-DQB1/HLA-F/VAMP8/HLA-DQB2/TYRP1	17
CC	GO:0042470	melanosome	9/443	110/19869	0.000799444	0.00441174	0.00302324	GPR143/SLC45A2/TYR/RAB38/MLANA/RAB17/DCT/TYRP1/OCA2	9
CC	GO:0048770	pigment granule	9/443	110/19869	0.000799444	0.00441174	0.00302324	GPR143/SLC45A2/TYR/RAB38/MLANA/RAB17/DCT/TYRP1/OCA2	9
CC	GO:0030136	clathrin-coated vesicle	13/443	211/19869	0.000946295	0.0051272	0.00351352	IL7R/CD3G/HLA-DPB1/HLA-DRA/CD3D/CD74/HLA-DPA1/HLA-DQA1/CD4/HLA-DQB1/VAMP8/HLA-DQB2/TYRP1	13
CC	GO:0005884	actin filament	9/443	114/19869	0.00103238	0.00549373	0.00376469	AIF1/HCLS1/RCSD1/LCP1/RAC2/WAS/HCK/PSTPIP1/CORO1A	9
CC	GO:0030176	integral component of endoplasmic reticulum membrane	11/443	164/19869	0.00115995	0.00606431	0.00415569	HLA-DPB1/HLA-DRA/CD74/HLA-DPA1/HLA-DQA1/HSD11B1/HLA-B/HLA-DQB1/TAP1/HLA-F/HLA-DQB2	11
CC	GO:0031252	cell leading edge	20/443	421/19869	0.0013177	0.00677025	0.00463945	SAMSN1/PLEK/APBB1IP/AIF1/DOCK8/LCP1/FGD2/RAC2/PSD4/PSTPIP1/CORO1A/FGD3/MYO1G/PLCG2/TLR4/ABI3/ARHGEF6/FGR/CXCR4/PDPN	20
CC	GO:0032587	ruffle membrane	8/443	97/19869	0.00146748	0.00741204	0.00507925	PLEK/AIF1/LCP1/FGD2/PSD4/PLCG2/FGR/PDPN	8
CC	GO:0072562	blood microparticle	10/443	145/19869	0.00155907	0.00774339	0.00530631	CFB/C1QC/C1QB/C1S/C1R/SERPING1/APOL1/C3/F13A1/CLU	10
CC	GO:0031227	intrinsic component of endoplasmic reticulum membrane	11/443	172/19869	0.00170036	0.00830666	0.00569231	HLA-DPB1/HLA-DRA/CD74/HLA-DPA1/HLA-DQA1/HSD11B1/HLA-B/HLA-DQB1/TAP1/HLA-F/HLA-DQB2	11
CC	GO:0032588	trans-Golgi network membrane	8/443	101/19869	0.00190025	0.00913348	0.0062589	HLA-DPB1/HLA-DRA/RAB31/CD74/HLA-DPA1/HLA-DQA1/HLA-DQB1/HLA-DQB2	8
CC	GO:0005775	vacuolar lumen	11/443	176/19869	0.00203912	0.00941269	0.00645023	MNDA/CTSS/CTSC/CD74/FASLG/LYZ/PLAC8/C3/LUM/BCAN/DCN	11
CC	GO:0019898	extrinsic component of membrane	16/443	316/19869	0.00206705	0.00941269	0.00645023	SLA/LYN/PIK3CG/HCK/SYK/SOCS1/NCF1/SLA2/LCK/FGR/FCN1/ZAP70/CDH11/ERRFI1/CDH3/RGS1	16
CC	GO:0030027	lamellipodium	12/443	203/19869	0.00207872	0.00941269	0.00645023	APBB1IP/AIF1/DOCK8/FGD2/RAC2/PSTPIP1/CORO1A/FGD3/MYO1G/ABI3/ARHGEF6/PDPN	12
CC	GO:0032009	early phagosome	3/443	12/19869	0.00208469	0.00941269	0.00645023	TLR7/SYK/RAB31	3
CC	GO:0001726	ruffle	11/443	178/19869	0.002228	0.00990963	0.00679077	SAMSN1/PLEK/AIF1/LCP1/FGD2/PSD4/FGD3/PLCG2/TLR4/FGR/PDPN	11
CC	GO:0101003	ficolin-1-rich granule membrane	6/443	61/19869	0.00234122	0.0102095	0.00699627	LILRB2/ITGB2/TBC1D10C/CD300A/FPR1/FCER1G	6
CC	GO:0005802	trans-Golgi network	14/443	262/19869	0.00236394	0.0102095	0.00699627	MS4A6A/HLA-DPB1/HLA-DRA/RAB31/CD74/HLA-DPA1/HLA-DQA1/MS4A7/LAP3/HLA-DQB1/HLA-DQB2/TGFBI/RAB38/MLANA	14
CC	GO:0005769	early endosome	19/443	414/19869	0.00253715	0.010801	0.0074016	HAVCR2/FGD2/HLA-DRA/VCAM1/CORO1A/SAMD9L/RAB31/TLR4/CD4/LAMP3/HLA-B/NRP1/CXCR4/CD8B/TBC1D16/HLA-F/VAMP8/RAB38/RAB17	19
CC	GO:0001931	uropod	3/443	13/19869	0.00266552	0.0110323	0.00756011	PSTPIP1/SELPLG/SPN	3
CC	GO:0031254	cell trailing edge	3/443	13/19869	0.00266552	0.0110323	0.00756011	PSTPIP1/SELPLG/SPN	3
CC	GO:0030175	filopodium	8/443	108/19869	0.00289398	0.0118138	0.00809563	LCP1/ARL4C/VCAM1/TBC1D10C/MYO1G/DEF6/PDPN/FZD9	8
CC	GO:0005581	collagen trimer	7/443	86/19869	0.00309006	0.0124438	0.00852735	C1QA/C1QC/C1QB/FCN1/MSR1/MARCO/LUM	7
CC	GO:0031256	leading edge membrane	10/443	177/19869	0.00650407	0.0258428	0.0177093	PLEK/AIF1/DOCK8/LCP1/FGD2/PSD4/MYO1G/PLCG2/FGR/PDPN	10
CC	GO:0005767	secondary lysosome	3/443	18/19869	0.00700199	0.0270986	0.0185699	NCF4/NCF1/NCF2	3
CC	GO:0031527	filopodium membrane	3/443	18/19869	0.00700199	0.0270986	0.0185699	TBC1D10C/PDPN/FZD9	3
CC	GO:1904724	tertiary granule lumen	5/443	55/19869	0.00750711	0.028681	0.0196542	CTSS/PTPN6/LYZ/MMP9/QPCT	5
CC	GO:0005766	primary lysosome	9/443	155/19869	0.00809154	0.029694	0.0203484	GLIPR1/MNDA/CTSC/C3AR1/LYZ/FPR1/PLAC8/VAMP8/C3	9
CC	GO:0042582	azurophil granule	9/443	155/19869	0.00809154	0.029694	0.0203484	GLIPR1/MNDA/CTSC/C3AR1/LYZ/FPR1/PLAC8/VAMP8/C3	9
CC	GO:0034358	plasma lipoprotein particle	4/443	36/19869	0.00817083	0.029694	0.0203484	MSR1/PLA2G7/APOL1/CLU	4
CC	GO:1990777	lipoprotein particle	4/443	36/19869	0.00817083	0.029694	0.0203484	MSR1/PLA2G7/APOL1/CLU	4
CC	GO:0032994	protein-lipid complex	4/443	39/19869	0.0108293	0.0388812	0.0266441	MSR1/PLA2G7/APOL1/CLU	4
CC	GO:0098858	actin-based cell projection	11/443	223/19869	0.0117464	0.0416718	0.0285564	LCP1/ARL4C/VCAM1/MYO1F/TBC1D10C/MYO1G/DEF6/PDPN/SPN/SLC7A5/FZD9	11
CC	GO:0005770	late endosome	13/443	288/19869	0.0129994	0.0455743	0.0312307	CTSS/HLA-DMB/SLC9A9/HLA-DRA/HLA-DMA/CD74/SLA2/LAMP3/CXCR4/CD79A/CST7/VAMP5/VAMP8	13
CC	GO:0030133	transport vesicle	17/443	423/19869	0.014582	0.0505283	0.0346256	LAPTM5/HCK/HLA-DPB1/HLA-DRA/CD74/HLA-DPA1/HLA-DQA1/HLA-B/HLA-DQB1/SLC40A1/STX11/IL33/HLA-F/HLA-DQB2/SLC6A17/LGI3/VGF	17
CC	GO:0005902	microvillus	6/443	93/19869	0.017794	0.0609497	0.041767	VCAM1/MYO1F/MYO1G/PDPN/SPN/SLC7A5	6
MF	GO:0140375	immune receptor activity	31/432	148/18432	6.4122e-21	3.70625e-18	3.03061e-18	IL10RA/IL7R/CCR2/LILRB2/IL2RA/IL21R/IL2RB/HLA-DRA/HLA-DOA/CXCR6/C3AR1/LILRB1/CD74/HLA-DPA1/HLA-DQA1/CCR1/CMKLR1/IL2RG/CD4/IL12RB1/FPR1/CXCR3/HLA-DOB/EBI3/HLA-DQB1/CXCR4/CCR7/FCER1G/CSF2RA/HLA-DQB2/CR2	31
MF	GO:0023023	MHC protein complex binding	16/432	36/18432	2.99559e-17	8.65726e-15	7.07906e-15	LILRB2/HLA-DMB/HLA-DPB1/HLA-DRA/HLA-DOA/HLA-DMA/LILRB1/CD8A/CD74/HLA-DPA1/HLA-DQA1/CD4/HLA-DOB/HLA-DQB1/MS4A1/HLA-DQB2	16
MF	GO:0019955	cytokine binding	25/432	144/18432	4.39581e-15	8.46926e-13	6.92533e-13	IL10RA/CCR2/IL2RA/CSF1R/IL2RB/TNFRSF1B/CXCR6/GBP1/TNFRSF9/CD74/CCR1/IL2RG/CD4/IL12RB1/CXCR3/NRP1/EBI3/IL18BP/CXCR4/CCR7/PDPN/ZFP36/ITGA4/THBS1/CSF2RA	25
MF	GO:0023026	MHC class II protein complex binding	13/432	27/18432	8.01754e-15	1.15853e-12	9.47335e-13	HLA-DMB/HLA-DPB1/HLA-DRA/HLA-DOA/HLA-DMA/CD74/HLA-DPA1/HLA-DQA1/CD4/HLA-DOB/HLA-DQB1/MS4A1/HLA-DQB2	13
MF	GO:0004896	cytokine receptor activity	18/432	97/18432	9.83865e-12	1.13735e-09	9.30012e-10	IL10RA/IL7R/CCR2/IL2RA/IL21R/IL2RB/CXCR6/CD74/CCR1/CMKLR1/IL2RG/CD4/IL12RB1/CXCR3/EBI3/CXCR4/CCR7/CSF2RA	18
MF	GO:0032395	MHC class II receptor activity	7/432	10/18432	4.18099e-10	4.02769e-08	3.29345e-08	HLA-DRA/HLA-DOA/HLA-DPA1/HLA-DQA1/HLA-DOB/HLA-DQB1/HLA-DQB2	7
MF	GO:0042605	peptide antigen binding	10/432	37/18432	8.91762e-09	7.36341e-07	6.02107e-07	HLA-DPB1/HLA-DRA/HLA-DPA1/HLA-DQA1/HLA-B/HLA-DQB1/CD209/TAP1/HLA-F/SLC7A5	10
MF	GO:0042277	peptide binding	27/432	330/18432	1.96283e-08	1.41814e-06	1.15962e-06	LILRB2/NFKBIA/ITGB2/HLA-DPB1/HLA-DRA/CD1D/CD74/HLA-DPA1/HLA-DQA1/TLR4/C1QA/CMKLR1/CRIP1/CD14/HLA-B/EBI3/HLA-DQB1/SLC40A1/ITGAM/ITM2A/MSR1/CD209/MARCO/TAP1/HLA-F/SLC7A5/CLU	27
MF	GO:0042169	SH2 domain binding	10/432	41/18432	2.63929e-08	1.69501e-06	1.38601e-06	LAT2/LAX1/SIGLEC10/PTPN6/SYK/LILRB1/LCK/SIT1/SLAMF1/SKAP1	10
MF	GO:0005126	cytokine receptor binding	24/432	273/18432	3.12982e-08	1.80904e-06	1.47925e-06	TNFSF10/CCR2/CXCL13/SYK/CCL5/CXCL9/IFNG/TNFSF13B/CD300LF/FASLG/CXCL10/IL12RB1/CCL2/STAT1/EBI3/LTB/CCL8/CXCL12/CXCL11/IL18/IL33/CCL19/IL1B/CCL21	24
MF	GO:0019956	chemokine binding	9/432	33/18432	4.59855e-08	2.41633e-06	1.97584e-06	CCR2/CXCR6/CCR1/CXCR3/CXCR4/CCR7/PDPN/ZFP36/ITGA4	9
MF	GO:0042379	chemokine receptor binding	12/432	71/18432	8.65254e-08	4.16764e-06	3.40788e-06	CCR2/CXCL13/CCL5/CXCL9/CXCL10/CCL2/STAT1/CCL8/CXCL12/CXCL11/CCL19/CCL21	12
MF	GO:0003823	antigen binding	18/432	171/18432	1.15429e-07	4.9389e-06	4.03855e-06	IL7R/CD48/HLA-DPB1/HLA-DRA/CD1D/HLA-DPA1/HLA-DQA1/HLA-B/LAG3/HLA-DQB1/FCN1/CD40/CD209/ITGA4/TAP1/SLAMF1/HLA-F/SLC7A5	18
MF	GO:0033218	amide binding	29/432	408/18432	1.26547e-07	4.9389e-06	4.03855e-06	LILRB2/NFKBIA/ITGB2/HLA-DPB1/HLA-DRA/CD1D/CD74/HLA-DPA1/HLA-DQA1/TLR4/C1QA/CD300LF/CMKLR1/CRIP1/CD14/HLA-B/EBI3/HLA-DQB1/SLC40A1/ITGAM/ITM2A/MSR1/CD209/FKBP5/MARCO/TAP1/HLA-F/SLC7A5/CLU	29
MF	GO:0038187	pattern recognition receptor activity	8/432	27/18432	1.28172e-07	4.9389e-06	4.03855e-06	TLR8/TLR7/CLEC7A/TLR4/PTAFR/CD14/FCN1/MARCO	8
MF	GO:0008009	chemokine activity	10/432	49/18432	1.63618e-07	5.91072e-06	4.8332e-06	CXCL13/CCL5/CXCL9/CXCL10/CCL2/CCL8/CXCL12/CXCL11/CCL19/CCL21	10
MF	GO:0005125	cytokine activity	21/432	237/18432	2.00924e-07	6.8314e-06	5.58605e-06	TNFSF10/CXCL13/IL32/CCL5/CXCL9/IFNG/TNFSF13B/FASLG/CXCL10/CCL2/EBI3/LTB/CCL8/CXCL12/CXCL11/IL18/IL33/CCL19/IL1B/CCL21/GDF15	21
MF	GO:0042287	MHC protein binding	9/432	42/18432	4.40981e-07	1.41604e-05	1.1579e-05	LILRB2/CLEC7A/LILRB1/CD8A/CD74/CD4/LAG3/CD8B/TAP1	9
MF	GO:0019957	C-C chemokine binding	7/432	24/18432	9.07136e-07	2.7596e-05	2.25653e-05	CCR2/CXCR6/CCR1/CXCR3/CXCR4/CCR7/ZFP36	7
MF	GO:0001784	phosphotyrosine residue binding	9/432	46/18432	1.00279e-06	2.89806e-05	2.36975e-05	SAMSN1/VAV1/HCK/PTPN6/SYK/PLCG2/LCK/FGR/ZAP70	9
MF	GO:0042608	T cell receptor binding	5/432	10/18432	1.58054e-06	4.16045e-05	3.402e-05	DOCK2/CD3G/HLA-DRA/CD3E/LCK	5
MF	GO:0001637	G protein-coupled chemoattractant receptor activity	7/432	26/18432	1.65554e-06	4.16045e-05	3.402e-05	CCR2/CXCR6/CCR1/CMKLR1/CXCR3/CXCR4/CCR7	7
MF	GO:0004950	chemokine receptor activity	7/432	26/18432	1.65554e-06	4.16045e-05	3.402e-05	CCR2/CXCR6/CCR1/CMKLR1/CXCR3/CXCR4/CCR7	7
MF	GO:0045309	protein phosphorylated amino acid binding	9/432	58/18432	7.55895e-06	0.000182045	0.000148858	SAMSN1/VAV1/HCK/PTPN6/SYK/PLCG2/LCK/FGR/ZAP70	9
MF	GO:0004715	non-membrane spanning protein tyrosine kinase activity	8/432	45/18432	8.59847e-06	0.000198797	0.000162556	LYN/HCK/ITK/SYK/BTK/LCK/FGR/ZAP70	8
MF	GO:0016493	C-C chemokine receptor activity	6/432	23/18432	1.152e-05	0.000248544	0.000203234	CCR2/CXCR6/CCR1/CXCR3/CXCR4/CCR7	6
MF	GO:0045028	G protein-coupled purinergic nucleotide receptor activity	5/432	14/18432	1.16175e-05	0.000248544	0.000203234	P2RY13/P2RY10/P2RY8/PTAFR/GPR34	5
MF	GO:0048020	CCR chemokine receptor binding	8/432	47/18432	1.20402e-05	0.000248544	0.000203234	CCR2/CXCL13/CCL5/CCL2/STAT1/CCL8/CCL19/CCL21	8
MF	GO:0015026	coreceptor activity	8/432	48/18432	1.41553e-05	0.00028213	0.000230698	CD86/CXCR6/CD8A/CD4/NRP1/CXCR4/CD8B/ITGA4	8
MF	GO:0001540	amyloid-beta binding	10/432	85/18432	2.93901e-05	0.000566249	0.000463023	LILRB2/ITGB2/CD74/TLR4/C1QA/ITGAM/ITM2A/MSR1/MARCO/CLU	10
MF	GO:0017124	SH3 domain binding	12/432	125/18432	3.81057e-05	0.000710487	0.000580967	PTPN22/LYN/HCLS1/INPP5D/WAS/PTPN6/ABI3/NCF1/CD3E/ADAM19/SKAP1/ERRFI1	12
MF	GO:0045236	CXCR chemokine receptor binding	5/432	18/18432	4.60091e-05	0.000831039	0.000679542	CXCL13/CXCL9/CXCL10/CXCL12/CXCL11	5
MF	GO:0050786	RAGE receptor binding	4/432	10/18432	5.58699e-05	0.00097857	0.000800179	FPR1/S100A4/S100A8/S100A9	4
MF	GO:0051219	phosphoprotein binding	10/432	92/18432	5.85511e-05	0.000995369	0.000813915	SAMSN1/LYN/VAV1/HCK/PTPN6/SYK/PLCG2/LCK/FGR/ZAP70	10
MF	GO:0001618	virus receptor activity	9/432	77/18432	7.73449e-05	0.0012773	0.00104445	CD86/SELPLG/AXL/CD4/ITGB7/CXCR4/CD209/SLAMF1/CR2	9
MF	GO:0005178	integrin binding	13/432	156/18432	8.05366e-05	0.00129306	0.00105734	LYN/LCP1/ITGB2/ITGAL/SYK/VCAM1/ITGB7/ITGAM/CXCL12/ITGA4/THBS1/IL1B/TGFBI	13
MF	GO:0140272	exogenous protein binding	9/432	78/18432	8.565e-05	0.00133799	0.00109408	CD86/SELPLG/AXL/CD4/ITGB7/CXCR4/CD209/SLAMF1/CR2	9
MF	GO:0030246	carbohydrate binding	18/432	275/18432	9.22127e-05	0.0014026	0.00114691	CLEC4A/CD69/KLRB1/SIGLEC10/CD72/HLA-DRA/CLEC7A/HK3/SELL/CLEC10A/FCN1/SLC2A5/LGALS9/LGALS2/CD209/FBP1/OLR1/BCAN	18
MF	GO:0004713	protein tyrosine kinase activity	12/432	138/18432	0.000100221	0.00141896	0.00116029	LYN/CSF1R/HCK/ITK/SYK/BTK/AXL/LCK/FGR/NRP1/ZAP70/EFEMP1	12
MF	GO:0048018	receptor ligand activity	26/432	491/18432	0.000103094	0.00141896	0.00116029	TNFSF10/GMFG/SEMA4D/CXCL13/IL32/CCL5/CXCL9/IFNG/TNFSF13B/FASLG/CXCL10/CCL2/EBI3/LTB/CCL8/CXCL12/CXCL11/IL18/IL33/CCL19/IL1B/EFEMP1/SEMA6A/CCL21/VGF/GDF15	26
MF	GO:0001614	purinergic nucleotide receptor activity	5/432	21/18432	0.000103108	0.00141896	0.00116029	P2RY13/P2RY10/P2RY8/PTAFR/GPR34	5
MF	GO:0016502	nucleotide receptor activity	5/432	21/18432	0.000103108	0.00141896	0.00116029	P2RY13/P2RY10/P2RY8/PTAFR/GPR34	5
MF	GO:0004875	complement receptor activity	4/432	12/18432	0.000126869	0.00168107	0.00137462	C3AR1/CMKLR1/FPR1/CR2	4
MF	GO:0030546	signaling receptor activator activity	26/432	498/18432	0.000129364	0.00168107	0.00137462	TNFSF10/GMFG/SEMA4D/CXCL13/IL32/CCL5/CXCL9/IFNG/TNFSF13B/FASLG/CXCL10/CCL2/EBI3/LTB/CCL8/CXCL12/CXCL11/IL18/IL33/CCL19/IL1B/EFEMP1/SEMA6A/CCL21/VGF/GDF15	26
MF	GO:0042288	MHC class I protein binding	5/432	22/18432	0.000130879	0.00168107	0.00137462	LILRB2/LILRB1/CD8A/CD8B/TAP1	5
MF	GO:0043274	phospholipase binding	5/432	23/18432	0.000164035	0.00206113	0.00168539	WAS/SYK/BTK/LCK/BANK1	5
MF	GO:0030695	GTPase regulator activity	25/432	488/18432	0.000231949	0.00279305	0.00228388	DOCK2/RGS18/ARHGAP25/ARHGAP30/ARHGAP9/DOCK8/VAV1/FGD2/WAS/DOCK11/PSD4/ARHGDIB/FGD3/TAGAP/TBC1D10C/RASGRP1/ARHGEF3/ARHGEF6/NRP1/DEF6/TBC1D16/RGS16/DENND2D/ERRFI1/RGS1	25
MF	GO:0060589	nucleoside-triphosphatase regulator activity	25/432	488/18432	0.000231949	0.00279305	0.00228388	DOCK2/RGS18/ARHGAP25/ARHGAP30/ARHGAP9/DOCK8/VAV1/FGD2/WAS/DOCK11/PSD4/ARHGDIB/FGD3/TAGAP/TBC1D10C/RASGRP1/ARHGEF3/ARHGEF6/NRP1/DEF6/TBC1D16/RGS16/DENND2D/ERRFI1/RGS1	25
MF	GO:0004252	serine-type endopeptidase activity	13/432	174/18432	0.000240723	0.00283954	0.0023219	CTSS/GZMA/GZMK/CTSC/CFB/GZMB/GZMH/C1S/C1R/MMP9/PLAU/C2/MMP12	13
MF	GO:0016004	phospholipase activator activity	4/432	14/18432	0.000247171	0.0028573	0.00233642	BTK/CCL5/LCK/CCL8	4
MF	GO:0001848	complement binding	5/432	26/18432	0.000302632	0.00342983	0.00280457	ITGB2/CFB/ITGAM/VSIG4/CR2	5
MF	GO:0060229	lipase activator activity	4/432	17/18432	0.000555791	0.00617783	0.00505162	BTK/CCL5/LCK/CCL8	4
MF	GO:0043548	phosphatidylinositol 3-kinase binding	5/432	30/18432	0.000607012	0.00661986	0.00541307	PIK3AP1/CORO1A/HCST/AXL/LCK	5
MF	GO:0008236	serine-type peptidase activity	13/432	192/18432	0.00061963	0.00663234	0.00542328	CTSS/GZMA/GZMK/CTSC/CFB/GZMB/GZMH/C1S/C1R/MMP9/PLAU/C2/MMP12	13
MF	GO:0005525	GTP binding	20/432	379/18432	0.000665624	0.00690046	0.00564252	GIMAP4/GIMAP8/GIMAP7/GIMAP6/GBP5/RAC2/GBP1/ARL4C/GBP2/GIMAP1/GIMAP2/GCH1/RAB31/GBP4/CIITA/GEM/GBP3/IFI44L/RAB38/RAB17	20
MF	GO:0038024	cargo receptor activity	8/432	82/18432	0.000668557	0.00690046	0.00564252	ITGB2/CD6/CD163/CD5/ITGAM/MSR1/MARCO/OLR1	8
MF	GO:0005164	tumor necrosis factor receptor binding	5/432	31/18432	0.000709959	0.00719924	0.00588683	TNFSF10/TNFSF13B/FASLG/STAT1/LTB	5
MF	GO:0017171	serine hydrolase activity	13/432	196/18432	0.00075137	0.00748779	0.00612278	CTSS/GZMA/GZMK/CTSC/CFB/GZMB/GZMH/C1S/C1R/MMP9/PLAU/C2/MMP12	13
MF	GO:0005518	collagen binding	7/432	69/18432	0.00114229	0.0111906	0.00915057	CTSS/MMP9/THBS1/LUM/TGFBI/DCN/MMP12	7
MF	GO:0019001	guanyl nucleotide binding	20/432	401/18432	0.00132354	0.0123838	0.0101263	GIMAP4/GIMAP8/GIMAP7/GIMAP6/GBP5/RAC2/GBP1/ARL4C/GBP2/GIMAP1/GIMAP2/GCH1/RAB31/GBP4/CIITA/GEM/GBP3/IFI44L/RAB38/RAB17	20
MF	GO:0032561	guanyl ribonucleotide binding	20/432	401/18432	0.00132354	0.0123838	0.0101263	GIMAP4/GIMAP8/GIMAP7/GIMAP6/GBP5/RAC2/GBP1/ARL4C/GBP2/GIMAP1/GIMAP2/GCH1/RAB31/GBP4/CIITA/GEM/GBP3/IFI44L/RAB38/RAB17	20
MF	GO:0016175	superoxide-generating NAD(P)H oxidase activity	3/432	10/18432	0.00135708	0.0123838	0.0101263	CYBB/NCF1/NCF2	3
MF	GO:0016176	superoxide-generating NADPH oxidase activator activity	3/432	10/18432	0.00135708	0.0123838	0.0101263	NCF4/NCF1/NCF2	3
MF	GO:0001664	G protein-coupled receptor binding	16/432	289/18432	0.00137122	0.0123838	0.0101263	CCR2/CXCL13/CCL5/CXCL9/CXCL10/CCL2/FPR1/STAT1/FCN1/CCL8/CXCL12/CXCL11/MARCO/C3/CCL19/CCL21	16
MF	GO:0043394	proteoglycan binding	5/432	36/18432	0.00143106	0.0127255	0.0104056	PTPRC/CTSS/THBS1/PLA2G2D/TNC	5
MF	GO:0001851	complement component C3b binding	3/432	11/18432	0.00183367	0.0160585	0.0131311	ITGB2/ITGAM/VSIG4	3
MF	GO:0003924	GTPase activity	17/432	331/18432	0.00219189	0.0189091	0.015462	GIMAP7/RGS18/GBP5/RAC2/GBP1/ARL4C/GBP2/ARHGDIB/GCH1/RAB31/GBP4/RGS16/GEM/GBP3/RAB38/RAB17/RGS1	17
MF	GO:0019902	phosphatase binding	12/432	195/18432	0.00223449	0.0189932	0.0155308	LILRB2/CSF1R/SIGLEC10/CTSC/SYK/LILRB1/LILRB4/LCK/FCRL3/STAT1/PPP1R16B/SKAP1	12
MF	GO:0004726	non-membrane spanning protein tyrosine phosphatase activity	3/432	12/18432	0.0024026	0.0198386	0.0162221	PTPN22/PTPN6/PTPN7	3
MF	GO:0035325	Toll-like receptor binding	3/432	12/18432	0.0024026	0.0198386	0.0162221	SYK/S100A8/S100A9	3
MF	GO:0005085	guanyl-nucleotide exchange factor activity	13/432	224/18432	0.0024984	0.0203391	0.0166313	DOCK2/DOCK8/VAV1/FGD2/DOCK11/PSD4/FGD3/TAGAP/RASGRP1/ARHGEF3/ARHGEF6/DEF6/DENND2D	13
MF	GO:0004435	phosphatidylinositol phospholipase C activity	4/432	26/18432	0.00295555	0.0237265	0.0194012	PLCL2/PLCG2/CCL5/CCR1	4
MF	GO:0140313	molecular sequestering activity	3/432	14/18432	0.00383913	0.0303975	0.0248561	LAPTM5/SPI1/C1R	3
MF	GO:0005539	glycosaminoglycan binding	13/432	237/18432	0.00404524	0.0315966	0.0258366	PTPRC/CXCL13/SPOCK2/SELL/CXCL10/NRP1/CCL8/CXCL11/SULF1/THBS1/PLA2G2D/BCAN/DCN	13
MF	GO:0004629	phospholipase C activity	4/432	29/18432	0.00444311	0.033791	0.027631	PLCL2/PLCG2/CCL5/CCR1	4
MF	GO:0043325	phosphatidylinositol-3,4-bisphosphate binding	4/432	29/18432	0.00444311	0.033791	0.027631	PLEK/DAPP1/MYO1G/NCF1	4
MF	GO:0036041	long-chain fatty acid binding	3/432	15/18432	0.0047162	0.034971	0.0285959	ALOX5AP/S100A8/S100A9	3
MF	GO:0005044	scavenger receptor activity	5/432	47/18432	0.00471927	0.034971	0.0285959	CD6/CD163/CD5/MSR1/MARCO	5
MF	GO:0005096	GTPase activator activity	14/432	275/18432	0.00561108	0.0402107	0.0328804	DOCK2/RGS18/ARHGAP25/ARHGAP30/ARHGAP9/ARHGDIB/TAGAP/TBC1D10C/ARHGEF6/NRP1/TBC1D16/RGS16/ERRFI1/RGS1	14
MF	GO:0032813	tumor necrosis factor receptor superfamily binding	5/432	49/18432	0.00564763	0.0402107	0.0328804	TNFSF10/TNFSF13B/FASLG/STAT1/LTB	5
MF	GO:0001968	fibronectin binding	4/432	31/18432	0.00567377	0.0402107	0.0328804	CTSS/LILRB4/ITGA4/THBS1	4
MF	GO:0050664	oxidoreductase activity, acting on NAD(P)H, oxygen as acceptor	3/432	16/18432	0.00570464	0.0402107	0.0328804	CYBB/NCF1/NCF2	3
MF	GO:0043621	protein self-association	6/432	71/18432	0.00635563	0.0442597	0.0361912	CD2/CTSC/CCL5/CARD11/TNFAIP3/RSAD2	6
MF	GO:0048029	monosaccharide binding	6/432	72/18432	0.00679987	0.0457558	0.0374146	CLEC4A/HK3/SLC2A5/LGALS9/CD209/FBP1	6
MF	GO:0005001	transmembrane receptor protein tyrosine phosphatase activity	3/432	17/18432	0.00680796	0.0457558	0.0374146	PTPRC/PTPRE/PTPN6	3
MF	GO:0019198	transmembrane receptor protein phosphatase activity	3/432	17/18432	0.00680796	0.0457558	0.0374146	PTPRC/PTPRE/PTPN6	3
MF	GO:1990782	protein tyrosine kinase binding	8/432	119/18432	0.00697529	0.0463416	0.0378936	CD2/CD247/TRAT1/PLCG2/DOK2/CD4/FCRL3/BANK1	8
MF	GO:0005201	extracellular matrix structural constituent	10/432	173/18432	0.0077681	0.0510223	0.041721	FGL2/CD4/ABI3BP/THBS1/EFEMP1/LUM/TGFBI/TNC/DCN/DPT	10
MF	GO:0008528	G protein-coupled peptide receptor activity	9/432	147/18432	0.00789243	0.0512565	0.0419125	CCR2/CXCR6/CCR1/CMKLR1/FPR1/CXCR3/CXCR4/CCR7/GPR143	9
MF	GO:0019903	protein phosphatase binding	9/432	149/18432	0.00858904	0.0551607	0.045105	LILRB2/CSF1R/LILRB1/LILRB4/LCK/FCRL3/STAT1/PPP1R16B/SKAP1	9
MF	GO:0061134	peptidase regulator activity	12/432	232/18432	0.00882667	0.0560639	0.0458435	BIRC3/TNFAIP8/CTSC/SPOCK2/SERPINA1/RARRES1/CST7/SERPING1/ATP2A3/C3/SERPINE1/BIRC7	12

## Sheet: Table S5
Table S5 The prognostic values of NRGs in SKCM patients.
id	HR	HR.95L	HR.95H	pvalue	km
RIPK1	0.985498	0.811924	1.19618	0.882515	0.053379
MLKL	0.646908	0.564913	0.740804	3.00272e-10	8.04801e-13
RIPK3	0.792965	0.695196	0.904483	0.000549692	5.71565e-05
ZBP1	0.713484	0.632893	0.804338	3.38134e-08	1.95186e-08
CASP8	0.713407	0.610527	0.833623	2.13545e-05	6.91632e-08
TNF	0.762209	0.66173	0.877944	0.000166701	1.22221e-06
CYLD	0.660941	0.575946	0.758478	3.72106e-09	1.03997e-10
MAP3K7	0.863492	0.755581	0.986814	0.0311741	2.64336e-06
ITPK1	1.008	0.88679	1.14577	0.902998	0.0473366
CASP6	1.01226	0.843581	1.21466	0.895779	0.0456127
PELI1	0.803174	0.714052	0.903419	0.000259666	1.00333e-05
SPATA2	1.0119	0.852029	1.20178	0.892707	0.234282
PGLYRP1	0.825246	0.529962	1.28505	0.395307	0.0554557
FADD	1.1188	0.958086	1.30647	0.15596	0.000440223
HMGB1	0.973236	0.835246	1.13402	0.728023	0.0138877
TNIP1	0.782326	0.653256	0.936899	0.00761927	0.000596703
MEFV	0.661789	0.48717	0.898999	0.00826137	8.87212e-05
AIM2	0.851009	0.797774	0.907796	9.82625e-07	1.48434e-07
TNFRSF1A	0.870395	0.745791	1.01582	0.0782572	0.000289243
TP53	1.0153	0.889821	1.15848	0.821475	0.0388749
BIRC2	0.861316	0.769999	0.963462	0.00903008	0.0033554
TNFAIP3	0.829699	0.756174	0.910373	8.03536e-05	3.81367e-07
UCHL1	1.06982	1.01415	1.12856	0.0133191	0.00357257
SERTAD1	0.936566	0.808828	1.08448	0.381045	0.0157857
NFKB1	0.784542	0.680979	0.903856	0.000781031	1.94789e-05
TRAF2	0.950672	0.763961	1.18301	0.650224	0.076164
CTSB	0.877844	0.793079	0.971669	0.011914	0.000427921
MAPK14	0.998064	0.828623	1.20215	0.983709	0.0320952
CFLAR	0.674809	0.585061	0.778324	6.59881e-08	1.13166e-09
FAS	0.777716	0.698254	0.866221	4.83973e-06	3.10973e-06
AIFM1	1.06402	0.872568	1.29747	0.539811	0.0712042
TRADD	0.93208	0.778687	1.11569	0.443265	0.130783
ADAR	0.83604	0.708304	0.986811	0.0342673	0.00106989
GSK3B	0.854364	0.71966	1.01428	0.0721819	0.00128962
MYC	1.05878	0.959587	1.16824	0.255095	0.00718226
TNIP3	0.576855	0.456389	0.729119	4.1587e-06	6.72554e-09
TLR4	0.775139	0.702893	0.854809	3.34875e-07	1.26917e-08
GJB1	0.995217	0.936967	1.05709	0.87618	0.00794384
DNM1L	0.863714	0.736776	1.01252	0.0708344	0.000185039
PTGES3	0.97159	0.819792	1.1515	0.739496	0.0157595
UVRAG	0.861517	0.721395	1.02886	0.0997919	0.00059931
JUN	0.935602	0.843679	1.03754	0.207121	0.0232178
MYD88	0.765944	0.652418	0.899225	0.00112312	3.37221e-05
BRD4	1.17902	0.918038	1.51421	0.197026	0.0224647
RB1	0.902688	0.80731	1.00933	0.072352	0.00764502
PPP6C	0.868548	0.696681	1.08281	0.210303	0.00590205
SIRT2	1.18279	0.97059	1.4414	0.0960989	0.00481335
IKBKB	0.872393	0.709939	1.07202	0.194123	0.000801604
DAPK1	1.05474	0.947146	1.17457	0.331627	0.0439252
NLRP3	0.742211	0.634175	0.868651	0.000203679	6.06791e-07
CD274	0.69426	0.614985	0.783753	3.66335e-09	2.57905e-13
EZH2	0.983218	0.863195	1.11993	0.79889	0.0608369
NFE2L2	0.865007	0.759267	0.985473	0.0292622	0.00206204
TRAF6	1.11574	0.910187	1.36772	0.291804	0.0535143
CHMP4B	1.01002	0.768194	1.32798	0.943062	0.158214
CXCL5	1.02524	0.951071	1.1052	0.51527	0.0969518
AXL	0.872674	0.810172	0.939998	0.000328271	1.16409e-06
MERTK	0.931495	0.84956	1.02133	0.130883	0.0205481
TYRO3	1.03328	0.932048	1.14551	0.533715	0.035785
SIRT6	0.929326	0.746166	1.15745	0.512826	0.0891765
SLC39A7	1.11753	0.93394	1.3372	0.224913	0.00491276
USP22	1.21657	1.02311	1.44661	0.0265164	0.0258977
BCL2	1.0165	0.913744	1.13081	0.76346	0.0208784
PANX1	0.955506	0.831213	1.09838	0.522078	0.0824012
NAT1	0.885587	0.743455	1.05489	0.173428	0.000749891
PDCD6IP	0.901087	0.742957	1.09287	0.290094	0.00140496
FLOT1	1.0045	0.887486	1.13695	0.943323	0.175835
FLOT2	0.971761	0.802261	1.17707	0.76959	0.102679
FASN	1.07721	0.984617	1.17851	0.104826	0.0245635
CDK9	1.06796	0.84802	1.34495	0.576261	0.00476328
SLC25A37	0.89926	0.785545	1.02944	0.123711	0.00462618
DIABLO	1.0167	0.806412	1.28183	0.888583	0.30797
NFKBIA	0.725012	0.643737	0.816548	1.15247e-07	1.64388e-08
NGFR	0.941042	0.888157	0.997077	0.0394779	9.14032e-05
AURKC	0.741857	0.612017	0.899242	0.00235111	5.03839e-06

## Sheet: Table S6
Table S6 Relative Fractions of tumor-infiltrating immune cells of SKCM patients by the CIBERSORT algorithm
ID	B cells naive	B cells memory	Plasma cells	T cells CD8	T cells CD4 naive	T cells CD4 memory resting	T cells CD4 memory activated	T cells follicular helper	T cells regulatory (Tregs)	T cells gamma delta	NK cells resting	NK cells activated	Monocytes	Macrophages M0	Macrophages M1	Macrophages M2	Dendritic cells resting	Dendritic cells activated	Mast cells resting	Mast cells activated	Eosinophils	Neutrophils	P-value	Correlation	RMSE
TCGA_TCGA-EE-A2GJ-06A	0	0.0585058	0	0.191215	0	0.00414044	0.0241263	0.0786907	0.0376694	0.0382745	0	0.0459759	0.0159048	0	0.12333	0.347993	0.0146928	0	0.0122457	0	0.00723511	0	0.108	0.138905	1.04493
TCGA_TCGA-EE-A2GI-06A	0	0.0538824	0.0150437	0.232517	0	0	0.0376188	0.0800789	0.0757995	0.101388	0	0.101393	0	0.0799638	0.122983	0.0655154	0.008807	0	0.0250092	0	0	0	0.005	0.398336	0.926415
TCGA_TCGA-WE-A8ZM-06A	0.025862	0	0.0363432	0	0	0.251391	0	0.0471308	0.0186897	0	0	0.0454122	0.000895919	0.263775	0	0.152823	0	0	0.157677	0	0	0	0.389	0.0486219	1.08346
TCGA_TCGA-DA-A1IA-06A	0	0.00228835	0	0.116421	0	0.0347494	0	0.14811	0.0687772	0	0.0528305	0	0.0399128	0.0283589	0	0.257308	0.120272	0.05007	0.0809017	0	0	0	0.562	0.0196694	1.07714
TCGA_TCGA-D3-A51H-06A	0.396142	0	0.035391	0.10461	0.0840392	0	0.0268675	0.0193582	0.058257	0.0185793	0	0.0377929	0	0.118042	0.0727584	0.0179703	0	0	0	0.0101925	0	0	0	0.628798	0.788435
TCGA_TCGA-XV-A9VZ-01A	0.022102	0	0	0.00900271	0	0.0932411	0	0.0756907	0.0154451	0.0298654	0	0.0905381	0	0.235193	0.0195014	0.0443372	0.0365442	0.0396468	0.288893	0	0	0	0.127	0.12018	1.05266
TCGA_TCGA-FS-A1ZE-06A	0.0870384	0	0	0.0546914	0	0.097794	0	0.0819166	0	0.0180422	0	0.052623	0	0.175855	0.0787401	0.209503	0.014224	0	0.129572	0	0	0	0.612	0.0127306	1.08644
TCGA_TCGA-D3-A8GB-06A	0.0369769	0.0463293	0	0.287562	0	0	0.0590053	0.0688583	0.0885762	0	0	0.140008	0	0.0368667	0.106087	0.102667	0.00769373	0	0	0.0193701	0	0	0.001	0.532285	0.845837
TCGA_TCGA-D3-A8GL-06A	0	0.177241	0	0	0	0.249774	0	0.0504255	0	0.042749	0.0542831	0	0	0.356116	0	0.0270281	0.00196425	0	0.0162593	9.1825e-05	0.024067	0	0.341	0.0570905	1.0948
TCGA_TCGA-BF-A5EP-01A	0.0263203	0	0	0.10783	0	0.0242995	0.0133062	0.0576047	0	0.0220877	0	0.0917836	0	0.227036	0.0372713	0.242633	0	0.0173613	0	0.132466	0	0	0.541	0.0226245	1.10937
TCGA_TCGA-FS-A1ZS-06A	0.0587084	0	0	0	0	0.0872776	0.00666506	0.0278964	0.0152549	0	0.0228107	0.00257291	0	0.326745	0.0246037	0.371014	0	0	0	0.0498244	0.00112281	0.00550439	0	0.690949	0.727524
TCGA_TCGA-ER-A19D-06A	0.0252762	0	0	0.106686	0	0.0573584	0	0.0284889	0.0427717	0.042628	0	0.0286937	0.0349588	0.183378	0.095133	0.348722	0	0	0	0.00590636	0	0	0	0.61688	0.791992
TCGA_TCGA-D3-A2J6-06A	0	0.0118789	0	0.355665	0	0	0.102076	0.0669523	0	0.0974186	0	0.0857483	0	0.155828	0.0508456	0.0659029	0.00269782	0	0	0.00498637	0	0	0.049	0.201515	1.04426
TCGA_TCGA-EE-A3AF-06A	0	0.0781384	0	0.256181	0	0	0.00482704	0.0478917	0.00445137	0	0	0.0298026	0.0308994	0.148433	0.0861946	0.235985	0.022058	0	0.0541771	0	0.000960754	0	0.239	0.078834	1.0651
TCGA_TCGA-BF-AAP6-01A	0.00476743	0	0	0.0430618	0	0	0	0.0777705	0.0188577	0.00925941	0	0.0690549	0.0041395	0.390086	0.0371624	0.145986	0.0177189	0	0	0.182136	0	0	0.674	0.00509785	1.15842
TCGA_TCGA-D3-A8GM-06A	0.0721717	0	0	0.159953	0	0	0.0159068	0.070857	0.00755541	0	0	0.0353388	0	0.280502	0.193919	0.0947375	0.0250835	0	0	0.0323149	0.0116607	0	0.026	0.251491	1.01083
TCGA_TCGA-D9-A3Z3-06A	0.139924	0	0.075605	0.13096	0	0	0.00937934	0.0810193	0.019911	0.0381106	0	0.0510972	0	0.148532	0.120362	0.12236	0.00405558	0	0.0586846	0	0	0	0.029	0.243981	0.985813
TCGA_TCGA-EE-A2MH-06A	0.070259	0.115645	0	0.197826	0.0414836	0	0.0507167	0.0567487	0.082486	0.00722969	0	0.0921513	0	0.0728767	0.0812418	0.122042	0.00929364	0	0	0	0	0	0.015	0.310839	0.962047
TCGA_TCGA-EE-A2GC-06A	0.0318613	0	0.131421	0.242401	0	0.0174955	0.0238616	0.109037	0	0.00967687	0	0.0732557	0	0	0.0829524	0.271441	0	0	0.000488386	0	0	0.00610852	0.043	0.208077	1.00379
TCGA_TCGA-WE-A8K5-06A	0	0.0342459	0	0.144842	0	0	0.00888532	0.0807001	0.015911	0.0689443	0	0.0464887	0	0.339277	0.0948777	0.165827	0	0	0	0	0	0	0.007	0.363576	0.948866
TCGA_TCGA-EE-A17Z-06A	0	0	0.0699912	0.0883015	0	0.121525	0	0.10973	0	0	0	0.101733	0.0924025	0.0526939	0	0.221676	0.010489	0	0.131458	0	0	0	0.776	-0.00886454	1.08466
TCGA_TCGA-ER-A19T-01A	0.145704	0	0	0	0	0.177736	0	0	0.0322066	0.0619629	0.028096	0	0.0035546	0	0.0131594	0.453417	0	0.0354494	0.048714	0	0	0	0.924	-0.0296892	1.1134
TCGA_TCGA-FS-A4FC-06A	0.0762079	0	0	0.123903	0	0	0.00810839	0.0510725	0.0370837	0.000278792	0	0.0619044	0.00632944	0.248921	0.138005	0.173399	0.0218274	0	0.05296	0	0	0	0.087	0.153489	1.04574
TCGA_TCGA-XV-A9W5-01A	0.00491141	0	0	0.2275	0	0	0.0689269	0.148688	0	0.03066	0	0.081471	0.00474023	0.0416406	0.103484	0.231572	0	0	0	0.0564068	0	0	0.087	0.154507	1.04015
TCGA_TCGA-ER-A42H-01A	0	0.0591912	0	0	0	0.213297	0	0.0276425	0.0010763	0	0.0193189	0	0.0105604	0.0219371	0	0.391149	0.00994973	0	0.234676	0	0.0112031	0	0.433	0.0402574	1.08371
TCGA_TCGA-EB-A44P-01A	0	0.00359283	0	0.201961	0	0	0.0601965	0.102905	0	0	0	0.0981765	0	0.0873336	0.112539	0.0871468	0.0231037	0	0	0.208225	0.01482	0	0.663	0.00761149	1.10686
TCGA_TCGA-D3-A3C1-06A	0.148926	0	0.0070663	0.163249	0	0.0107633	0	0.0568932	0.0619498	0.00977734	0	0.12336	0.0480734	0.0480868	0.0297682	0.232882	0.00632309	0.00545625	0	0.0474265	0	0	0.107	0.140019	1.03576
TCGA_TCGA-FS-A1ZT-06A	0.0427096	0.0216986	0.0458589	0.255116	0	0.00219264	0.0536366	0.0703945	0.0169574	0.014944	0	0.0449812	0.0273653	0.100276	0.158837	0.100252	0.0193054	0	0	0.0254752	0	0	0.008	0.356073	0.94089
TCGA_TCGA-GN-A8LK-06A	0.0956585	0	0	0.191811	0	0.111745	0.0106331	0.114722	0	0.0201463	0.0481658	0	0	0.274274	0.00667826	0	0.0264755	0	0.0562728	0	0.043417	0	0.525	0.0250563	1.09891
TCGA_TCGA-FR-A729-06A	0.0386632	0	0	0.25677	0	0	0.0265352	0.0778465	0.0406591	0.0519527	0	0.128774	0.00766864	0.079765	0.158256	0.112027	0.0210834	0	0	0	0	0	0.001	0.527281	0.849922
TCGA_TCGA-D3-A51J-06A	0.0219966	0	0.0300534	0.272939	0	0	0.00522764	0.0384455	0.0590028	0.0847689	0	0.0991201	0.0347685	0.145982	0.0917128	0.115983	0	0	0	0	0	0	0.005	0.406243	0.920301
TCGA_TCGA-EB-A57M-01A	0.0456926	0	0.028236	0.0543079	0	0.0423498	0.00229024	0.0422148	0.0527217	0.0333581	0	0.0553885	0.0384213	0	0.0363247	0.261151	0.0521208	0.0491309	0.187044	0.00328306	0	0.0159645	0.056	0.188728	1.00339
TCGA_TCGA-WE-A8ZN-06A	0	0.0306068	0	0.296354	0	0	0.0737546	0.0546192	0.0155038	0	0	0.105875	0.0096862	0.12789	0.100025	0.127226	0.0221075	0	0.0363514	0	0	0	0.001	0.483539	0.874339
TCGA_TCGA-EE-A2MD-06A	0.0757878	0	0.0951462	0.101206	0	0.0272537	0.0315572	0.0664188	0.0396054	0.0749012	0	0.0295219	0	0.233504	0.0911572	0.122779	0.00200535	0	0	0.00915555	0	0	0.043	0.20793	1.00616
TCGA_TCGA-DA-A1I1-06A	0.021504	0	0.0179564	0.168867	0	0.0531513	0.0262324	0.0324752	0.0427153	0.0273696	0	0.0630532	0.00928894	0.182295	0.141439	0.203802	0.00403534	0	0	0.00581539	0	0	0.017	0.296612	0.976205
TCGA_TCGA-EB-A82B-01A	0	0	0.138957	0.176699	0	0	0.123579	0.0442125	0.0147469	0.0255668	0	0.0401398	0	0.1135	0.0748139	0.143376	0	0	0	0.0999138	0	0.00449563	0.011	0.341713	0.940696
TCGA_TCGA-FS-A4FB-06A	0	0	0.284245	0	0	0.123728	0	0.0221027	0.0228121	0.0917579	0.0683966	0	0	0.290645	0.020748	0.0279219	0.0079499	0	0.0396926	0	0	0	0.299	0.0655676	1.05894
TCGA_TCGA-EE-A3J8-06A	0.345621	0	0.0225325	0	0	0.138219	0	0	0	0	0	0.0322199	0	0	0.0218989	0.344097	0	0	0.0954119	0	0	0	0.872	-0.022691	1.10968
TCGA_TCGA-D3-A1Q7-06A	0	0	0.037051	0.211312	0	0	0.0703393	0.0840207	0.040477	0.0425518	0	0.030193	0	0.179134	0.105776	0.191633	0.00562883	0	0.0018835	0	0	0	0.001	0.503584	0.86313
TCGA_TCGA-GN-A267-06A	0	0	0.018443	0.367861	0	0	0.00166833	0.0813107	0.0794927	0.0847142	0	0.0506544	0	0.0557744	0.0671052	0.189545	0	0	0.00343167	0	0	0	0.04	0.213376	1.03109
TCGA_TCGA-GN-A266-06A	0	0.00856834	0	0.106395	0	0.0573364	0.00624644	0.0565705	0.00282996	0.0307211	0	0.044118	0.0231608	0.205457	0.0946158	0.318907	0	0	0	0.0450741	0	0	0.001	0.553876	0.832241
TCGA_TCGA-D3-A8GC-06A	0.0185086	0	0.0880097	0.0682553	0	0.0536726	0.000577599	0.0316358	0.00601813	0	0	0.0200943	0.0172312	0.316699	0.0583634	0.186567	0.000216144	0	0.117868	0	0.0162835	0	0.021	0.266667	0.989805
TCGA_TCGA-BF-AAOX-01A	0	0.262917	0	0.0773351	0	0.0359097	0.00903542	0.0795543	0.0072344	0	0.0290869	0.0223343	0	0.222119	0.0602763	0.0164816	0	0	0	0.177715	0	0	0.584	0.0172648	1.0897
TCGA_TCGA-D3-A5GS-06A	0	0.0164164	0	0.238032	0	0.0182618	0	0.107476	0.040936	0.00419974	0	0.0238175	0.00566113	0.0838272	0.129314	0.204764	0.0145259	0	0.105972	0	0.0067967	0	0.05	0.199196	1.01338
TCGA_TCGA-EB-A42Z-01A	0	0	0	0.0953231	0	0	0.0246414	0.11237	0.0064552	0.0283153	0	0.0277444	0	0.385349	0.059595	0.15236	0	0	0.107847	0	0	0	0.089	0.151176	1.06315
TCGA_TCGA-EB-A42Y-01A	0	0	0	0.159294	0	0	0.0656596	0.0907631	0	0	0	0.0816768	0.016741	0.0937782	0.0533259	0.396497	0	0	0.0368084	0	0	0.00545695	0.108	0.139543	1.04726
TCGA_TCGA-Z2-AA3S-06A	0.0084162	0	0.032276	0.252072	0	0.0125706	0	0.0234001	0.0161701	0	0	0.0514838	0.026989	0	0.0820109	0.333139	0.0241668	0	0.137306	0	0	0	0.407	0.0447261	1.07456
TCGA_TCGA-ER-A3EV-06A	0.0345213	0	0.115534	0.32461	0	0	0.00813089	0.11206	0	0.0133876	0	0.0599749	0.0115755	0.0524877	0.044178	0.158608	0.0547313	0	0	0.0101996	0	0	0.454	0.0360276	1.07873
TCGA_TCGA-EB-A5FP-01A	0	0	0	0.0224071	0	0	0	0.223222	0	0.0247113	0	0.0845193	0	0.364952	0.0315789	0.0909641	0	0.0225922	0	0.135053	0	0	0.766	-0.00659564	1.14196
TCGA_TCGA-FW-A3TU-06A	0	0.0156606	0.0379006	0.225168	0	0	0	0.0154327	0.118097	0	0	0.02734	0.0445548	0.356099	0.015606	0.0940167	0.00868481	0	0	0.0414391	0	0	0.018	0.286615	0.985868
TCGA_TCGA-FS-A4FD-06A	0.0491534	0	0	0.17523	0	0.00607593	0	0.103112	0.0375678	0.010137	0	0.0150368	0	0.326934	0.0613237	0.214191	0	0	0	0.00123804	0	0	0.006	0.387084	0.933416
TCGA_TCGA-EE-A2GE-06A	0.00350004	0.00844218	0.0400771	0.196744	0	0	0.0155006	0.0558856	0.0126951	0.101923	0	0.0669824	0.0147554	0.222383	0.0773241	0.165581	0	0	0	0.0182062	0	0	0	0.623776	0.789704
TCGA_TCGA-FS-A4F9-06A	0.011421	0	0.000236249	0.00890311	0	0.177329	0	0.0755432	0.0145337	0	0.037087	0.0379316	0	0.185177	0.0611284	0.151349	0.0150537	0	0.207596	0	0.0167105	0	0.482	0.0322667	1.0804
TCGA_TCGA-FR-A3R1-01A	0	0	0.115833	0.300721	0	0	0.102022	0.0840299	0	0.0389677	0	0.0470155	0	0	0.0384558	0.210483	0.0424945	0	0	0.016556	0	0.0034212	0.168	0.101187	1.05064
TCGA_TCGA-EB-A3XF-01A	0	0	0	0.0924274	0	0.0132316	0.11727	0.0376635	0	0.0189229	0	0.0512702	0.166793	0.0198367	0.137011	0.316736	0	0.00238954	0	0.0264486	0	0	0.238	0.0789271	1.07351
TCGA_TCGA-WE-A8K4-01A	0	0.0347217	0	0.458459	0	0	0.0125963	0.139214	0.0430961	0.0805384	0	0.0428841	0	0.0575369	0.0506462	0.0361586	0.00594729	0	0.0382015	0	0	0	0.054	0.191619	1.06319
TCGA_TCGA-YD-A9TA-06A	0.045597	0	0.0121555	0.133336	0	0.0169944	0.088227	0.035542	0	0	0	0.0672942	0.0178077	0.277687	0.0850694	0.191952	0	0	0	0.0283384	0	0	0.001	0.484621	0.87374
TCGA_TCGA-EB-A5SG-06A	0	0	0.0816522	0.333196	0	0	0.147089	0.0426484	0.00486774	0.0678908	0	0.0413469	0	0.068871	0.0783901	0.130581	0.00346639	0	0	0	0	0	0.001	0.517074	0.855243
TCGA_TCGA-DA-A95V-06A	0.0528188	0	0.119746	0.263968	0	0	0.0101425	0.0388934	0.0935924	0	0	0.022362	0	0.160938	0.0856033	0.141578	0.0103572	0	0	0	0	0	0.003	0.422766	0.905282
TCGA_TCGA-FS-A1YX-06A	0.0194125	0	0	0.0590754	0	0.054362	0	0.03552	0.0235422	0.0144455	0	0.0395769	0.0756428	0.186462	0.0441662	0.312154	0.00268392	0	0	0.116536	0.0164212	0	0.264	0.0718805	1.08534
TCGA_TCGA-YD-A9TB-06A	0	0.0435941	0	0.139973	0	0.120952	0	0.033065	0.00692655	0.0253945	0	0.101833	0.0567235	0	0.113828	0.255869	0.0185302	0	0.0663654	0	0.016945	0	0.119	0.127431	1.04441
TCGA_TCGA-EB-A3XE-01A	0	0.0604183	0	0.258162	0	0	0.00688824	0.0450527	0.0174884	0.0282638	0	0.0149012	0	0.105834	0.166594	0.146929	0.0343979	0	0.115071	0	0	0	0.072	0.172973	1.03031
TCGA_TCGA-D9-A4Z5-01A	0.0109688	0	0.0417874	0.037721	0	0.0597522	0	0.0140151	0.0239885	0.0100246	0	0.0223762	0.0291204	0.178606	0.0520997	0.426012	0.000542224	0	0	0.0811028	0	0.0118834	0.034	0.226996	1.02191
TCGA_TCGA-D3-A2JN-06A	0	0.0824935	0.12177	0.226023	0	0	0.133002	0.0187193	0.0249973	0.0397928	0	0.0657266	0	0.0404846	0.103875	0.0729699	0.0403767	0	0	0.0297691	0	0	0.001	0.565606	0.835042
TCGA_TCGA-WE-A8ZQ-06A	0	0	0.0474568	0	0	0.06361	0	0.0778221	0	0.0624796	0	0.00424077	0	0.460417	0.00925043	0.246281	0	0	0.0284422	0	0	0	0.035	0.222377	1.05859
TCGA_TCGA-EB-A1NK-01A	0.00536544	0	0	0.165371	0	0	0	0.0755024	0.00993788	0	0	0.0820084	0.0172463	0.100786	0.0901139	0.3072	0.0475081	0	0.0726843	0.0262761	0	0	0.672	0.00568699	1.10015
TCGA_TCGA-ER-A19F-06A	0	0.0441567	0	0.163025	0	0	0.00489634	0.0683672	0.00477093	0.0294959	0	0.0544339	0.0365372	0.262336	0.0946723	0.205275	0.000956026	0	0.0222582	0	0.0088186	0	0.247	0.0767022	1.08481
TCGA_TCGA-EB-A3HV-01A	0.000149599	0	0	0.100718	0	0.0460207	0	0.051411	0.0281421	0	0	0.034518	0.028588	0.106462	0.0196024	0.418687	0.0505582	0	0.105232	0	0	0.00991076	0.107	0.14098	1.04977
TCGA_TCGA-BF-AAP2-01A	0	0.0427316	0	0.168752	0	0.0426188	0	0.070361	0.0524311	0	0	0.0851647	0	0.0515585	0.179355	0.196975	0.0375533	0	0.0724987	0	0	0	0.064	0.181401	1.02974
TCGA_TCGA-EB-A6QZ-01A	0	0.0116325	0.0456584	0.0351669	0	0.0597692	0.0124988	0.105012	0	0.0147844	0	0.103261	0.00698327	0.0583942	0.07197	0.361773	0	0.00444291	0.0151611	0.0934917	0	0	0.81	-0.013233	1.10361
TCGA_TCGA-D9-A3Z1-06A	0	0.0214391	0.101179	0.225965	0	0	0.109516	0.0563301	0	0.077664	0	0.041626	0	0.101817	0.0433259	0.212188	0.00687322	0	0	0	0	0.00207593	0.085	0.156224	1.02679
TCGA_TCGA-FS-A1ZC-06A	0	0	0.0193555	0	0	0.0962353	0	0.0116677	0.0403182	0	0.0222054	0	0	0.539605	0.00154654	0.134208	0	0	0	0.134859	0	0	0	0.717041	0.697631
TCGA_TCGA-Z2-AA3V-06A	0.0336748	0	0	0.201042	0	0	0	0.0410563	0.108602	0	0	0.0772853	0.00553814	0.298592	0.0512684	0.17845	0	0	0.00449145	0	0	0	0.001	0.550963	0.833829
TCGA_TCGA-D3-A2JH-06A	0.0686743	0	0.0259971	0.438293	0	0	0.0802912	0.059613	0	0.0784958	0	0.0638546	0	0.00115072	0.0504194	0.109969	0.0103243	0	0.0129173	0	0	0	0.001	0.521175	0.853761
TCGA_TCGA-D3-A5GT-01A	0	0.0266621	0	0	0	0.135268	0	0.0355786	0	0	0.128924	0	0.0164271	0.149108	0.0196411	0.137447	0.0553328	0	0.235927	0	0.0596852	0	0.419	0.0429487	1.07369
TCGA_TCGA-D3-A8GD-06A	0.0995967	0	0	0.173734	0	0	0.06353	0.0497378	0.0273865	0.123756	0	0.0920368	0	0.157288	0.118922	0.0797549	0	0	0	0.0142576	0	0	0.001	0.542081	0.840107
TCGA_TCGA-EE-A29M-06A	0.0420594	0	0.0600563	0.24088	0	0	0.0848898	0.0429891	0.0487392	0	0	0.113304	0.0163251	0.0909202	0.0976155	0.133164	0.0290577	0	0	0	0	0	0.02	0.270268	0.980937
TCGA_TCGA-EB-A4IS-01A	0.0816024	0.0546767	0	0.209245	0	0	0	0.0855388	0.0604978	0.0229191	0	0.125531	0.00681768	0.124062	0.110323	0.0755131	0.00848423	0	0.034789	0	0	0	0.012	0.336732	0.953102
TCGA_TCGA-FR-A3YN-06A	0	0.0273855	0	0.246394	0	0	0.0222494	0.119016	0.0237159	0.13231	0	0.0347143	0	0.00966604	0.118665	0.175056	0.015881	0	0.074946	0	0	0	0.272	0.0707134	1.08692
TCGA_TCGA-BF-A5ES-01A	0.0204492	0	0	0.202818	0	0.0148528	0.00130841	0.0797681	0	0	0	0.0305983	0	0.125015	0.116648	0.335974	0.0125097	0	0.0479124	0	0	0.012146	0.226	0.0820143	1.07679
TCGA_TCGA-EB-A41B-01A	0.00911303	0	0	0.382845	0	0	0.00137558	0.163078	0.00737357	0.0380782	0	0.0363531	0	0.0907952	0.119661	0.0431213	0.0144914	0	0.0883992	0	0.00531629	0	0.171	0.0988497	1.08642
TCGA_TCGA-EE-A2GD-06A	0	0.0343413	0	0.0287681	0	0.203286	0	0.0246446	0	0	0.0208315	0.0105763	0.0363702	0.178802	0.0153828	0.301459	0	0.0445169	0	0.0738902	0	0.0271311	0.163	0.102799	1.06536
TCGA_TCGA-ER-A195-06A	0.0141039	0	0	0.178685	0	0	0.022407	0.0198093	0.0620029	0.0245655	0	0.0706433	0.032123	0.157137	0.14394	0.261931	0.0116009	0	0.00105137	0	0	0	0.001	0.562104	0.827641
TCGA_TCGA-DA-A1I5-06A	0	0.0253158	0	0.145706	0	0	0	0.0486687	0.0619943	0.0464115	0	0.0323168	0	0.326936	0.0961065	0.1178	0.0208256	0	0	0.0779188	0	0	0	0.705198	0.72952
TCGA_TCGA-BF-A1PV-01A	0.0124304	0	0.0311107	0.0210009	0	0.160519	0.0296249	0.129626	0	0.00328186	0	0.0293331	0.00589899	0.0621372	0.0294837	0.259153	0.0196985	0.0586016	0	0.106901	0	0.0412002	0.776	-0.00879406	1.08671
TCGA_TCGA-EE-A29Q-06A	0.0530085	0	0.02487	0.01358	0	0.0760507	0	0.0322099	0.0534282	0.0307493	0	0.0715764	0.128921	0.336589	0.00408437	0.100995	0	0.0520197	0.0219178	0	0	0	0.133	0.113759	1.0664
TCGA_TCGA-FR-A2OS-01A	0	0	0	0	0	0.0967756	0	0.0254777	0.0161548	0	0.0286893	0	0	0.486527	0	0.186507	0	0	0	0.157155	0.00271377	0	0.11	0.135127	1.12773
TCGA_TCGA-ER-A2NG-06A	0	0.00756297	0	0.368405	0	0	0.205866	0.0533913	0	0	0	0.0713393	0.000893844	0.0682664	0.0776943	0.135697	0.00847663	0	0	0	0.0024075	0	0.005	0.393383	0.926199
TCGA_TCGA-W3-AA1O-06A	0.0266554	0	0.0112926	0.0462172	0	0	0.0170528	0.0503999	0.0182162	0.0128214	0	0.0446439	0	0.347406	0.0426715	0.303843	0.0351113	0	0	0.0436681	0	0	0.129	0.118664	1.09795
TCGA_TCGA-WE-A8K1-06A	0.0287845	0	0	0.260744	0	0	0.025181	0.0911508	0.0757692	0.0422138	0	0.120832	0.0156837	0.132609	0.106069	0.0927274	0.00823567	0	0	0	0	0	0.005	0.392763	0.92932
TCGA_TCGA-EE-A2GU-06A	0.0479454	0	0.0277277	0.40524	0	0	0.128583	0.0534902	0.0257193	0	0.000905768	0.0271267	0.0406967	0	0.0586954	0.177006	0.00447599	0	0.00238748	0	0	0	0.031	0.237774	1.00151
TCGA_TCGA-EE-A29L-06A	0.0456005	0.139838	0.133152	0.0155173	0	0	0	0.180472	0.00673556	0.0865193	0	0	0	0.20429	0.0761788	0.106026	0	0.0056697	0	0	0	0	0.688	0.00385477	1.07927
TCGA_TCGA-D3-A2JL-06A	0	0.0247109	0	0.268863	0	0	0	0.0469138	0.0827221	0.118009	0	0.115117	0	0.194727	0.0856511	0.0467514	0	0	0	0.0165354	0	0	0.006	0.377344	0.945229
TCGA_TCGA-EE-A2MM-06A	0	0.0258178	0.0596739	0.10298	0	0.137834	0	0.0536885	0	0.00162358	0	0.0593412	0.0817518	0	0.0707252	0.360327	0	0.0100495	0.0361878	0	0	0	0.176	0.09611	1.05041
TCGA_TCGA-D9-A148-06A	0	0.0460975	0	0.123965	0	0	0	0.0421874	0.0416157	0.0698556	0	0.0377804	0	0.3914	0.115576	0.0983776	0	0	0	0.0177056	0.0154393	0	0.02	0.268436	1.00746
TCGA_TCGA-LH-A9QB-06A	0.0528535	0	0	0.0371597	0	0.195177	0	0.076576	0.0076306	0.0968126	0	0.0632917	0	0.00170634	0.0828411	0.337497	0.0214686	0	0.026986	0	0	0	0.596	0.0146435	1.09721
TCGA_TCGA-EB-A5SE-01A	0	0.0237795	0	0.176095	0	0.113932	0	0.0904215	0	0	0	0.0124636	0.0701807	0.180923	0.126305	0.130057	0.00468532	0	0.0326169	0	0.0385408	0	0.798	-0.0119745	1.10966
TCGA_TCGA-WE-A8ZR-06A	0.0647692	0.0559078	0.0524057	0.0630763	0	0	0.0287061	0.0695887	0.0663553	0.0232986	0	0.0423288	0	0.344819	0.0553996	0.0927996	0	0	0	0.0405455	0	0	0.057	0.188375	1.02602
TCGA_TCGA-FS-A1ZJ-06A	0.0419654	0	0	0.30949	0	0	0.071503	0.0555096	0.0113504	0.0515326	0	0.0416354	0	0.0401702	0.0790265	0.297711	0	0	0.000106293	0	0	0	0.044	0.205834	1.01894
TCGA_TCGA-XV-AAZW-01A	0.00444042	0	0	0	0	0.272273	0	0.0427969	0	0	9.44768e-05	0.0247251	0.0480921	0.251226	0.11527	0.145301	0	0	0	0.0957802	0	0	0.417	0.0432678	1.09913
TCGA_TCGA-D3-A8GE-06A	0.00738056	0	0.0816872	0.111345	0	0.131633	0	0.059836	0.0257232	0.110466	0	0.113706	0	0	0.0914168	0.233064	0.00570159	0	0	0.0280408	0	0	0.053	0.191743	1.02417
TCGA_TCGA-D3-A2JF-06A	0	0.0743038	0	0.198562	0	0	0	0.0517806	0.0385674	0.0730482	0	0.151559	0.0096809	0.114461	0.128421	0.140074	0	0	0	0.019542	0	0	0.001	0.506902	0.861948
TCGA_TCGA-FS-A1ZR-06A	0.0203436	0	0	0.0830595	0	0.106398	0.0148349	0.0754437	0	0.00776274	0	0.0780975	0.0432475	0.138128	0.142345	0.201835	0.017071	0	0.0714341	0	0	0	0.313	0.0623751	1.07638
TCGA_TCGA-EE-A29B-06A	0	0.00185889	0	0.134454	0	0.000841242	0.00430483	0.0326586	0.00446782	0	0.0422706	0	0.115789	0.0951871	0.0183207	0.345963	0.043804	0.00155362	0.131919	0	0.026608	0	0.229	0.0818078	1.06871
TCGA_TCGA-FR-A7U9-06A	0.0102122	0.00376928	0	0.109487	0	0.0702839	0	0.0389505	0.0493918	0	0	0.10675	0.0424312	0.128352	0.138627	0.27923	0	0	0	0.0225157	0	0	0	0.66676	0.762249
TCGA_TCGA-EB-A3Y7-01A	0	0.0278705	0	0.0369885	0	0	0	0.0401287	0.00979085	0.029461	0	0	0	0.361125	0.00914246	0.160844	0	0.073381	0	0.249845	0.00142253	0	0.04	0.213726	1.05343
TCGA_TCGA-EE-A2M8-06A	0.0103893	0.00500642	0.0215216	0.409699	0	0	0.0529017	0.0625429	0.0575944	0.0539637	0	0.0078418	0.011739	0	0.0674796	0.182084	0.0122973	0	0.0449391	0	0	0	0.002	0.483102	0.874881
TCGA_TCGA-EE-A29N-06A	0	0.127908	0.0020715	0.119038	0	0.000243441	0.0904934	0.0299716	0.0672893	0.0393741	0	0.0389272	0.000912352	0.157546	0.0809826	0.140511	0	0.0400483	0	0.064683	0	0	0.026	0.251195	0.983219
TCGA_TCGA-EE-A2MQ-06A	0.0955181	0	0.024587	0.106496	0	0.0933735	0.0337931	0.0608757	0	0.0254626	0	0.022802	0.00786476	0.201476	0.0942188	0.224499	0.00395308	0	0	0.00508083	0	0	0.111	0.134119	1.0447
TCGA_TCGA-FS-A1ZZ-06A	0	0.0313412	0.173609	0.107035	0	0.10231	0	0.0822115	0.00969236	0.0517685	0	0.016528	0.0151128	0.0165415	0.109951	0.184352	0	0.00258928	0.0969572	0	0	0	0.831	-0.0159895	1.07688
TCGA_TCGA-D3-A2JD-06A	0.284446	0.0477503	0.0223869	0.12341	0	0.0683207	0	0	0.202677	0	0	0.0484926	0	0.101199	0.0208629	0.080455	0	0	0	0	0	0	0.027	0.246719	0.996458
TCGA_TCGA-EE-A182-06A	0	0.0162641	0.022117	0.214322	0	0	0	0.0251451	0.0648596	0	0	0.0607169	0	0.35221	0	0.241473	0.00078975	0.00210251	0	0	0	0	0.011	0.338973	0.967716
TCGA_TCGA-EE-A2A6-06A	0.00458823	0.0806084	0.0142201	0.322005	0	0	0.115734	0.0748361	0.0277786	6.19819e-06	0	0.0901321	0.0241785	0.0576132	0.0882138	0.0478913	0.010611	0	0	0.0415827	0	0	0.02	0.268316	0.988091
TCGA_TCGA-ER-A2NE-06A	0	0	0.170827	0	0	0.0682903	0	0.359878	0	0.0820725	0	0.080817	0.091025	0.114621	0	0	0	0	0	0	0.0173432	0.0151258	0.416	0.0433759	1.08114
TCGA_TCGA-GN-A9SD-06A	0.162119	0.0304679	0.0267584	0.165357	0	0.045837	0.0294719	0.0765699	0.114922	0	0	0.0515937	0.0161212	0.0723365	0.0882456	0.0903659	0.00695508	0	0	0.0228797	0	0	0.011	0.339198	0.945359
TCGA_TCGA-XV-AAZY-01A	0	0.0790238	0	0.24793	0	0	0.0695208	0.0618038	0.130181	0	0	0.0844528	0.0380303	0.100967	0.041495	0.123363	0.0126126	0	0.0106207	0	0	0	0.082	0.158513	1.03341
TCGA_TCGA-ER-A198-06A	0	0.0259818	0.0160812	0.0987004	0	0	0.0430795	0.00451819	0.00211192	0.0613283	0	0.0679782	0.0343414	0.25069	0.0698829	0.187897	0.0120402	0	0.116299	0	0.00907009	0	0.108	0.138658	1.04659
TCGA_TCGA-D9-A4Z6-06A	0	0.00592116	0.000649722	0.122642	0	0	0.00369885	0.132704	0.0160691	0	0.000649949	0	0	0.533558	0.0119195	0.105652	0.00470881	0	0	0.0321258	0.0297013	0	0.152	0.106269	1.13446
TCGA_TCGA-ER-A2NF-06A	0.0193044	0.00880412	0.0986613	0.332876	0	0	0	0.0576313	0.0663652	0.0612006	0	0.0419266	0.0487805	0.0729529	0.0409615	0.0669441	0	0.00288986	0.0807011	0	0	0	0.386	0.0494982	1.08004
TCGA_TCGA-FS-A1ZG-06A	0.0921735	0	0	0.0687108	0	0.0745786	0.0600849	0.0672034	0	0	0	0.0524455	0.0473061	0	0.0859226	0.390948	0.0571344	0	0.0034925	0	0	0	0.852	-0.0200456	1.10435
TCGA_TCGA-FW-A3I3-06A	0.0748496	0	0.0667521	0.209007	0	0.0717378	0	0.0840398	0.0121021	0.0540065	0	0.0843272	0.0330771	0.0149029	0.0379095	0.257288	0	0	0	0	0	0	0.672	0.00551138	1.09822
TCGA_TCGA-EB-A4OY-01A	0.0151512	0	0	0.243862	0	0	0.0717035	0.0401999	0.00746952	0	0.00034068	0.0327166	0	0.234722	0.0500126	0.143325	0.0146536	0	0.145844	0	0	0	0.034	0.228629	1.00011
TCGA_TCGA-EB-A5KH-06A	0.0286541	0.0328674	0.00154179	0.106266	0	0.182076	0	0.0298319	0.080171	0	0	0	0	0.150071	0.0650507	0.132472	0.00494748	0	0.18605	0	0	0	0.405	0.0450796	1.07117
TCGA_TCGA-EB-A85J-01A	0.0164879	0	0.00505583	0.24007	0	0	0.0674022	0.0737704	0.024117	0.0312778	0	0.0596953	0.0257329	0.324318	0.0440139	0.0548579	0	0	0	0.0332009	0	0	0	0.652178	0.768437
TCGA_TCGA-D3-A1QA-07A	0.0140545	0.00401544	0.0358457	0.194879	0	0.00243589	0.0376259	0.0875892	0.0404603	0	0	0.089201	0	0.201947	0.0762152	0.178977	0.036753	0	0	0	0	0	0.146	0.108816	1.05891
TCGA_TCGA-EE-A29V-06A	0.00628952	0	0.0117981	0.0622115	0	0.0518534	0	0	0.0227939	0.0336565	0.055345	0	0.0061532	0.151647	0.00777523	0.332389	0	0.057215	0	0.175658	0.0252155	0	0.396	0.0472467	1.09816
TCGA_TCGA-EE-A2GT-06A	0.12868	0.0660022	0	0.0934198	0.0107379	0	0.0168028	0.0406436	0.173442	0.00503252	0	0.0579616	0	0.211937	0.0349739	0.106046	0.00184893	0	0.0524715	0	0	0	0.008	0.355603	0.937836
TCGA_TCGA-GN-A268-06A	0.0161434	0	0	0.104183	0	0	0	0.13452	0.0148486	0.0225974	0	0	0.057234	0.118592	0.0369839	0.195917	0.0356686	0	0.222603	0	0.0407088	0	0.735	-0.00270296	1.08837
TCGA_TCGA-EE-A3AH-06A	0	0.077299	0.263581	0	0	0.0903962	0	0.046368	0	0.00114799	0	0.0138937	0.059235	0.106084	0.0769076	0.203539	0.00477256	0	0	0.0567757	0	0	0.593	0.0150977	1.06018
TCGA_TCGA-EB-A6L9-06A	0.121827	0.109226	0.0299591	0.145935	0.0206063	0	0	0.0338772	0.170044	0.0268025	0	0.0448855	0.000275373	0.14319	0.0883425	0.0650302	0	0	0	0	0	0	0.002	0.450877	0.891465
TCGA_TCGA-EE-A2M5-06A	0	0	0	0.253662	0	0	0.119459	0.0315234	0.00478268	0.0236895	0.0122847	0.00400739	0	0.108427	0.0410335	0.122634	0	0	0	0.203171	0	0.075325	0.001	0.542921	0.842234
TCGA_TCGA-D3-A1Q3-06A	0.111302	0	0	0.179704	0.00657292	0	0.0164144	0.0678643	0.0537415	0.100734	0	0.00862386	0	0.125249	0.108578	0.108282	0.0110766	0	0.101857	0	0	0	0.034	0.225391	0.998355
TCGA_TCGA-WE-A8ZT-06A	0.165068	0	0	0	0.0276337	0.171195	0	0.0064886	0.0249192	0	0.0852916	0	0.0356593	0.0725051	0.0868883	0.100709	0.0330894	0	0.190553	0	0	0	0.757	-0.00471446	1.08044
TCGA_TCGA-D9-A1JW-06A	0.0299822	0.0100132	0	0.155821	0	0	0.0226237	0.0672936	0.0419958	0.0766443	0	0.0790989	0.00371388	0.177507	0.153298	0.122599	0.00940214	0	0.050008	0	0	0	0.032	0.233771	1.00812
TCGA_TCGA-EE-A2MC-06A	0.023462	0	0.0172817	0.281318	0	0	0.124659	0.0237372	0.0137978	0.0738001	0	0.0151564	0	0.139095	0.0791243	0.194248	0	0	0	0.011233	0	0.00308724	0.001	0.541308	0.842016
TCGA_TCGA-BF-A3DL-01A	0	0	0	0.171813	0	0	0.0216629	0.0549277	0.0279192	0	0	0.0643102	0.0334632	0.130599	0.0500509	0.316836	0.0180093	0	0	0.110408	0	0	0.43	0.0407323	1.09009
TCGA_TCGA-EE-A29A-06A	0.000357759	0	0.0306155	0	0	0.284098	0	0.0311842	0.00445763	0	0.00991525	0.0332936	0	0.345312	0	0.188809	0	0	0	0.0708028	0.00115467	0	0.209	0.0870093	1.09718
TCGA_TCGA-FR-A728-01A	0	0.00770078	0	0.292108	0	0	0.0374017	0.0640731	0.0591847	0.067543	0	0.125019	0.0061726	0.0480601	0.0403256	0.163813	0.0108662	0.00439896	0	0.0516174	0	0.0217157	0.086	0.155087	1.05544
TCGA_TCGA-D3-A2JG-06A	0	0	0.0769575	0.156777	0	0.0592413	0.0393668	0.0112581	0.0493001	0	0	0.0534379	0.0769235	0.0698958	0.0904354	0.179224	0.0920304	0	0.0314646	0.0136875	0	0	0.467	0.0339796	1.06542
TCGA_TCGA-W3-AA1W-06A	0.0204612	0	0.0125842	0.361993	0	0	0.0763189	0.0721451	0.0334675	0.0546488	0	0.0791778	0	0.067629	0.0745258	0.116467	0.00704899	0	0	0.0235331	0	0	0.001	0.549144	0.834959
TCGA_TCGA-EB-A6QY-01A	0	0.00166936	0.0223885	0.183566	0	0	0.0365198	0.2007	0	0	0	0.0264595	0	0.112274	0.145094	0.136661	0.0853693	0.00752484	0.0158844	0.0203654	0	0.00552278	0.505	0.0285466	1.08991
TCGA_TCGA-BF-A3DN-01A	0.0406952	0	0	0.089029	0	0.0728665	0.00130798	0.0450625	0	0	0	0.0349995	0.0457056	0	0.119686	0.311766	0.00394711	0	0.175582	0.0593525	0	0	0.76	-0.00495328	1.10135
TCGA_TCGA-D3-A2JC-06A	0	0.0527557	0	0.222704	0	0.00343163	0.0292592	0.067494	0.0186446	0.0395404	0	0.0575795	0.0544929	0.209102	0.097847	0.101429	0.0273013	0	0	0	0.0184187	0	0.011	0.338292	0.950528
TCGA_TCGA-FS-A1ZM-06A	0	0.0783954	0	0.234117	0	0	0.12573	0.0694227	0.0175187	0.00679382	0.00512397	0.0271542	0.00153944	0.213005	0.0546682	0.137038	0	0	0	0.0178381	0.0116557	0	0.007	0.364725	0.934765
TCGA_TCGA-QB-A6FS-06A	0.0513126	0.0597807	0.0253256	0.287233	0	0	0.0305894	0.0598855	0.105751	0	0	0.0818517	0.0249879	0.109234	0.050305	0.107159	0.000711465	0	0.00587301	0	0	0	0.006	0.378041	0.929554
TCGA_TCGA-EE-A2A5-06A	0.00110386	0.0105755	0	0.0234291	0	0.123747	0	0.0103925	0.00499876	0	0.0688991	0	0.00463859	0.24878	0.0641359	0.220537	0.00747265	0	0.21129	0	0	0	0.127	0.119549	1.06082
TCGA_TCGA-DA-A1I8-06A	0	0.0403252	0.0454297	0	0	0.0266682	0.00530248	0.00215595	0.0322343	0.0357537	0.0510422	0	0	0.530303	0	0.130461	0	0	0	0.0987192	0	0.00160515	0.002	0.448146	0.919302
TCGA_TCGA-DA-A1I7-06A	0	0.0135402	0	0.0279556	0	0	0.00745116	0.0465101	0.005894	0.0589137	0	0.027915	0	0.517138	0.0941997	0.176216	0	0	0	0.0162404	0.00802611	0	0	0.653806	0.756139
TCGA_TCGA-D3-A3CB-06A	0.0382655	0.00902582	0.0088636	0.198329	0	0	0.0215079	0.0420747	0.0412402	0.0610361	0	0.016622	0	0.343254	0.092344	0.105532	0.0112626	0	0.0106423	0	0	0	0	0.750341	0.695171
TCGA_TCGA-D9-A4Z2-01A	0	0.0507796	0	0	0	0.0278617	0	0.0715236	0	0.0633082	0	0.0163623	0.0949837	0.28921	0.0784131	0.305377	0.000321538	0	0.00185881	0	0	0	0.188	0.0921261	1.10047
TCGA_TCGA-WE-AA9Y-06A	0.0635896	0.0799562	0	0.0545301	0	0.198649	0	0.0435319	0.0979416	0	0	0.01819	0.0483338	0.0899695	0.0108072	0.230502	0.00839434	0	0.0556053	0	0	0	0.044	0.205892	1.00233
TCGA_TCGA-DA-A3F5-06A	0	0	0.01046	0.0899064	0	0	0	0.0364432	0	0.0159147	0	0.0307919	0	0.18446	0.00265289	0.0883126	0	0.0459936	0	0.311775	0	0.183289	0.012	0.32936	0.974731
TCGA_TCGA-EE-A2GL-06A	0.169244	0.125259	0	0.144667	0.0377823	0	0.12642	0.0268994	0.0408472	0.00322751	0	0.11649	0	0.0785087	0.0574109	0.0533318	0.0174805	0	0.00164308	0.000788531	0	0	0.002	0.453678	0.890153
TCGA_TCGA-DA-A1HV-06A	0	0.022536	0.072845	0.222786	0	0	0.0388289	0.0588655	0.0858106	0.012035	0	0.0661744	0.0238091	0.102732	0.109876	0.177746	0.00244146	0	0.00351416	0	0	0	0.012	0.330771	0.950695
TCGA_TCGA-D3-A51F-06A	0	0	0.0318679	0.403032	0	0	0.0309679	0.0720409	0.0158922	0.125627	0	0.085021	0	0.00176025	0.0648375	0.157164	0.0117895	0	0	0	0	0	0.001	0.554184	0.832801
TCGA_TCGA-ER-A19Q-06A	0	0.00874845	0.00274873	0.11913	0	0	0	0.0231646	0.0560395	0.0599844	0	0.0645046	0.0420105	0.29966	0.0590136	0.212812	0.0151035	0	0.037081	0	0	0	0.08	0.161849	1.05138
TCGA_TCGA-FR-A8YE-06A	0.0761215	0.122419	0	0.0693337	0.084215	0.121218	0.0333673	0.046391	0.106962	0	0	0.018287	0.0102854	0.0452401	0.0311684	0.177983	0	0.0147932	0	0.0422159	0	0	0.001	0.536586	0.849526
TCGA_TCGA-D3-A5GR-06A	0.00115577	0.225219	0.0152443	0.106805	0	0.0476178	0	0.0183045	0.0271922	0.00344284	0	0.070535	0	0.256757	0.103011	0.0685207	0	0	0	0.0561944	0	0	0.002	0.472474	0.880216
TCGA_TCGA-BF-AAP4-01A	0	0	0	0.381168	0	0	0.163689	0.0926374	0	0.0379381	0	0.0817861	0	0.0252204	0.0668825	0.13993	0.00792373	0	0.00282416	0	0	0	0.015	0.312637	0.978186
TCGA_TCGA-W3-AA1Q-06A	0.0287599	0	0.00978759	0.328303	0	0.0732388	0.0363977	0.0636681	0.0819854	0.0224523	0	0.0373808	0.0206469	0.0174032	0.0889148	0.168326	0.0127808	0	0.00995435	0	0	0	0.124	0.124365	1.06293
TCGA_TCGA-3N-A9WB-06A	0	0.145413	0	0	0	0.211372	0	0	0	0	0.200264	0	0	0.282547	0	0.10848	0.00596661	0	0	0.0111371	0.0348205	0	0.704	0.00195192	1.11927
TCGA_TCGA-D9-A6EG-06A	0.077414	0	0	0	0	0.00528436	0	0.0589245	0.0356655	0.0463131	0	0.0076747	0	0.526298	0.034951	0.129602	0	0	0	0.0778724	0	0	0.214	0.0850369	1.14809
TCGA_TCGA-EE-A2MJ-06A	0.0553639	0.0633236	0	0.262926	0	0	0.115173	0.0485977	0.0590465	0	0	0.0847822	0.0220283	0.0553194	0.111285	0.0834285	0.0183931	0	0.0203326	0	0	0	0.002	0.446193	0.894291
TCGA_TCGA-D3-A8GK-06A	0.00158413	0	0.0577728	0	0	0.0896255	0.00988205	0	0.00929035	0.0293681	0.0644708	0	0	0.646877	0.00294773	0.0399704	0	0	0	0.0216897	0.0265209	0	0.264	0.0719406	1.18948
TCGA_TCGA-BF-A3DM-01A	0	0.163393	0.0211733	0	0	0.105195	0	0.0400501	0.0162749	0.012879	0.0394803	0	0	0.283255	0.0966925	0.21439	0	0	0	0	0	0.00721703	0.124	0.124396	1.06199
TCGA_TCGA-EE-A2MR-06A	0.012928	0.143195	0	0.175923	0.0259298	0	0.0285484	0.0401063	0.0581683	0.0486145	0	0.0513511	0	0.131208	0.126537	0.15749	0	0	0	0	0	0	0	0.65393	0.77699
TCGA_TCGA-FS-A1ZQ-06A	0.076968	0	0	0.129811	0	0.0030435	0.0364784	0.0194754	0.129353	0	0	0.0523786	0.016802	0.149882	0.0439755	0.26053	0.0692855	0	0.0120169	0	0	0	0.413	0.0441833	1.07858
TCGA_TCGA-EB-A24C-01A	0	0	0.0164024	0	0.00866016	0.219212	0	0	0	0.0216737	0.0504839	0	0.028485	0.0694244	0.0523632	0.207712	0	0.0213467	0.29387	0	0.0103666	0	0.876	-0.0234447	1.10407
TCGA_TCGA-RP-A693-06A	0.0197378	0.0064191	0.0453381	0.169905	0	0.0319319	0.0159509	0.0471746	0.0446088	0.0015935	0	0.0212415	0.0161761	0.13339	0.0713766	0.373532	0	0	0	0.00162404	0	0	0.008	0.35881	0.940702
TCGA_TCGA-EE-A3JE-06A	0.0144027	0.0156534	0.0354178	0.312965	0	0	0.0563244	0.101272	0	0.0651291	0	0.0469663	0	0.138834	0.0659293	0.134931	0	0	0	0.0121756	0	0	0.004	0.413374	0.913212
[truncated: 717 more rows]
